# Supplementary material for: Extensive characterization of NF-κB binding uncovers non-canonical motifs and advances the interpretation of genetic functional traits
Source: Genome Biol. 2011 Jul 29;12(7):R70. doi: 10.1186/gb-2011-12-7-r70 (PMC3218832; doi:10.1186/gb-2011-12-7-r70)
Supplement: Additional file 2 — Dataset for nine NF-κB dimers (protein-binding microarrays). [file gb-2011-12-7-r70-S2.XLS]

## Sheet: zscore_Microarrays
	z-score for affinity of dimer for 11-mer sequence
	RelAp50	p50p50	RelARelA	RelBp52	RelBp50	p52p52	RelAp52	cRelp50	cRelp52
11-mer sequence
AAAAACATCCT	-0.766209	-0.940175	-0.230261	-0.740911	-0.864702	-0.575032	-0.820243	-1.08522	-0.784088
AAAAACCTCCC	0.166241	0.200022	0.0580785	0.116755	0.0830936	-0.135464	-0.130262	0.279514	0.0845784
AAAAAGCCCCC	1.97692	1.30357	1.21968	2.05562	2.16556	2.26118	2.06018	1.42557	2.22351
AAAAAGCTCCT	-1.01226	-1.47141	-0.677711	-1.0643	-1.16624	-0.675323	-1.03534	-1.4929	-1.07029
AAAAAGGTCCC	0.331198	0.678526	0.243328	0.428011	0.630156	0.568609	0.184472	0.216136	0.157396
AAAAATCCCCT	2.55326	1.603	2.27121	2.87872	3.22	3.18455	2.8438	2.19103	3.18611
AAAAATTCCCC	2.27091	1.42339	3.27712	2.45789	2.96408	2.97905	2.54103	2.0392	2.77916
AAAAGAATCCC	0.388751	0.443825	0.306145	0.317019	0.356026	0.440293	0.575085	0.495427	0.358854
AAAAGCACCCC	0.859717	0.83294	-0.280787	0.951563	0.711367	0.945586	1.11604	0.423386	0.689863
AAAAGCCTCCT	-0.95947	-1.27702	-1.10754	-0.999428	-1.22723	-0.720945	-1.06552	-1.49774	-1.0343
AAAAGCGTCCC	0.210429	0.281856	0.030625	0.82141	0.479855	0.410201	0.286196	0.20713	0.0784408
AAAAGGATCCT	-1.10512	-1.23631	-0.683094	-0.866247	-1.04709	-0.703043	-1.08791	-1.59673	-0.998093
AAAAGGGCCCT	-0.761802	-0.422681	-0.728787	-0.386381	-0.464012	-0.373458	-0.520341	-1.07145	-0.405791
AAAAGGTCCCC	0.799162	0.934406	0.120709	0.995241	1.0798	0.859719	0.753349	0.45445	0.593601
AAAAGTCTCCC	0.214751	0.0888572	0.0564619	0.142004	0.205282	-0.0449512	0.0155097	0.0273545	-0.17652
AAAATAACCCC	1.02562	1.07156	0.616959	1.13653	0.894702	1.25914	1.24343	0.681986	1.1595
AAAATACCCCT	1.65329	1.41281	1.01111	2.25433	1.62775	1.91942	1.79852	1.25573	1.95292
AAAATAGTCCT	-0.709094	-0.728254	-0.0229982	-0.855887	-0.805768	-0.496605	-0.766675	-0.761264	-0.605946
AAAATCGCCCT	-0.457799	-0.836221	-0.444521	-0.44193	-0.549662	-0.395165	-0.504173	-0.504404	-0.384414
AAAATCTTCCC	0.764118	0.806911	1.32248	0.162341	0.539711	0.256035	0.419191	1.06007	0.48786
AAAATGATCCC	-0.543358	-0.272293	-0.603045	-0.703982	-0.442758	-0.264596	-0.453393	-0.710377	-0.511801
AAAATTTTCCT	0.434348	0.214004	1.75402	-0.175577	-0.311182	0.0641184	0.225025	0.469688	0.321992
AAAGAAGTCCT	-0.815317	-0.972261	-0.117916	-0.874722	-0.926423	-0.455573	-0.873447	-0.557562	-0.644593
AAAGAATTCCC	1.57063	1.0797	2.26975	0.975366	1.06577	1.35653	1.24705	1.54338	1.12312
AAAGACGCCCC	0.134789	0.407702	-0.194999	0.431529	0.3312	0.152757	0.10516	0.325536	-0.12638
AAAGACTCCCT	0.326729	0.718682	-0.337788	0.155954	0.394538	0.0106069	0.1605	-0.0952604	0.0125601
AAAGAGACCCT	-0.678667	-0.514901	-1.09937	-0.765588	-0.626138	-0.456522	-0.542321	-1.12456	-0.688481
AAAGATGTCCC	0.491638	0.646381	0.336311	0.486826	0.741042	0.345111	0.185079	0.496808	-0.0918874
AAAGGAACCCC	0.180055	0.366936	-0.250482	0.350716	0.1178	0.121931	0.126874	0.410158	0.175014
AAAGGACTCCT	-0.94032	-1.11258	-0.687866	-0.963846	-1.06752	-0.681107	-0.97563	-1.02597	-0.758311
AAAGGAGTCCC	0.731741	0.938618	0.140849	0.607066	0.906617	0.569152	0.431437	0.810017	0.405341
AAAGGATCCCT	-0.581849	-0.455182	-0.446323	-0.423847	-0.388205	-0.198176	-0.468728	-0.747847	-0.633898
AAAGGCACCCT	-0.697414	-0.880388	-1.13044	-0.710737	-0.684802	-0.453733	-0.786695	-1.06919	-0.740611
AAAGGCCTCCC	-0.793926	-0.959236	-1.17932	-0.868098	-0.856667	-0.552014	-0.782427	-1.17482	-0.734947
AAAGGGATCCC	-0.128169	-0.302225	0.065826	-0.115143	-0.183608	0.0250684	-0.268476	-0.213363	-0.201816
AAAGGGTTCCT	-0.865766	-1.22651	-0.81676	-0.714306	-1.03393	-0.467869	-0.749429	-0.956691	-0.558267
AAAGGTCCCCT	0.65014	1.08991	-0.0302077	0.988809	1.04641	0.848292	0.742011	0.668509	0.512013
AAAGTCATCCC	-1.01006	-0.924531	-0.416125	-0.628425	-0.586854	-0.412077	-0.715729	-0.836125	-0.698814
AAAGTCCCCCT	2.31186	1.59136	0.888921	2.39544	2.25919	1.85966	1.72239	1.70274	1.82146
AAAGTCGTCCT	-1.25074	-1.24889	-0.191839	-0.665939	-0.890056	-0.598681	-0.839348	-1.1787	-0.703728
AAAGTCTCCCC	0.732638	0.817757	0.367127	0.878675	0.779783	0.559366	0.65386	0.881513	0.388375
AAAGTGATCCT	-1.29819	-1.79469	-0.832738	-0.97771	-1.26669	-0.692444	-1.05504	-1.55281	-0.986429
AAAGTGCCCCC	0.793441	1.08601	0.331251	1.17067	0.838501	0.517873	0.903702	0.964045	0.618943
AAAGTGGTCCC	-0.319134	0.455569	-0.236669	-0.0596087	0.240239	0.160005	-0.266963	-0.250332	-0.421572
AAAGTTACCCT	0.370638	0.663218	-0.188076	0.191066	0.556642	0.375906	0.375679	0.278579	0.216234
AAAGTTCTCCT	-0.601069	-1.02002	0.015043	-0.821766	-0.944067	-0.658983	-0.834011	-0.841065	-0.771186
AAAGTTGCCCC	0.949185	0.605535	0.999584	0.594797	0.677016	0.147339	0.336812	1.25814	0.616628
AAATAAACCCT	-0.112418	0.020873	-0.478199	-0.081266	-0.32634	0.171621	0.0449828	-0.323958	-0.00627799
AAATAACCCCC	1.69023	1.39116	0.321281	1.68419	1.69255	1.59806	1.48219	1.32377	1.39219
AAATAATTCCT	-0.410411	-0.504631	0.49655	-0.671301	-0.654152	-0.439691	-0.399109	0.179032	-0.123885
AAATACACCCC	0.224467	0.251565	-0.0111407	0.566487	0.209097	0.0531442	0.203648	0.341825	0.187363
AAATACGCCCT	-0.593943	-0.886126	0.0178263	-0.750861	-1.08657	-0.501999	-0.758186	-0.683726	-0.592154
AAATACGTCCC	0.143645	0.264162	0.519153	0.333551	0.284552	0.546745	0.183236	0.367528	-0.0290277
AAATAGATCCC	-0.662317	-0.680317	-0.750546	-0.661419	-0.402517	-0.334494	-0.554144	-0.870376	-0.679058
AAATATCTCCC	0.119768	0.444572	0.143697	0.153374	0.365475	0.104544	-0.104666	-0.0256053	-0.0762454
AAATATGTCCT	-0.780125	-1.09495	-0.00649964	-0.737614	-0.827731	-0.533538	-0.677834	-0.967473	-0.696163
AAATGACCCCT	0.135291	0.592981	-0.474489	0.325199	0.241453	0.181789	0.303273	-0.224389	0.165402
AAATGAGTCCT	-0.990959	-1.0416	-0.141577	-0.595624	-0.889087	-0.601927	-0.866141	-1.08403	-0.769225
AAATGCCCCCC	1.42941	1.24256	0.507822	1.56746	1.39576	0.956879	1.32263	1.27606	0.954474
AAATGCTTCCC	-0.0858301	-0.412083	0.510751	-0.535473	-0.270066	-0.424845	-0.313509	0.159746	-0.383655
AAATGGACCCC	-0.532428	-0.458206	-0.781	-0.0987494	-0.447756	-0.34814	-0.428111	-0.614572	-0.473469
AAATGTATCCT	-0.931805	-1.29837	-0.258121	-0.763321	-0.907484	-0.66117	-0.781975	-1.3232	-0.746088
AAATGTGCCCC	0.498611	-0.0190738	0.654819	0.229855	0.0210632	0.195289	0.0761174	0.810043	0.211159
AAATTACTCCC	0.132416	0.204356	0.447208	-0.105266	0.146442	-0.0752533	-0.249557	0.212518	-0.110393
AAATTCATCCT	-0.664455	-0.972261	0.0683871	-0.720264	-0.971973	-0.567801	-0.899593	-1.11224	-0.90386
AAATTGCTCCT	-0.643538	-1.61319	-0.349518	-0.700297	-0.966889	-0.602053	-0.813252	-1.32683	-0.903184
AAATTGGCCCC	0.1176	0.121551	-0.344219	0.258488	0.375251	-0.144055	-0.121165	0.0400191	-0.0338964
AAATTGTCCCT	1.27947	1.42516	0.833313	1.69744	1.60648	1.92272	1.26044	1.1382	1.10818
AAATTTCCCCC	2.63007	1.66455	2.97098	2.68578	2.88259	2.8379	2.40996	2.02317	2.56991
AAATTTGCCCT	0.0393626	-0.198156	0.900216	-0.336502	-0.451549	-0.202068	-0.124561	0.260267	0.00992242
AAATTTTTCCC	1.78356	1.20478	3.12371	1.38308	1.03368	1.17453	1.37036	1.97163	1.30632
AAGAAAGCCCT	-0.679542	-0.799776	-0.308025	-0.728242	-0.837626	-0.42617	-0.581034	-0.5631	-0.670503
AAGAAATTCCC	1.52946	1.19206	2.91473	1.38859	1.27176	1.63628	1.32225	1.3616	1.66851
AAGAACACCCC	0.106773	0.316706	-0.219788	0.504446	0.17584	0.0846662	0.232146	0.232034	0.274089
AAGAACCCCCT	2.09077	1.50329	-0.175379	2.06705	2.17604	1.85886	1.5737	1.43833	1.48481
AAGAAGGTCCT	-1.12564	-1.40421	-0.0161255	-0.510681	-0.785958	-0.39623	-0.801202	-1.303	-0.718024
AAGAATCCCCC	2.43639	1.57069	1.25923	2.40858	2.64469	2.407	2.1575	1.78663	1.98956
AAGAATGTCCC	0.927466	0.913643	1.27185	0.540308	0.694795	0.690734	0.624818	0.517542	0.463418
AAGAATTTCCT	-0.206086	-0.59107	1.63139	-0.37549	-0.67176	-0.350052	-0.329204	0.0203775	-0.227472
AAGAGAGCCCC	0.109205	0.339173	-0.679731	-0.125493	-0.0341581	0.121705	-0.0149647	0.0931597	0.00396761
AAGAGAGTCCT	-0.319711	-0.891915	0.888726	-0.673191	-0.818471	-0.435012	-0.676439	-0.590474	-0.441939
AAGAGATCCCT	-0.376216	-0.0204004	-0.451583	-0.279194	0.117443	-0.14158	-0.411323	-0.409975	-0.484451
AAGAGCATCCT	-1.08751	-1.74976	-0.702429	-0.978286	-1.15589	-0.753321	-1.16957	-1.522	-1.15387
AAGAGCTTCCC	-0.305389	-0.79486	0.145751	-0.671058	-0.563473	-0.486756	-0.490101	-0.422609	-0.462742
AAGAGGCCCCT	-0.300985	0.359319	-0.77715	0.190735	0.196424	-0.0334387	-0.248335	-0.344246	-0.286817
AAGAGGCTCCC	-0.957621	-1.01329	-0.427658	-0.714457	-0.664937	-0.505334	-0.844924	-1.12434	-0.720114
AAGAGGTTCCT	-0.942761	-1.79469	0.0133126	-0.584696	-0.701036	-0.462283	-0.821547	-1.22241	-0.63697
AAGAGTACCCT	0.398367	0.828421	-0.409232	0.374122	0.660211	0.24837	0.223615	0.115887	0.103603
AAGATAATCCT	-1.04154	-1.54634	-0.605295	-0.910435	-1.14157	-0.666366	-0.884385	-1.25809	-0.847561
AAGATCGTCCC	-0.196688	0.167775	0.328209	0.0779925	0.309363	0.306512	-0.134514	0.26643	-0.166089
AAGATCTCCCT	0.912667	1.1514	0.0703981	1.0177	1.15824	0.499475	0.528305	0.475116	0.202253
AAGATGCCCCC	0.893184	1.08809	0.101449	1.16945	0.969943	0.46145	0.787616	1.0312	0.632621
AAGATGGCCCT	-0.621485	-0.780003	-0.836847	-0.141517	-0.27525	-0.555721	-0.714855	-0.827533	-0.6864
AAGATTCTCCT	-0.803238	-1.02713	-0.184411	-0.819381	-0.921343	-0.668645	-0.99126	-1.09954	-0.941003
AAGATTTCCCC	2.11091	1.47985	2.25664	2.17295	2.29795	2.39245	2.00339	1.72866	2.02841
AAGGAACCCCT	0.281002	0.960522	-0.469132	0.87444	0.479162	0.53158	0.86121	0.215483	0.603392
AAGGACGCCCT	-0.915153	-2.20115	-0.995447	-0.802555	-1.10234	-0.800032	-0.944659	-1.22776	-0.927781
AAGGACTCCCC	0.843816	0.757916	0.779759	0.442227	0.691699	0.493118	0.664689	0.760051	0.388256
AAGGAGCTCCC	-0.640333	-0.999119	-0.693301	-0.87443	-0.740933	-0.561984	-0.892533	-0.927174	-0.842582
AAGGATACCCC	0.435709	0.445606	0.0432513	0.949661	0.457099	0.188919	0.502431	0.506795	0.246504
AAGGATATCCT	-0.85288	-1.0416	-0.124512	-0.859042	-0.945208	-0.547573	-0.906124	-1.40838	-0.843042
AAGGGAATCCC	1.16427	0.856958	2.02631	1.56651	1.21365	2.29063	1.75415	1.01726	1.92043
AAGGGACCCCC	0.806196	0.96364	-0.528966	0.928936	0.749957	0.926733	0.929949	0.680917	0.750365
AAGGGCACCCC	-0.454159	-0.575744	-0.321714	-0.216697	-0.379426	-0.34154	-0.413936	-0.329577	-0.363944
AAGGGCCCCCT	0.445801	0.883616	-0.997959	1.14327	0.702857	0.331784	0.568904	0.138388	0.260579
AAGGGCGTCCT	-1.05553	-1.27654	-1.14106	-0.787543	-0.994146	-0.610217	-0.908527	-1.25226	-0.658568
AAGGGGCTCCT	0.0319609	0.768941	-0.668249	0.790863	0.344046	0.958516	0.753158	-0.102931	0.392455
AAGGGGGCCCC	0.441013	0.727597	-0.0321806	1.04299	0.694316	0.786137	0.980673	0.532476	0.708853
AAGGGTGCCCT	-1.02135	-1.79296	-1.07334	-0.740343	-0.875517	-0.569121	-0.717817	-1.09561	-0.645661
AAGGGTTTCCC	1.14603	0.668252	2.17522	1.16799	0.696406	1.30682	1.43097	1.07227	1.57136
AAGGTACTCCC	0.37602	0.760283	-0.190032	0.301554	0.539861	0.735008	0.385651	0.205506	0.44929
AAGGTAGCCCC	-0.161557	0.424283	-0.467621	0.184333	0.152046	0.108743	0	0.248806	0.217357
AAGGTATTCCT	-0.47656	-0.221614	-0.0185415	-0.26636	-0.321658	-0.0123606	-0.137759	-0.254664	-0.0120079
AAGGTCACCCT	-0.902772	-1.48572	-0.859833	-0.697119	-0.645091	-0.495086	-0.927759	-1.20743	-0.769742
AAGGTCCCCCC	1.52325	1.11785	-0.0871466	1.73699	1.50807	0.844452	1.10304	1.3373	0.964357
AAGGTCCTCCT	-0.860468	-0.9923	-0.719486	-0.686758	-0.932105	-0.489767	-0.772501	-1.16362	-0.643374
AAGGTGTCCCT	0.783732	0.811134	-0.0449389	1.4986	1.00808	0.895079	0.966853	0.629526	0.561659
AAGGTTATCCC	-0.138519	-0.0328973	-0.0177997	-0.173082	-0.235959	0.0211062	-0.0740048	-0.0847398	-0.165172
AAGTAAGTCCC	0.836598	1.01672	0.510482	0.647322	1.10133	0.586624	0.4589	0.767516	0.418522
AAGTACATCCC	-0.431532	-0.75597	0.780177	-0.548601	-0.55106	-0.370034	-0.424504	-0.0420403	-0.446008
AAGTACCTCCT	0.73712	0.669531	0.110865	0.22708	0.852161	0.044052	-0.122779	0.223571	-0.202073
AAGTAGACCCT	-0.711274	-0.784918	-0.745629	-0.709282	-0.737206	-0.531422	-0.774511	-1.17155	-0.77205
AAGTAGTCCCC	1.09156	1.2095	0.275175	1.03649	1.36437	1.00351	1.01327	1.0678	0.579779
AAGTATGCCCC	0.289121	0.0868742	0.440576	0.199973	0.197221	-0.088918	0.0585415	0.628261	0.354123
AAGTATTCCCT	0.605911	0.846237	0.728517	0.852461	0.683067	0.793546	0.611902	0.811619	0.522736
AAGTGAACCCT	-0.986673	-1.09495	-0.64657	-0.757964	-0.923179	-0.645775	-0.762862	-1.27002	-0.879665
AAGTGATTCCT	-0.601525	-0.869063	-0.0511276	-0.975856	-0.842541	-0.481996	-0.719497	-0.571754	-0.597679
AAGTGCCTCCC	-0.500594	-1.20736	-0.0546525	-0.731408	-0.786786	-0.494801	-0.793016	-1.09539	-0.787596
AAGTGCTCCCT	-0.381879	-0.135553	-0.203554	-0.433553	-0.321806	-0.291488	-0.509927	-0.83643	-0.645548
AAGTGGCCCCC	-0.10132	0.242119	-0.633631	0.289588	0.1729	-0.0277773	0.00390484	0.100633	0.0509151
AAGTGGGCCCT	-0.885507	-0.903649	-0.583561	-0.526948	-0.761584	-0.602753	-0.714372	-1.25282	-0.634391
AAGTGGGTCCC	-0.46809	-0.323735	-0.651307	-0.123668	-0.00498533	-0.0356198	-0.433138	-0.492851	-0.609376
AAGTGTATCCC	-0.55326	-0.719272	-0.0643603	-0.39961	-0.584408	-0.379192	-0.504036	-0.695419	-0.381857
AAGTGTGTCCT	-0.888139	-1.10294	-0.069907	-0.709232	-0.808254	-0.569851	-0.619675	-0.907572	-0.763339
AAGTGTTCCCC	1.23848	0.915983	0.872123	1.13511	1.13373	0.927814	0.914853	1.33452	0.843579
AAGTTAGTCCT	-1.01517	-1.56242	-0.0877738	-0.751642	-1.0329	-0.552324	-0.842229	-1.00364	-0.83696
AAGTTATCCCC	0.99531	1.08118	0.516246	1.10563	1.25934	0.86406	0.689902	1.16047	0.505895
AAGTTCACCCC	-0.0300929	0.183507	-0.0981478	0.317334	0.292411	0.0437555	-0.0960604	0.450784	0.173515
AAGTTGATCCC	-0.903343	-0.814546	-0.639842	-0.621462	-0.687814	-0.599699	-0.719421	-1.0722	-0.614748
AAGTTGTTCCT	-0.580484	-1.18875	-0.106471	-0.78722	-0.971292	-0.437974	-0.752616	-0.889083	-0.684629
AAGTTTCCCCT	2.47013	1.73055	1.75898	2.64964	2.71731	2.41441	2.05906	2.00719	1.96443
AAGTTTCTCCC	0.38331	0.600629	0.793107	0.356885	0.576079	0.198107	0.170362	0.422505	0.189103
AGAAAACTCCC	1.14423	1.03311	1.36026	0.740084	1.35255	0.899718	0.979178	0.653966	0.946991
AGAAAAGCCCC	1.57034	0.938114	1.12913	1.57285	1.76746	2.06645	1.76058	0.960106	1.65177
AGAAAATCCCT	1.27931	1.27231	1.08409	1.61324	1.492	1.80177	1.37254	1.12121	1.61525
AGAAACGTCCT	-0.997302	-1.17066	-0.191835	-0.797981	-0.94658	-0.534093	-0.794233	-1.1268	-0.811847
AGAAACTTCCC	0.845902	0.652154	2.00969	0.540757	0.408697	0.450386	0.817679	0.576294	0.741344
AGAAAGTCCCC	1.843	1.3763	1.93263	1.92974	2.19125	2.12766	1.95783	1.62029	1.91321
AGAAATACCCT	1.54998	1.27783	0.554213	1.26891	1.21396	1.33026	1.35015	0.816698	1.67576
AGAAGATTCCT	-0.641729	-1.10294	0.0549799	-0.842734	-0.913748	-0.566886	-0.681012	-0.494969	-0.372799
AGAAGCATCCC	-0.830356	-1.40421	-0.381957	-0.776351	-0.706331	-0.6068	-0.794743	-1.05651	-0.809759
AGAAGCTCCCT	-0.102554	0.158327	-0.424913	-0.238616	-0.029813	-0.321841	-0.284421	-0.539845	-0.520225
AGAAGGCCCCT	0.306164	0.412426	-0.75554	0.0992028	0.0368672	0.0419294	0.14857	-0.13907	0.0153518
AGAAGGGTCCC	-0.17327	-0.215246	-0.591056	-0.0865984	-0.00663331	0.0383577	-0.122741	-0.405328	-0.315279
AGAAGTCCCCC	1.96772	1.40486	0.863276	2.00623	2.05325	1.5823	1.7505	1.53235	1.63388
AGAAGTCTCCT	-0.940113	-1.85446	-0.456414	-0.98516	-0.94184	-0.738262	-0.878553	-1.35831	-0.926355
AGAATAATCCT	-0.938849	-1.24254	-0.567593	-0.602788	-0.979586	-0.591012	-0.846378	-0.925076	-0.908823
AGAATCCCCCC	2.65869	1.62829	1.06225	2.51265	2.64477	2.15877	2.2913	1.89596	2.20604
AGAATGACCCC	-0.176718	-0.203915	-0.27815	-0.387577	-0.427993	-0.111586	-0.287316	-0.441965	-0.310732
AGAATGCTCCC	-0.466972	-0.551166	-0.505881	-0.8231	-0.575548	-0.417724	-0.62104	-0.920341	-0.455636
AGAATGTTCCT	-0.640377	-1.47141	0.0369583	-0.947785	-0.963009	-0.491149	-0.735084	-1.16502	-0.629517
AGAATTGCCCT	0.221578	-0.7466	0.531379	-0.5583	-0.515731	-0.408892	-0.0791852	-0.0961275	0.0532401
AGAATTGTCCC	0.803345	0.90635	0.950298	0.675027	0.819552	0.872565	0.849876	0.869784	0.603949
AGAATTTCCCC	2.19935	1.24162	3.09284	2.27626	2.59276	2.63503	2.30483	1.84574	2.29297
AGAGAACTCCT	-0.887772	-1.28761	-0.541827	-0.943123	-1.04655	-0.694069	-1.05954	-1.00992	-0.761942
AGAGACACCCC	-0.458906	-0.237097	-0.871424	0.00668032	-0.257487	-0.229498	-0.358689	-0.227437	-0.484347
AGAGACCTCCC	-0.59151	-0.984926	-0.639297	-0.670526	-0.533195	-0.531305	-0.789167	-0.844696	-0.997118
AGAGAGATCCC	-0.447653	-0.511079	-0.28084	-0.569188	-0.354871	-0.367125	-0.505609	-0.565251	-0.502101
AGAGAGGCCCC	-0.460657	-0.258897	-0.812974	-0.350441	-0.341904	-0.347877	-0.564533	-0.436323	-0.513287
AGAGAGGTCCT	-0.866337	-1.57891	0.412873	-0.363132	-0.623959	-0.359938	-0.591923	-1.30985	-0.537403
AGAGATCCCCC	2.01765	1.30581	-0.101418	1.98434	1.81571	1.27716	1.55769	1.37473	1.47283
AGAGATGCCCT	-0.706423	-1.63103	-0.748321	-0.939965	-1.03637	-0.655476	-0.88916	-0.882103	-0.703518
AGAGATTTCCT	-0.402634	-0.498247	0.343867	-0.48951	-0.761531	-0.500168	-0.389134	-0.209446	-0.442768
AGAGGAATCCC	0.187508	0.189041	0.476469	0.268863	0.0745118	0.334805	0.226889	0.404609	0.416458
AGAGGAGCCCC	-0.112543	0.291179	-0.572897	0.0342003	0.0680755	0.0479093	-0.0241517	-0.0136607	-0.224843
AGAGGCCTCCT	-1.08284	-1.92279	-0.539274	-0.973048	-1.08239	-0.784537	-1.06545	-1.66088	-0.936707
AGAGGCGTCCC	-0.192728	-0.0188771	-0.0545154	0.267484	0.138509	0.0699753	-0.0100024	-0.233891	-0.169901
AGAGGGACCCT	-0.688068	-0.32617	-0.966399	-0.0963945	-0.226365	0.216232	-0.1286	-0.802978	-0.354897
AGAGGTCTCCC	-0.390976	-0.751268	0.0815205	-0.00582266	-0.0781664	-0.269628	-0.315051	-0.506955	-0.362692
AGAGGTGTCCT	-0.926972	-1.6877	-0.184445	-0.664446	-0.853833	-0.541313	-0.707291	-1.21946	-0.658415
AGAGGTTCCCC	1.53804	1.06497	0.439257	1.64468	1.41107	1.32614	1.3319	1.37442	1.14243
AGAGTAGCCCT	-0.962805	-1.1618	-0.721202	-0.813799	-0.779645	-0.729142	-0.868652	-1.22438	-0.687524
AGAGTATTCCC	0.534028	0.22442	1.05185	0.0237842	0.0188018	0.304942	0.292231	0.730194	0.396315
AGAGTCATCCT	-1.22782	-2.61051	-0.64133	-0.873091	-1.06249	-0.647045	-0.867923	-1.62512	-1.09466
AGAGTGTCCCT	0.527485	0.606664	0.267298	1.24725	0.850868	0.823478	0.604143	0.737729	0.668768
AGATAAGCCCT	-0.764044	-1.04896	-0.464148	-0.798199	-1.09641	-0.697477	-0.927034	-0.984805	-0.712348
AGATAAGTCCC	1.12887	1.11439	0.484528	0.954299	1.19872	0.806146	0.805925	0.898513	0.334672
AGATACATCCC	-0.556746	-0.78987	-0.0342547	-0.746186	-0.730231	-0.470087	-0.67333	-0.981191	-0.677016
AGATACCCCCT	1.35737	1.43409	0.102761	1.84153	1.37661	1.18639	1.4953	1.13091	1.24454
AGATAGATCCT	-1.06147	-1.86849	-0.820086	-0.914778	-1.03243	-0.716265	-1.22819	-1.64043	-0.979738
AGATAGTTCCC	-0.261165	-0.31738	0.52145	-0.285923	-0.128645	-0.177334	-0.106875	-0.0396145	-0.0868496
AGATATCTCCT	-0.927207	-1.23631	-0.509218	-1.0605	-1.18955	-0.623308	-1.03394	-1.37371	-0.829729
AGATATTCCCC	2.0332	1.31042	1.80455	1.95977	1.79881	2.19761	1.99359	1.63738	1.70862
AGATGAACCCC	-0.402063	-0.284447	-0.232446	-0.072782	-0.255262	-0.287426	-0.341909	-0.463504	-0.255612
AGATGAATCCT	-1.00096	-1.32045	-0.70592	-1.1605	-1.27595	-0.541991	-0.971921	-1.38632	-0.906543
AGATGCGCCCT	-0.767943	-1.12752	-0.620912	-0.804467	-1.01322	-0.603417	-0.720632	-1.46907	-0.758185
AGATGGCTCCC	-0.848958	-1.77184	-0.477644	-0.841037	-0.909848	-0.619413	-0.796825	-1.25095	-0.873562
AGATGGTCCCC	0.0736591	0.441027	-0.242664	0.354528	0.435064	0.341738	0.172256	0.29179	0.216544
AGATGGTTCCT	-0.842517	-2.29434	-0.148027	-0.83495	-0.87932	-0.604801	-0.727466	-1.3605	-0.824093
AGATGTTCCCT	0.234612	0.413838	0.23834	-0.0909573	0.0778743	0.228653	-0.0295498	0.080077	-0.204178
AGATGTTTCCC	0.889974	0.332029	1.63326	0.51029	0.348272	0.359134	0.673801	1.05171	0.783176
AGATTACCCCC	1.23601	1.18557	0.371677	1.62768	1.18225	0.935748	1.19635	1.21307	1.12246
AGATTACTCCT	-0.690632	-1.23631	-0.0934828	-0.84347	-1.01249	-0.547615	-0.87457	-1.00908	-0.847593
AGATTATCCCT	0.262431	0.543247	0.0615212	0.392141	0.325338	0.486032	0.522253	0.0293356	0.05108
AGATTCCTCCC	-0.134598	-0.426149	0.212774	-0.191384	-0.304656	-0.138018	-0.145552	0.176048	-0.117586
AGATTCGCCCC	0.288497	0.156179	0.366455	0.479548	0.292312	0.127137	0.219491	0.610809	-0.0555824
AGATTCTTCCT	-0.558504	-0.780003	-0.0678561	-0.930299	-0.928754	-0.545992	-0.895982	-0.642054	-0.588467
AGATTGACCCT	-0.582534	-0.593885	-0.149457	-0.605202	-0.634998	-0.419522	-0.70443	-0.895371	-0.786609
AGATTGGTCCT	-1.17789	-1.15306	-0.379884	-0.656487	-0.728799	-0.548551	-0.78774	-1.34622	-0.851681
AGATTTATCCC	-0.320974	-0.338481	-0.076027	-0.13493	-0.291484	-0.0791865	-0.109617	0.0620224	-0.0889438
AGGAAACTCCT	-0.104726	-0.999119	2.03805	-0.838835	-0.698847	-0.403504	-0.539681	-0.168151	-0.210793
AGGAAAGTCCC	2.15605	0.983852	2.97146	1.9284	1.44642	2.53912	1.7727	2.16938	2.88693
AGGAAGCCCCC	1.61164	1.13768	0.317383	1.06509	1.02714	1.30186	1.30744	1.09254	1.69611
AGGAATATCCC	0.865853	0.154832	1.97177	0.230515	0.0984423	0.510981	0.829832	0.40235	0.834166
AGGAATGCCCT	-0.146991	-0.455226	1.19108	-0.494033	-0.67431	-0.376429	-0.19603	-0.208181	0.0937806
AGGAGAACCCT	-0.837713	-0.719272	-0.566773	-0.634074	-0.651962	-0.425918	-0.729365	-0.871059	-0.624463
AGGAGCCCCCT	1.06574	1.31604	-0.528119	1.26324	1.20163	0.609721	0.992371	1.01998	0.757479
AGGAGCCTCCC	-0.747589	-0.830905	-0.269616	-0.789105	-0.75962	-0.598965	-0.85232	-0.995395	-0.718565
AGGAGCGCCCC	0.186023	-0.229068	-0.22719	0.161548	-0.0804688	0.0180083	0.347803	0.0947964	0.27731
AGGAGGATCCT	-0.998752	-1.6877	-0.490117	-0.820656	-0.925675	-0.693887	-1.0361	-1.40242	-0.914704
AGGAGGTCCCC	0.766545	0.453586	0.488303	0.644067	0.631036	0.466305	0.74953	0.617449	0.715464
AGGAGTGTCCC	0.736455	0.0859085	1.29891	0.320636	0.332783	0.361808	0.372447	0.585606	0.486272
AGGATAATCCC	0.561682	-0.0389637	1.10977	0.0769151	-0.112678	0.470224	0.415993	0.306666	0.396113
AGGATACCCCC	1.33684	1.13514	0.416814	1.53848	1.00733	0.99166	1.29072	0.88214	1.24478
AGGATAGCCCT	-0.779948	-1.04896	-0.440371	-0.771619	-0.841007	-0.582198	-0.901935	-0.981676	-0.687923
AGGATCACCCT	-0.316109	-0.13615	-0.476814	-0.242017	-0.139681	-0.277157	-0.524838	-0.557599	-0.420971
AGGATCTCCCC	1.28337	1.02284	0.593964	0.99894	1.22276	0.968629	1.03933	0.853372	0.952573
AGGATGTTCCC	0.237338	-0.224899	0.975028	-0.341619	-0.426141	-0.143042	0.0833919	0.00776655	-0.0123149
AGGATTGTCCT	-0.735823	-1.50035	0.255903	-0.820601	-0.85958	-0.541279	-0.766177	-1.00552	-0.482867
AGGATTTCCCT	1.43691	1.22912	1.99293	1.91153	1.58261	2.17795	1.60804	1.35604	1.66709
AGGGACGTCCT	0.548924	0.528366	0.554352	0.709002	0.447612	1.05889	0.922712	0.176897	0.669568
AGGGAGTTCCT	0.66749	0.856422	0.744135	0.65895	0.720559	1.12038	0.798368	0.315248	0.639771
AGGGATCTCCC	1.20055	0.595242	1.04961	1.12162	1.26924	2.05029	1.32009	0.678448	1.35559
AGGGGACTCCC	2.01352	0.938597	1.56537	2.29621	1.81686	2.91612	2.27606	1.89738	2.77186
AGGGGAGTCCT	0.872083	0.961955	0.690871	0.88101	0.906788	1.63595	1.10289	0.639634	0.779586
AGGGGATCCCT	2.32251	1.11459	1.822	1.57175	1.57721	2.11059	1.9487	1.42395	2.29464
AGGGGGGCCCT	0.47796	0.811559	-0.0644914	1.20271	0.542307	0.990774	1.13048	0.524979	1.04259
AGGGTGCCCCT	0.51123	0.473065	-0.552318	1.16192	0.57131	0.342055	0.65838	0.425847	0.643669
AGGGTGGTCCC	0.249323	0.541325	-0.0898511	0.266145	0.250938	0.434822	0.356758	0.363542	0.426774
AGGGTTGCCCT	-0.680687	-1.21687	-0.235961	-0.774381	-0.807236	-0.523113	-0.727158	-0.340723	-0.2902
AGGTAAACCCC	1.25248	0.722208	1.172	1.51446	0.789893	2.16097	1.67701	0.879924	2.01895
AGGTAATTCCT	0.47119	0.6204	1.46777	0.552959	0.350754	1.14573	0.620157	0.224467	0.709227
AGGTACATCCT	-0.495125	-0.00392034	-0.60293	-0.292729	-0.147459	0.0470099	-0.249325	-0.673774	-0.415164
AGGTACGCCCC	0.320933	0.220802	-0.0323702	0.440662	0.232689	0.401996	0.526108	0.443668	0.673547
AGGTAGCTCCT	-0.909227	-0.915598	-0.715914	-0.974706	-0.801613	-0.638067	-0.900793	-1.36232	-0.889412
AGGTAGGCCCT	-0.978211	-0.75597	-0.932328	-0.561406	-0.647171	-0.534531	-0.630136	-1.12848	-0.597948
AGGTAGGTCCC	-0.0950695	-0.0842021	-0.069388	0.178228	0.0974852	0.305411	0.0858559	0.0304372	0.121521
AGGTATACCCT	-0.262382	-0.138826	-0.0429018	-0.169949	-0.2416	-0.102062	-0.24101	-0.46743	-0.258306
AGGTATTTCCC	1.4968	0.816218	2.88433	1.85145	1.26838	2.74489	2.11307	1.43317	2.33734
AGGTGACTCCT	-0.661331	-0.517591	-0.641864	-0.791426	-0.778066	-0.227801	-0.703665	-0.985181	-0.77883
AGGTGATTCCC	1.58906	0.700603	1.45011	2.11034	1.32779	3.03904	2.14611	1.81144	2.87742
AGGTGCACCCC	0.092288	0.235196	-0.367695	0.610433	0.107279	0.491939	0.548874	-0.0192348	0.815137
AGGTGCGTCCT	-0.820128	-0.75702	-0.881066	-0.607621	-0.694688	-0.280528	-0.632939	-1.10392	-0.460292
AGGTGGTCCCT	0.180212	0.913273	-0.0290691	0.65856	0.665893	0.630029	0.558487	0.227272	0.391244
AGGTGTCCCCC	1.19559	1.16941	0.286005	1.46006	1.20554	0.965618	1.19126	1.13689	1.01751
AGGTGTGCCCT	-0.711972	-1.63114	-0.542448	-0.903414	-0.955885	-0.541211	-0.661469	-0.882563	-0.535393
AGGTTACCCCT	0.468157	0.813257	-0.124389	1.35539	0.839575	0.51359	0.80388	0.566677	0.608977
AGGTTCATCCC	-0.430947	-0.302225	-0.621831	-0.361962	-0.476405	-0.0688187	-0.313299	-0.497592	-0.242781
AGGTTCGCCCT	-0.876153	-1.27559	-0.645066	-0.728497	-0.727212	-0.726241	-0.837508	-1.02916	-0.838181
AGGTTGCTCCC	-0.58434	-0.987356	-0.396079	-0.670381	-0.568596	-0.528193	-0.648047	-0.695797	-0.586852
AGGTTGGCCCC	-0.277056	-0.369012	-0.788541	-0.238224	-0.0488394	-0.373526	-0.287346	-0.00473026	0.0516919
AGGTTTATCCT	-1.00995	-0.95282	-0.465456	-0.797981	-0.943301	-0.558132	-0.905316	-1.17348	-0.609985
AGGTTTGTCCC	0.877973	0.559934	1.29262	0.620978	0.601612	0.820345	0.917973	0.937426	0.735038
AGGTTTTCCCC	2.17458	1.13605	3.10999	2.29804	2.0124	3.16484	2.48176	1.79881	2.63367
CAAAAACCCCT	1.84251	1.47099	1.04684	2.17697	2.09365	2.66079	2.09105	1.37297	2.28026
CAAAAAGTCCC	1.74723	1.20455	2.28601	1.75241	2.22545	2.38323	1.5816	1.53465	2.25419
CAAAAATCCCC	2.1059	1.37177	2.61608	2.28372	2.83868	2.67224	2.30291	1.90733	2.55382
CAAAACACCCC	0.533832	0.707171	0.0832916	1.02821	0.487806	0.31271	0.700943	0.610588	0.700554
CAAAAGACCCT	0	0.304988	-0.502519	-0.0281322	-0.110606	-0.0205672	0.19616	-0.614501	0.0358221
CAAAAGTTCCC	0.839477	0.790028	1.6964	0.511775	0.674419	0.495809	0.660773	0.745742	0.597762
CAAAATATCCC	0.375691	0.400346	0.764456	0.34157	0.128016	0.253035	0.345729	0.0334713	0.411434
CAAAATGCCCT	-0.0536956	-0.106285	0.195698	-0.380383	-0.463505	-0.350498	-0.149965	-0.130167	-0.0299206
CAAAGAACCCT	-0.630582	-0.409306	-0.869936	-0.580185	-0.681622	-0.354154	-0.614115	-0.779703	-0.544447
CAAAGCCTCCC	-0.874145	-0.9923	-0.872599	-0.707229	-0.859452	-0.631281	-0.822764	-1.18545	-0.838898
CAAAGCGTCCT	-0.95572	-1.4574	-0.638883	-0.804248	-0.989602	-0.572354	-0.873275	-1.5338	-0.973202
CAAAGGCCCCC	0.041025	0.335919	-1.52809	0.140039	0.122911	0.0391713	0.0834213	-0.0908068	0.0136623
CAAAGGCTCCT	-1.15562	-1.35504	-0.998453	-1.06784	-1.21375	-0.784329	-1.15818	-1.98804	-1.13288
CAAAGGGTCCC	-0.35657	-0.186205	-0.376609	-0.0610523	0.0438799	-0.0557471	-0.288451	-0.397403	-0.358507
CAAAGTACCCC	0.648242	0.829999	0.143819	1.18547	1.07061	0.509188	0.795172	0.72082	0.587914
CAAAGTCCCCT	1.79228	1.47064	0.169064	1.96253	2.06875	1.67618	1.67466	1.43429	1.56545
CAAAGTTTCCT	-0.312894	-0.54773	0.729244	-0.489263	-0.737176	-0.572084	-0.493822	-0.0287679	-0.210398
CAAATAATCCT	-0.910805	-0.880388	-0.308	-0.845908	-0.974491	-0.501094	-0.746462	-1.09346	-0.673639
CAAATAGCCCC	0.41342	0.839328	0.080964	0.620844	0.52386	0.425004	0.823011	0.331281	0.543073
CAAATCTCCCT	1.06381	1.23662	0.0986817	1.40308	1.34702	0.832024	1.05205	0.663927	1.06129
CAAATGCCCCT	1.19894	1.15472	0.347121	1.47088	1.21437	1.13766	1.18912	0.882048	1.37976
CAAATGGTCCT	-1.21945	-1.33178	-0.0231921	-0.534147	-0.726388	-0.480706	-0.80817	-1.30176	-0.726592
CAAATTACCCT	0.661641	1.05215	0.402268	0.781022	0.639613	0.801555	0.929315	0.509425	0.784473
CAAATTCCCCC	2.41464	1.63648	2.31431	2.3533	2.68639	2.63426	2.32228	1.88919	2.65126
CAAATTTTCCC	1.47679	1.17918	2.86328	1.26872	1.07813	1.47376	1.46624	1.50179	1.39005
CAAGAAACCCT	-0.525348	-0.32131	-0.511982	-0.353011	-0.491537	-0.244841	-0.264314	-0.466994	-0.304507
CAAGAACCCCC	1.60422	1.28253	-0.244368	1.3191	1.45736	1.2144	1.28456	1.03642	0.878829
CAAGACCTCCC	-0.688159	-1.11103	-0.906363	-0.626285	-0.585076	-0.576668	-0.796225	-0.817567	-0.713446
CAAGACGCCCT	-0.982836	-2.01381	-0.812006	-0.903893	-1.0375	-0.744908	-0.965533	-1.34472	-0.838881
CAAGAGATCCT	-1.26871	-1.92279	-0.295159	-0.998776	-0.958781	-0.611166	-1.22107	-1.41628	-1.1588
CAAGAGGTCCC	-0.15197	-0.218843	1.22517	0.113135	0.270606	0.020183	-0.417411	-0.209585	-0.200904
CAAGAGTCCCC	1.40104	1.30517	0.464854	1.28047	1.43729	1.01161	1.05762	0.915687	0.770243
CAAGATCTCCT	-1.10539	-1.35504	-0.508031	-1.06271	-1.03508	-0.743596	-1.02207	-1.49288	-1.01247
CAAGATTCCCT	0.959657	1.13262	0.52699	1.00662	1.0228	0.974705	0.94819	1.06472	0.715217
CAAGGAGCCCC	-0.0999829	0.241499	-0.885213	0.0983862	0.0779206	-0.0311039	-0.175803	0.120681	-0.17584
CAAGGATTCCC	0.70381	0.58506	1.00601	0.418771	0.456634	0.314122	0.382118	0.929696	0.576363
CAAGGCCCCCT	0.0559048	0.645404	-1.52937	0.507662	0.313995	0.21249	0.253616	-0.126309	-0.139391
CAAGGGGTCCT	-1.06375	-0.98834	-0.499552	-0.353627	-0.595236	-0.105525	-0.545927	-0.859435	-0.486009
CAAGGGTCCCT	-0.26891	0.337323	-0.446575	0.276019	0.362588	0.260243	0.0512787	-0.315439	-0.166447
CAAGGTACCCT	-0.498887	-0.266647	-0.566634	-0.390536	-0.044646	-0.0885899	-0.31737	-0.833451	-0.569604
CAAGGTATCCC	-0.873842	-0.899683	-0.59125	-0.446261	-0.487574	-0.295826	-0.574991	-0.833897	-0.45075
CAAGGTTCCCC	1.67685	1.15329	0.543545	1.57872	1.49746	1.29259	1.31279	1.35749	1.06138
CAAGTAATCCC	-0.364631	-0.156303	-0.15808	-0.122522	-0.116626	-0.0587335	-0.425673	0.080938	-0.302329
CAAGTATTCCT	-0.838591	-1.18875	-0.0829256	-0.645412	-0.974593	-0.606947	-0.736782	-0.507024	-0.821949
CAAGTCACCCC	-0.703616	-0.660115	-0.939248	-0.0361412	-0.28438	-0.199969	-0.613077	-0.182935	-0.366062
CAAGTGGCCCT	-0.960889	-1.70774	-1.0919	-0.320203	-0.596279	-0.670389	-0.801151	-1.14126	-0.79302
CAAGTTCCCCT	1.97456	1.46166	0.677374	2.13896	2.27104	2.17801	1.77275	1.56426	1.84245
CAAGTTGTCCC	0.420728	0.613933	0.643784	0.445559	0.825641	0.469284	0.267058	0.778129	0.251087
CAATAACTCCC	0.379535	0.702163	0.144756	-0.00687984	0.425699	0.0210928	-0.231058	0.22346	-0.120146
CAATAAGTCCT	-0.836301	-1.39156	0.324869	-0.697863	-0.817275	-0.437347	-0.812607	-0.578333	-0.740255
CAATAATCCCT	0.226376	0.635388	-0.146128	0.697854	0.496407	0.734772	0.493028	0.212297	0.284298
CAATACATCCC	-0.773663	-0.836221	-0.0718547	-0.574939	-0.646076	-0.518191	-0.700105	-0.971436	-0.690073
CAATACGCCCC	0.0389805	0.195659	0.0572514	0.502569	0.203614	0.144543	0.0537428	0.297062	0.130067
CAATACTTCCT	-0.686971	-1.09495	-0.11843	-0.780835	-1.03925	-0.561936	-0.787336	-0.770304	-0.829205
CAATAGCCCCT	0.506196	1.17284	-0.581151	0.8905	0.573581	0.673481	0.808219	0.188508	0.554605
CAATATACCCC	0.198676	0.316934	-0.0120465	0.992338	0.427594	0.194702	0.442112	0.384182	0.51024
CAATATTTCCC	1.26893	1.0349	2.26388	0.965222	0.774939	0.70581	1.0577	1.45065	1.08288
CAATGAATCCC	-0.428413	-0.486851	-0.259065	-0.356241	-0.220366	-0.23537	-0.352705	-0.0958469	-0.345218
CAATGACCCCC	0.0857185	0.342431	-0.601791	0.286292	0.269647	0.0633614	0.113339	-0.0621384	-0.055697
CAATGACTCCT	-1.08174	-1.02197	-0.343672	-0.994803	-1.12257	-0.692131	-1.05138	-1.33462	-1.13172
CAATGCACCCT	-0.615766	-0.554621	-0.472629	-0.639329	-0.60106	-0.332572	-0.779076	-1.0034	-0.652663
CAATGGGCCCC	-0.699332	-0.565097	-0.61964	-0.184555	-0.37864	-0.241705	-0.472252	-0.565397	-0.637593
CAATGGTTCCT	-0.894041	-1.25635	0.0242229	-0.560355	-0.727219	-0.536471	-0.882612	-0.99383	-0.856873
CAATGTCTCCC	-0.405018	-0.647129	-0.33765	-0.275304	-0.294012	-0.275546	-0.499225	-0.530007	-0.560865
CAATGTGTCCT	-0.92564	-1.0416	0.248588	-0.474876	-0.731071	-0.284239	-0.827506	-0.887241	-0.764063
CAATGTTCCCT	-0.0190279	0.396041	0.184687	0.0790689	0.0726163	0.136911	-0.073311	0.0457332	-0.174845
CAATTACCCCT	0.726822	1.06116	0.377882	1.37536	0.940548	0.8626	1.00944	0.651813	0.899471
CAATTATCCCC	1.30993	1.12072	0.400004	1.32896	1.29877	1.03789	1.12233	1.19862	0.884471
CAATTCCCCCC	2.30134	1.65904	1.08991	2.33952	2.18676	1.93486	1.93501	1.94372	1.85416
CAATTCCTCCT	-0.688155	-1.05641	0.0653394	-0.932446	-0.870775	-0.654825	-0.609003	-0.776326	-0.597181
CAATTCGTCCC	-0.0179359	0.10809	0.717097	0.546715	0.361957	0.532862	0.123232	0.479047	0.0057696
CAATTGCTCCC	-0.684672	-0.852435	-0.396331	-0.53052	-0.486994	-0.460327	-0.588559	-0.848918	-0.603521
CAATTTATCCT	-0.7444	-0.676129	-0.0380631	-0.640223	-0.801288	-0.565955	-0.710356	-1.09506	-0.672644
CAGAAAATCCC	0.992321	0.978166	1.81678	1.04371	0.965854	1.17984	1.13371	0.901854	1.19089
CAGAAAGTCCT	-0.350798	-0.723748	1.03113	-0.78464	-0.693092	-0.508453	-0.610321	-0.361816	-0.371415
CAGAACCTCCT	-0.921151	-1.30623	-0.657698	-0.944489	-0.923654	-0.790825	-0.938255	-1.47823	-0.852753
CAGAACTTCCC	0.921372	0.457146	1.94491	0.0935223	0.182305	0.196043	0.328549	0.664187	0.413053
CAGAAGATCCT	-1.33422	-2.15912	-1.03447	-1.12356	-1.30488	-0.764542	-1.12922	-1.49657	-1.06779
CAGAAGGCCCC	-0.113694	-0.223643	-0.908483	-0.262115	-0.248404	-0.259377	-0.222814	-0.240566	-0.183223
CAGAAGTCCCT	1.87819	1.51287	0.470721	1.85689	2.02486	1.61524	1.34711	1.3945	0.98718
CAGAATACCCT	0.6346	1.12135	0	0.881917	0.743436	0.545936	0.477254	0.495549	0.421164
CAGAATCTCCC	0.636493	0.713463	0.546135	0.396417	0.640909	-0.0629681	0.29103	0.22298	0.378453
CAGAATTCCCC	2.25052	1.49185	3.19615	2.21427	2.25688	2.61408	2.28616	1.7304	2.61021
CAGAGACCCCC	0.407265	0.705501	-1.05254	0.501854	0.373185	0.0929094	0.301615	0.323153	0.173905
CAGAGATTCCT	-0.806008	-1.43026	0.142658	-1.00289	-1.15805	-0.492076	-0.992315	-0.64005	-0.605508
CAGAGCACCCT	-0.624281	-0.39216	-0.923978	-0.444369	-0.47367	-0.305803	-0.750428	-1.14501	-0.735784
CAGAGCATCCC	-0.85611	-1.4574	-0.631401	-0.892581	-1.02464	-0.586182	-1.02363	-1.22027	-1.00448
CAGAGCTCCCC	0.0391713	-0.0564376	-0.432379	-0.0376902	0.160708	-0.162576	-0.210672	0.0629482	-0.215378
CAGAGTATCCT	-0.987123	-1.79469	-0.547814	-0.99091	-1.11169	-0.651259	-1.00471	-1.44664	-1.00228
CAGAGTGCCCT	-0.783805	-1.12745	-0.649944	-0.972857	-0.896659	-0.62916	-0.963751	-0.975254	-0.713404
CAGAGTGTCCC	0.185127	0.021123	0.915983	0.433514	0.303829	0.160971	0.144065	0.273682	0.220731
CAGATACTCCC	-0.154401	-0.181403	-0.100294	-0.637308	-0.145279	-0.309143	-0.498111	-0.311841	-0.374312
CAGATAGCCCT	-0.661563	-1.02002	-0.57489	-0.675084	-0.803715	-0.543712	-0.762826	-1.22867	-0.828212
CAGATCCCCCT	2.39428	1.59568	-0.066848	2.36749	2.45014	1.41066	1.7623	1.84737	1.37117
CAGATCGTCCT	-1.00034	-1.21687	-0.0967116	-0.776617	-0.842232	-0.470961	-0.796447	-1.1656	-0.663423
CAGATGACCCC	-0.422444	-0.382168	-0.400471	-0.301615	-0.203554	-0.354507	-0.385529	-0.753916	-0.390495
CAGATGTTCCT	-0.746138	-2.01381	-0.208077	-0.843073	-1.01695	-0.586236	-0.869678	-1.15425	-0.842483
CAGGAAACCCC	1.38116	1.02506	2.36689	1.38663	0.924731	1.37718	1.31154	1.04499	1.76288
CAGGAACTCCC	0.636299	0.647845	1.06962	0.116236	0.321951	0.144102	0.28781	0.424162	0.207974
CAGGACACCCT	-0.865171	-1.68843	-0.816592	-0.656487	-0.795369	-0.716994	-0.827937	-1.20558	-0.705302
CAGGACTTCCT	-0.403318	-0.663725	-0.0226404	-0.842111	-0.897363	-0.607987	-0.54246	-0.447564	-0.475121
CAGGAGGTCCT	-0.780774	-1.52042	0.426382	-0.465723	-0.522939	-0.389277	-0.821864	-0.953241	-0.415042
CAGGATATCCC	-0.139974	-0.265656	0.64444	-0.21095	-0.230812	-0.111384	-0.0926075	-0.116195	-0.0320324
CAGGATCCCCT	1.91404	1.34332	-0.317602	1.65303	1.79023	1.29981	1.42731	1.3376	0.974951
CAGGGAGTCCT	-0.336314	0.0337161	0.0726842	-0.322527	-0.200621	-0.142561	-0.215163	-0.38268	-0.2298
CAGGGATCCCC	1.55651	0.940345	0.967424	1.10182	1.11381	0.897769	1.2259	1.09788	1.31079
CAGGGCCTCCC	-0.698904	-0.932531	-0.643849	-0.746497	-0.639621	-0.467349	-0.636419	-0.529063	-0.50225
CAGGGCTCCCT	-0.697553	-0.630516	-0.814908	-0.476984	-0.429933	-0.475262	-0.717195	-0.900964	-0.707622
CAGGGGACCCT	0.0451816	0.487207	-0.886508	0.53009	0.290452	0.58334	0.38369	-0.292509	-0.049389
CAGGGGATCCC	1.73327	1.02569	1.58814	1.1832	1.11793	1.65814	1.49162	0.892506	1.42377
CAGGGGTTCCT	-0.0941037	0.52922	-0.143172	0.388402	-0.0145449	0.770488	0.550481	-0.323554	0.484728
CAGGGTCCCCC	1.23408	0.876283	-0.420318	1.38622	1.2188	0.450616	0.880852	0.997519	0.407845
CAGGTACCCCT	0.304371	0.353333	-0.050193	1.05683	0.547889	0.355863	0.795816	0.19315	0.273902
CAGGTCATCCT	-1.2117	-1.84295	-0.599191	-0.915927	-1.23621	-0.537088	-1.08271	-1.52357	-1.01802
CAGGTCGCCCC	-0.267643	-0.384832	-0.366651	-0.125522	-0.180043	-0.231978	-0.328012	0.0159772	-0.129768
CAGGTGCTCCT	-0.570753	-0.0505508	-0.952975	-0.442991	-0.44985	0.0612023	-0.265601	-1.31403	-0.564757
CAGGTGTTCCC	-0.00536995	0.0165946	0.518143	-0.0352996	-0.0984129	0.0697591	0.153374	0.187851	0.359261
CAGGTTACCCC	0.344736	0.177907	0.26929	0.628684	0.443396	0.0850969	0.253461	0.551662	0.490293
CAGGTTGTCCT	-0.773904	-0.869063	-0.115035	-0.80474	-0.9605	-0.451045	-0.884115	-1.04681	-0.710452
CAGGTTTCCCT	1.39333	1.15785	0.821058	1.75878	1.28308	1.21071	1.33126	1.25854	0.892618
CAGTAAATCCT	-0.903295	-1.23456	-0.441435	-0.59766	-0.822119	-0.604635	-0.821768	-1.01321	-0.809781
CAGTAATTCCC	1.11681	0.94768	2.17796	0.709677	0.721938	0.804154	0.86472	1.31072	1.05149
CAGTACCCCCC	0.954358	1.14581	-0.0450097	1.15569	0.926652	0.732827	0.959865	0.886434	0.822532
CAGTACGCCCT	-0.913996	-1.79469	-0.31127	-0.840359	-0.889884	-0.677567	-0.661883	-1.25264	-0.760956
CAGTAGACCCC	-0.397423	-0.397715	-0.443566	-0.383732	-0.472312	-0.422829	-0.48513	-0.501382	-0.438549
CAGTAGCTCCT	-1.08635	-1.98204	-0.468355	-1.10214	-1.23577	-0.805751	-1.13167	-1.71629	-1.01752
CAGTAGGTCCC	-0.340403	-0.302947	0.280018	-0.116896	0.0687269	-0.0746342	-0.347007	-0.430222	-0.438221
CAGTGAACCCC	-0.226764	-0.482952	-0.0363773	-0.205265	-0.297629	-0.201427	-0.346234	-0.18905	-0.11856
CAGTGACCCCT	-0.320609	-0.114642	-0.538139	-0.116457	-0.302745	-0.0283169	-0.37252	-0.671939	-0.426689
CAGTGAGTCCC	0.411385	0.525462	0.139879	0.163791	0.510551	0.307878	0.114906	0.393246	0
CAGTGCATCCT	-0.986361	-2.11964	-0.474774	-1.04229	-1.18756	-0.704869	-0.986217	-1.58947	-0.988487
CAGTGGCTCCC	-0.74318	-1.43845	-0.47768	-0.763953	-0.932109	-0.660737	-0.816563	-1.21948	-0.856584
CAGTGGGTCCT	-1.10123	-1.79469	-0.388307	-0.707729	-0.697563	-0.509489	-0.790485	-1.35888	-1.08303
CAGTGGTCCCC	0.246888	0.537988	-0.00967815	0.41166	0.612122	0.289687	0.211879	0.328553	0.0113813
CAGTGTTTCCT	-0.469673	-0.616343	0.510174	-0.67698	-0.83076	-0.520056	-0.473403	-0.348958	-0.284828
CAGTTACCCCC	0.952943	1.10579	0.378717	1.39586	1.01208	0.638497	0.837791	1.0107	0.787606
CAGTTACTCCT	-0.763367	-1.21823	-0.453208	-0.763163	-0.976228	-0.64915	-0.939861	-1.07954	-0.870518
CAGTTCTCCCT	0.837626	1.08405	0.500512	1.11283	1.22233	0.649625	0.550863	0.629751	0.34426
CAGTTCTTCCC	0.385076	-0.0833155	1.199	-0.179469	-0.231398	-0.0923645	0.0985806	0.640605	0.365779
CAGTTGACCCT	-0.555028	-0.921656	-0.397838	-0.776937	-0.526243	-0.533336	-0.553769	-1.18282	-0.638981
CAGTTTATCCC	-0.132931	-0.117237	0.418965	-0.286981	-0.213224	0.0691949	-0.195007	0.0891147	-0.0510875
CAGTTTGCCCC	1.16559	0.492085	1.60167	0.563014	0.532096	0.189311	0.570768	1.5043	0.899035
CGAAAAATCCT	-0.583971	-0.70167	0.627002	-0.583533	-0.774693	-0.360833	-0.43459	-0.319915	-0.289815
CGAAACCCCCT	2.24286	1.68854	0.503464	2.20881	2.2184	2.00431	2.14158	1.518	2.20969
CGAAAGATCCC	-0.0254117	-0.0890261	0.0218702	-0.281636	0.0265183	-0.151427	-0.0507385	-0.25809	-0.147398
CGAAAGGCCCT	-0.366116	-0.751268	-0.835466	-0.600108	-0.417095	-0.446536	-0.216533	-0.822376	-0.619836
CGAAAGTTCCT	-0.689148	-0.7466	0.451126	-0.709282	-0.963321	-0.530426	-0.651266	-0.537301	-0.405882
CGAAATCCCCC	2.32581	1.63949	1.69534	2.42176	2.57938	2.27268	2.12524	1.8325	2.35836
CGAAGACTCCC	-0.171902	-0.306944	-0.526835	-0.747223	-0.262005	-0.406998	-0.617665	-0.65726	-0.571207
CGAAGATCCCC	1.41093	0.982739	-0.014134	1.11293	1.49975	1.05679	1.14986	1.03888	1.04554
CGAAGCATCCT	-1.25355	-3.51329	-1.04842	-1.02072	-1.10189	-0.77496	-1.08871	-1.6486	-1.00236
CGAAGCGCCCC	-0.171264	-0.188213	-0.596036	0.26344	0.0335637	-0.172556	-0.0510609	-0.144001	0.0513462
CGAAGCTTCCC	-0.322329	-0.667833	0.1416	-0.463276	-0.616759	-0.4663	-0.568157	-0.252916	-0.652358
CGAAGGACCCT	-0.947975	-1.41711	-1.30865	-0.721429	-0.928369	-0.62196	-0.812246	-1.47241	-0.869722
CGAAGTGTCCT	-0.956917	-1.95174	-0.409827	-0.795756	-1.12587	-0.439742	-0.797051	-1.18729	-0.640071
CGAAGTTCCCT	0.833997	0.819432	0.618335	0.671824	0.603179	0.34688	0.752169	0.4253	0.379202
CGAATACCCCT	1.16838	1.13234	0.146974	1.63465	1.03002	0.859656	1.12052	0.875933	0.881176
CGAATATTCCC	0.873115	0.694526	1.86607	0.536251	0.404509	0.525418	0.928759	0.941156	0.858273
CGAATCATCCC	-0.733585	-0.965716	-0.386031	-0.752424	-0.644217	-0.351872	-0.618927	-0.744615	-0.522903
CGAATCGCCCT	-0.693771	-1.41369	-0.520092	-0.784694	-0.751774	-0.603011	-0.648583	-0.785309	-0.656914
CGAATGATCCT	-0.966046	-1.92279	-0.806832	-0.928278	-1.16127	-0.65934	-0.934778	-1.72008	-0.968181
CGAATGTCCCC	1.08911	1.10254	0.531232	1.17118	1.06817	0.861489	1.07443	1.01311	0.868496
CGAATTCTCCT	-0.479951	-1.07926	-0.0041638	-0.834782	-0.948082	-0.594435	-0.706708	-0.872905	-0.630336
CGAGAAATCCC	0.871693	0.819142	1.39643	0.543196	0.772655	0.839081	0.717776	0.88348	0.451204
CGAGAATCCCT	0.249794	0.392509	-0.153892	0.573321	0.305479	0.326663	0.283781	0.277084	0.319955
CGAGACGCCCC	0.0368896	0.148358	-0.512653	0.230728	0.236509	-0.0437465	-0.155182	0.270367	-0.0783833
CGAGACGTCCT	-1.15653	-1.33178	-0.767992	-0.949156	-1.07033	-0.72997	-0.932832	-1.55348	-0.863513
CGAGAGCCCCT	0.363442	0.741025	-0.806691	0.575673	0.501797	0.296983	0.418466	0.0988232	0.379048
CGAGATACCCC	0.438536	0.305204	-0.192937	0.920763	0.538633	0.114103	0.228419	0.515445	0.344376
CGAGATTTCCC	1.43106	0.974509	1.92824	0.926249	0.804112	0.881667	1.05705	1.31304	0.886764
CGAGGAATCCT	-0.87906	-1.17964	-0.234649	-0.974962	-1.07991	-0.5036	-0.799611	-0.824066	-0.613113
CGAGGCACCCT	-1.03523	-1.1618	-1.09354	-0.71996	-0.725808	-0.57189	-0.854376	-0.918755	-1.00507
CGAGGCATCCC	-1.05022	-1.3433	-0.716091	-0.905749	-0.973432	-0.635293	-0.830723	-1.01974	-0.807435
CGAGGCTTCCT	-1.08853	-2.4652	-0.993852	-1.04692	-1.31087	-0.827107	-1.18914	-1.49485	-1.05405
CGAGGGCCCCC	0.0404693	0.101219	-0.934081	0.202139	0.199034	-0.0824978	-0.0107306	-0.0359456	0.13749
CGAGGGTTCCC	-0.206452	-0.572796	-0.124379	-0.334933	-0.396979	-0.303871	-0.377471	-0.0482579	-0.0728038
CGAGGTGCCCT	-0.798464	-1.51532	-0.745717	-0.869722	-0.972979	-0.609585	-0.839744	-1.15721	-0.788705
CGAGTAACCCC	-0.231704	-0.0762002	-0.49804	0.212799	-0.188391	-0.148634	-0.211101	-0.0464115	-0.115357
CGAGTCCCCCT	1.65804	1.46702	-0.0442135	2.08337	1.68362	1.10868	1.38902	1.47257	1.1521
CGAGTCTTCCC	-0.0996935	-0.565097	0.331069	-0.408875	-0.38599	-0.302094	-0.303993	0.0328481	-0.153353
CGAGTGACCCT	-0.826612	-1.32819	-1.2081	-0.721733	-0.85515	-0.544694	-0.905695	-1.34403	-0.743677
CGAGTGCTCCT	-1.10691	-2.11964	-0.962358	-0.983164	-1.36995	-0.78844	-1.02563	-1.62983	-0.978069
CGAGTGGTCCC	-0.513131	-0.072474	-0.301189	-0.138293	0.015397	-0.0457203	-0.369325	-0.514953	-0.427839
CGAGTTATCCT	-1.0162	-1.23631	-0.475855	-0.889328	-1.1349	-0.636949	-0.872764	-1.26948	-0.87136
CGAGTTCTCCC	0.0957423	0.100361	0.00527977	0.181975	0.367323	-0.059201	-0.132055	-0.0444084	-0.160319
CGAGTTGCCCC	0.542024	0.0517105	0.676936	0.406626	0.427762	-0.0292829	0.310206	0.855106	0.564056
CGAGTTTCCCT	1.16202	1.12419	1.13605	1.4187	1.04027	1.17176	1.15716	1.07396	0.974837
CGATAAGCCCC	0.383256	0.755712	-0.417267	0.408512	0.333851	0.219593	0.238372	0.249849	0.309713
CGATAATTCCC	1.42765	0.94779	2.0402	0.870474	0.871365	0.737913	0.97418	1.51173	1.11533
CGATACACCCT	-0.641525	-0.732792	-0.539923	-0.507464	-0.424123	-0.35981	-0.613297	-0.729826	-0.561181
CGATACCTCCC	-0.476612	-0.527483	-0.139098	-0.505506	-0.466087	-0.392399	-0.640831	-0.897086	-0.543096
CGATAGCCCCC	0.351531	0.930025	-0.555819	0.523258	0.491502	0.274718	0.569514	0.287734	0.258068
CGATAGCTCCT	-1.07257	-1.63103	-0.608837	-1.00322	-1.34294	-0.795505	-1.03979	-1.65137	-1.08651
CGATATATCCC	-0.329674	-0.443439	0.112931	-0.153538	-0.356969	-0.0766753	-0.280359	-0.427411	-0.465309
CGATATTTCCT	-0.301613	-0.558094	0.57381	-0.422147	-0.725408	-0.404937	-0.494555	-0.166141	-0.15369
CGATGACCCCT	-0.386276	-0.034273	-0.679337	-0.0566719	-0.223113	-0.125111	-0.15428	-0.66478	-0.266028
CGATGCTCCCC	-0.0460611	-0.0436884	0.0266096	0.0431299	0.111215	-0.124949	-0.195747	0.0173506	-0.273307
CGATGGATCCT	-1.04378	-1.50035	-0.595957	-1.1154	-1.32942	-0.616157	-1.00407	-1.59453	-1.00848
CGATGGGCCCT	-0.967781	-1.43186	-0.936397	-0.849832	-0.950251	-0.600967	-0.797755	-1.73342	-0.582581
CGATGTACCCC	-0.125408	0	0.132331	0.491237	0.299096	-0.0731949	0.160425	0.112594	0.10054
CGATGTCTCCT	-0.842581	-1.35504	-0.490226	-0.857549	-1.042	-0.736476	-0.849317	-1.52462	-0.895051
CGATGTGTCCC	0.0812418	-0.154612	0.341238	0.045351	-0.0288884	0.22796	0.0701179	0.13182	0.073998
CGATTAACCCT	-0.496593	-0.551166	-0.485403	-0.62387	-0.691027	-0.420861	-0.555836	-0.830303	-0.643618
CGATTAATCCC	-0.0553321	-0.314587	0.0966593	-0.161089	0.0473276	-0.0860673	-0.137407	-0.0218351	-0.299364
CGATTAGTCCT	-0.961368	-1.1618	-0.163257	-0.765799	-1.11668	-0.531892	-0.860715	-1.09872	-0.684139
CGATTGACCCC	-0.579331	-0.752882	-0.826985	-0.410936	-0.397801	-0.366841	-0.287848	-0.540684	-0.183774
CGATTGTCCCT	0.871468	1.16135	0.353259	1.27433	1.28727	1.18044	0.94331	0.770467	0.66009
CGATTTCCCCT	2.26299	1.65801	1.72605	2.23105	2.38923	2.20783	1.96291	1.82729	1.80546
CGGAAAACCCC	2.31883	1.19059	3.69356	2.17935	1.23104	2.56924	2.28352	2.07036	3.22597
CGGAAATCCCT	1.35469	1.08669	2.44102	1.4659	0.939071	1.30321	1.24627	1.20537	1.56072
CGGAAATTCCC	2.22514	1.06142	4.22126	2.04182	1.1931	2.5342	2.39487	2.27676	2.87841
CGGAACACCCT	-0.453448	-0.181789	-0.222239	-0.287049	-0.373202	-0.23799	-0.31568	-0.443765	-0.316866
CGGAACGTCCC	0.933193	0.115992	1.16187	0.327249	0.183702	0.505115	0.955709	0.440428	0.748301
CGGAAGCTCCT	-1.05034	-1.95174	-0.120299	-1.20399	-1.17295	-0.75213	-1.08498	-1.46216	-0.785298
CGGAATCCCCT	2.29596	1.60048	2.16681	2.22222	2.43351	2.38629	2.13149	1.83052	2.3053
CGGAATTTCCT	1.19952	-0.0120443	3.6979	-0.0414767	-0.413092	-0.10865	0.553315	0.843464	0.718628
CGGAGAGTCCT	-0.158541	-1.19799	1.00243	-0.743028	-0.808346	-0.591395	-0.628658	-0.482025	-0.447983
CGGAGCGCCCT	-0.939715	-1.84295	-0.576658	-0.95353	-1.1271	-0.700636	-0.911082	-1.20702	-1.00836
CGGAGGCCCCC	0.493515	0.282445	-1.01859	0	-0.0406537	-0.0557778	0.174943	0.164593	0.393494
CGGAGGTTCCC	0.386716	-0.354626	1.19751	-0.115202	-0.291336	-0.257935	-0.0507886	0.125719	-0.0162606
CGGAGTATCCC	0.293856	-0.804957	0.970484	-0.711038	-0.605087	-0.2557	-0.0558626	-0.0451769	-0.0756006
CGGATAATCCT	-1.03737	-1.30932	0.535872	-1.08112	-1.02109	-0.658904	-0.830731	-0.944892	-0.764698
CGGATCTTCCT	-0.690291	-1.66686	0.44973	-0.888915	-1.21444	-0.691172	-0.836364	-0.858636	-0.665911
CGGATGGCCCT	-0.472245	-1.08706	-1.00283	-0.330664	-0.367221	-0.624595	-0.684115	-0.715404	-0.705764
CGGATGGTCCC	0.131798	-0.139229	0.128377	-0.117217	-0.0362501	-0.00886602	0.0269661	0.0204058	0.153672
CGGATTGCCCC	1.35114	0.548116	1.99704	0.607157	0.497388	0.517964	0.991459	1.07301	0.986743
CGGGAACCCCC	2.46661	0.986457	2.25971	2.34436	1.67069	2.97817	2.46475	2.0097	2.85845
CGGGAACTCCT	0.356638	0.314434	1.67215	0.0296314	-0.0238984	0.181301	0.169969	0.187932	0.423878
CGGGAAGCCCT	-0.187625	-0.369012	0.635767	-0.177675	-0.513246	-0.0378426	0.0317027	-0.132852	0.189757
CGGGACCCCCT	1.01339	1.20034	-0.321709	1.35507	1.1329	0.854964	0.922649	0.895462	0.631576
CGGGACTCCCC	1.87872	0.809692	1.9077	1.86589	1.5937	2.76205	1.90326	1.92587	2.50406
CGGGAGATCCT	-0.216634	0.247194	-0.0929819	0.152414	0.131917	0.164087	0.0605591	-0.227459	0.0326986
CGGGAGCTCCC	0.407999	0.135898	0.730177	-0.106221	0.0765993	0.13543	0.0304548	-0.101721	0.192079
CGGGATGCCCC	1.50966	0.571722	1.38617	1.27947	1.23701	2.24397	1.596	0.949137	1.60887
CGGGGAATCCC	2.3624	1.22103	3.56545	2.74901	2.64347	3.1276	2.80931	2.50793	3.53956
CGGGGACCCCT	0.4299	0.723975	-0.0408488	0.906444	0.578379	0.638797	0.693068	0.477653	-0.0335733
CGGGGCACCCC	0.69974	0.323447	0.312898	1.09635	0.450504	1.20732	1.06009	0.89863	1.43125
CGGGGCATCCT	0.0241025	0.211709	-0.457819	0.339836	0.178596	0.515678	0.30581	0.187877	0.458321
CGGGGGGTCCC	1.37728	0.97518	0.448131	1.67093	1.28388	2.05422	1.59273	1.04169	1.58981
CGGGGGTCCCT	0.962858	1.14179	0.00645527	1.23445	1.05976	0.985032	1.07062	0.760597	0.925849
CGGGGTCTCCT	-0.307877	0.0716858	-0.0145169	-0.207485	-0.33227	0.00960657	-0.190693	-0.336077	0.0687689
CGGGGTTCCCC	2.30377	0.899313	2.61576	2.27742	1.92561	3.04507	2.64482	2.19605	3.29389
CGGGTAGTCCC	1.35954	0.936425	1.23775	1.16975	0.735293	1.65896	1.22836	1.09483	1.50257
CGGGTATCCCC	1.84019	0.854181	1.90021	1.58878	0.893478	2.4821	2.00752	1.63818	2.53262
CGGGTATTCCT	0.592831	0.7297	1.71362	0.711837	0.353319	1.40454	1.05763	0.468245	1.2156
CGGGTCCTCCC	-0.451073	-0.467096	-0.107158	-0.334577	-0.52565	-0.153653	-0.0379591	-0.324465	0.0736163
CGGGTCGTCCT	-0.972498	-1.35504	-0.683281	-0.858697	-0.863834	-0.5041	-0.833619	-1.14768	-0.639777
CGGGTGCCCCC	0.794182	0.776542	-0.0898959	1.05067	0.779223	0.372583	0.707027	0.973535	0.839811
CGGGTTACCCT	-0.111817	-0.264354	0.242248	-0.219517	0.063039	-0.085482	-0.12424	-0.0808964	-0.0257952
CGGGTTATCCC	0.634215	0.247194	1.54717	0.697506	0.154583	1.5027	0.988025	0.30593	0.791002
CGGTAAACCCT	-0.157872	-0.188213	0.284712	-0.0533567	-0.15052	0.217267	0.041876	-0.121824	0.185896
CGGTAACTCCC	0.774245	0.598152	1.07755	1.01806	0.459349	1.0348	0.795056	0.554752	0.832784
CGGTACATCCC	0.383825	0.342067	0.721601	0.811426	0.529003	1.69314	0.929815	0.0778788	0.879005
CGGTACTCCCT	0.51478	0.836795	0.444967	0.415068	0.724064	0.707996	0.42456	0.323142	0.382333
CGGTAGCCCCT	0.401657	0.990926	0.0258139	0.72845	0.502777	0.543109	0.597718	0.37973	0.449637
CGGTAGTCCCC	1.43484	1.22336	0.677575	1.33471	1.04744	1.51326	1.31079	1.11866	1.42113
CGGTATCCCCC	1.69349	1.12752	0.85512	1.64935	1.32694	2.07141	1.56163	1.23213	1.71418
CGGTATGTCCT	-0.663487	-0.810064	0.15023	-0.674792	-0.894974	-0.369876	-0.701582	-0.815176	-0.488869
CGGTGAGCCCC	-0.0467083	0.0714831	-0.507707	0.235891	-0.0666097	-0.0384736	0.07671	0.300053	0.313693
CGGTGCCTCCT	-0.873021	-0.70167	-0.441061	-0.768811	-0.762907	-0.485385	-0.611097	-1.18837	-0.785373
CGGTGCTTCCC	1.22307	0.562026	0.809038	2.06241	1.0854	2.72475	1.98442	0.924109	2.21635
CGGTGGATCCC	0.747582	0.420225	0.0568452	1.38183	0.911137	2.3225	1.32621	0.293238	1.43187
CGGTGGTTCCT	0.409747	0.731127	0.0743936	0.552133	0.293395	1.04786	0.701293	-0.0201356	0.719112
CGGTGTACCCT	-0.316816	-0.0219273	-0.286697	-0.155474	-0.0463352	0.0502997	-0.282081	-0.172175	-0.317118
CGGTGTCTCCC	0.0635228	-0.0028606	-0.107741	0.142789	-0.120665	0.283356	0.210559	-0.0512118	0.353635
CGGTTATCCCT	0.0536554	0.214563	0.134233	0.321068	0.228851	0.379842	0.27158	0.222851	0.380867
CGGTTCATCCT	-0.880294	-1.11922	-0.997195	-0.764638	-0.960231	-0.512762	-0.900199	-1.412	-1.00883
CGGTTCCCCCC	2.24397	1.52399	0.356614	2.23072	2.30307	1.57188	1.89415	1.85358	1.72613
CGGTTGCTCCT	-0.926779	-1.50035	-0.356862	-0.903534	-1.09482	-0.686298	-0.98894	-1.43721	-1.00237
CGGTTTACCCC	0.807003	0.563904	0.939464	1.16334	0.666632	0.745917	1.01041	1.03958	1.04124
CGGTTTTTCCC	1.81043	0.935326	3.70766	1.77718	1.0452	2.66386	1.87916	1.57383	2.30207
GAAAAAACCCC	1.92954	1.18814	2.26836	2.11968	2.14139	2.7351	2.20323	1.45459	2.18268
GAAAAATTCCT	0.244603	-0.0645676	1.78095	-0.236007	-0.659408	-0.211951	0.117343	0.537553	0.319175
GAAAACATCCC	-0.0841602	-0.172615	0.243606	-0.321294	-0.240012	-0.105574	-0.0683248	-0.174233	-0.211248
GAAAACCCCCT	2.45687	1.60022	1.83168	2.62156	3.01935	2.74603	2.59115	1.99051	2.85595
GAAAACGTCCT	-0.837585	-1.26247	-0.175954	-0.687004	-0.872075	-0.53586	-0.653994	-0.823016	-0.647786
GAAAAGGCCCC	0.288991	0.52346	-0.41329	0.245684	0.150875	0.107838	0.41553	-0.101447	0.313246
GAAAAGTCCCT	2.0726	1.36449	1.43193	2.21557	2.66912	2.49739	1.79238	1.58863	2.15818
GAAAATATCCT	-0.741871	-1.16762	-0.098088	-0.796569	-1.04921	-0.529563	-0.607506	-0.994649	-0.674854
GAAAATCTCCC	0.874815	0.913615	1.06001	0.629914	1.07593	0.591664	0.800496	0.573272	0.537733
GAAAGAATCCT	-1.11533	-1.18875	-0.653828	-0.787005	-0.949569	-0.601262	-0.921917	-1.22141	-0.803529
GAAAGACCCCC	1.12202	0.984977	-0.26934	1.03406	0.920248	0.753914	1.16501	0.485033	0.845761
GAAAGCTCCCC	0.536374	0.670228	-0.0663322	0.293799	0.444579	0.244466	0.231377	0.316656	0.189329
GAAAGGTTCCC	-0.183704	-0.485641	0.32778	-0.315745	-0.203007	-0.241351	-0.33373	-0.141312	-0.167499
GAAAGTGCCCC	0.655069	0.276845	0.518205	0.479022	0.44347	0.105347	0.365409	0.606798	0.510738
GAAAGTGTCCT	-0.842853	-1.57891	0.0215212	-0.525166	-0.857898	-0.463723	-0.450091	-0.957634	-0.375111
GAAAGTTCCCT	1.11619	1.15482	0.99882	0.986692	0.984726	1.11477	1.02954	0.70483	0.729776
GAAATAGTCCC	1.15586	1.15651	0.834765	0.95345	1.37786	1.3118	0.964261	0.838053	0.852681
GAAATCCTCCT	-0.657625	-0.961319	-0.0843962	-0.866015	-0.978538	-0.61346	-0.961157	-0.982228	-0.715268
GAAATCGCCCC	0.401333	0.543923	0.357146	0.758823	0.493628	0.298352	0.556632	0.842116	0.389442
GAAATGACCCT	-0.246621	-0.328467	-0.430272	-0.380458	-0.286828	-0.304436	-0.109767	-0.63228	-0.223236
GAAATGCTCCC	-0.48238	-0.555761	-0.193461	-0.818827	-0.541996	-0.400855	-0.53741	-0.726033	-0.597571
GAAATTGCCCT	0.0283336	-0.312178	0.611504	-0.476132	-0.54736	-0.333429	-0.202623	0.175488	-0.0915392
GAAGAAATCCC	0.959856	0.871614	1.23489	0.617584	0.875805	0.929572	0.758758	0.891959	0.640929
GAAGAAGCCCT	-0.933646	-1.64938	-0.987738	-0.801301	-1.03891	-0.650915	-0.8679	-1.07956	-0.998073
GAAGAATCCCC	2.18493	1.3556	1.11026	1.84932	2.28798	2.18463	1.83006	1.56364	1.52924
GAAGACACCCC	-0.323914	-0.135178	-0.515645	0.105427	-0.182633	-0.303109	-0.316385	-0.163181	-0.242339
GAAGACCTCCT	-0.904933	-2.61051	-0.648723	-0.868794	-1.23377	-0.85733	-0.909407	-1.60929	-0.943611
GAAGAGCCCCT	0.604098	1.0033	-0.596354	0.832892	0.553938	0.625725	0.772882	0.201786	0.428844
GAAGAGTTCCC	0.269509	0.281309	0.741915	-0.0744117	0.132384	-0.0633648	0.0482525	0.460072	0.057034
GAAGATACCCT	0.217287	0.621944	-0.565395	0.0319821	0.141992	0.0698619	0.085345	-0.0626217	2.91159e-05
GAAGATGCCCC	0.599167	0.40691	0.0529008	0.375616	0.420687	0.0127274	0.185598	0.678652	0.228009
GAAGATTTCCT	-0.241393	-0.714827	0.42074	-0.770452	-0.764181	-0.513084	-0.568089	-0.169156	-0.382726
GAAGGAACCCT	-0.886645	-1.30932	-0.525957	-0.792669	-0.996467	-0.566148	-0.818344	-1.10069	-0.693862
GAAGGAGTCCT	-0.892315	-1.54634	-0.287842	-0.808135	-0.985411	-0.648159	-0.933552	-1.07745	-0.746483
GAAGGCATCCT	-1.12562	-1.3433	-0.847937	-1.11948	-1.29263	-0.851465	-1.20566	-1.72354	-1.14495
GAAGGCCCCCC	0.455534	0.634896	-1.44291	0.670855	0.366201	0.244246	0.620229	0.407905	0.061525
GAAGGCGTCCC	-0.13407	-0.0302183	-0.376427	0.216149	0.146611	-0.0163443	-0.133783	-0.0532983	-0.26481
GAAGGCTCCCT	-0.739598	-1.02713	-0.794758	-0.669655	-0.594085	-0.472884	-0.78363	-1.02236	-0.77266
GAAGGGACCCC	-0.172672	0.244035	-0.811544	0.638998	0.268044	0.629392	0.512316	-0.158963	0.296464
GAAGGGCTCCC	-0.800242	-1.07155	-1.07738	-0.77146	-0.771048	-0.650924	-0.916322	-1.04841	-0.77816
GAAGGTCTCCT	-0.982043	-2.5816	-0.533061	-1.02132	-1.2167	-0.690096	-0.896865	-1.58475	-0.759672
GAAGGTGCCCT	-0.721599	-0.946467	-0.527547	-0.597162	-0.82115	-0.486096	-0.697731	-1.15236	-0.907247
GAAGTAATCCT	-1.00043	-1.64938	-0.663299	-0.928278	-1.16	-0.467544	-0.976642	-1.22526	-0.891756
GAAGTACCCCC	1.30578	1.24858	0.109387	1.33001	1.27368	0.8149	1.14037	0.886917	0.94647
GAAGTCTTCCC	-0.271795	-0.511079	0.246316	-0.536543	-0.348566	-0.370008	-0.338976	0.174623	-0.173996
GAAGTGCTCCT	-0.917872	-1.66826	-0.660811	-1.22151	-1.33162	-0.792197	-1.01302	-1.67318	-1.00348
GAAGTGGCCCC	-0.503387	-0.22474	-1.02185	-0.112404	-0.18253	-0.40081	-0.264934	-0.346521	-0.316357
GAAGTGTCCCT	0.669931	0.833606	-0.0314517	1.36528	1.07143	0.945604	1.04078	0.382408	0.649579
GAAGTTATCCC	-0.309919	-0.29521	-0.0835865	-0.151516	-0.113243	-0.151843	-0.234899	-0.125773	-0.250511
GAAGTTGTCCT	-0.859278	-1.04896	-0.13599	-0.619982	-0.826235	-0.600801	-0.71638	-0.931068	-0.642058
GAAGTTTCCCC	2.29709	1.35487	2.2391	2.18729	2.19271	1.99604	1.9912	1.88517	1.70778
GAATAACTCCT	-0.732856	-1.37233	-0.147436	-0.852798	-0.918533	-0.712536	-0.946332	-0.819638	-0.790723
GAATAAGTCCC	1.43272	1.12924	0.562885	1.13269	1.37862	0.973539	0.993347	1.0334	0.676257
GAATACATCCT	-0.816063	-0.946467	-0.312884	-0.824435	-0.977263	-0.677272	-0.804926	-1.36194	-0.869966
GAATACTCCCC	0.707144	0.932945	0.403444	0.627572	0.799849	0.501504	0.752249	0.805736	0.479492
GAATAGACCCT	-0.545458	-0.579332	-0.683433	-0.748677	-0.67909	-0.346406	-0.605732	-1.18504	-0.574115
GAATAGCTCCC	-0.626988	-0.79486	-0.47347	-0.87344	-0.752845	-0.576864	-0.840356	-1.15768	-0.820396
GAATAGGTCCT	-1.07985	-1.24625	-0.471086	-0.501018	-0.76574	-0.386629	-0.79987	-1.34573	-0.526723
GAATATATCCC	-0.274874	-0.184279	0.0475229	-0.294892	-0.131349	-0.106518	-0.267771	-0.367691	-0.350777
GAATATCCCCC	1.94275	1.34577	0.816939	1.90091	1.96637	1.71179	1.64231	1.32714	1.58484
GAATATTCCCT	1.23924	1.18802	1.37399	1.19855	1.03553	1.30142	1.28261	0.882174	1.16095
GAATGAGCCCT	-0.778027	-1.39156	-1.06244	-0.969485	-1.1745	-0.605865	-0.988707	-1.54695	-1.0225
GAATGATCCCC	0.936152	0.815608	-0.194063	0.595362	0.942831	0.548002	0.697018	0.665229	0.408896
GAATGCCTCCT	-0.691357	-1.2666	-0.0577758	-1.25057	-1.06023	-0.691069	-0.960548	-1.51291	-0.845433
GAATGGATCCC	-0.795749	-0.946467	-0.422671	-0.774328	-0.776659	-0.505169	-0.763316	-1.02205	-0.838823
GAATGGCCCCT	0.127847	0.432238	-0.24718	0.242232	0.269785	0	0.26229	-0.321473	-0.167799
GAATGTTTCCC	1.08779	0.422546	2.02891	0.655425	0.421686	0.331784	0.797123	1.19989	0.613737
GAATTAGTCCT	-0.820539	-1.59582	0.15493	-0.76733	-0.953919	-0.565226	-0.861697	-0.711257	-0.847629
GAATTATTCCC	0.970432	0.531982	1.88922	0.413104	0.440116	0.423391	0.743843	1.1552	0.68567
GAATTCACCCC	0.891716	0.43654	0.545334	0.753093	0.490435	0.191722	0.806155	0.642683	0.697849
GAATTCCTCCC	0.169862	-0.0187418	0.896526	-0.0713509	-0.140365	-0.00968845	0.0177525	0.325444	0.176859
GAATTCGCCCT	-0.461374	-0.92777	0.00849053	-0.722291	-0.698248	-0.504962	-0.517426	-0.531138	-0.359776
GAATTGTCCCC	1.38093	1.37118	1.02536	1.60588	1.38161	1.34397	1.18301	1.27113	0.962607
GAATTGTTCCT	-0.67246	-1.37916	0.0615949	-0.586935	-1.09074	-0.496685	-0.721224	-0.937402	-0.574071
GAATTTACCCT	0.860314	0.984003	0.959233	0.504181	0.601938	0.839118	0.816963	0.600223	0.479431
GAATTTGTCCC	1.00843	0.832318	1.29504	0.872708	0.998208	0.899697	0.943939	1.27218	0.572963
GAGAAAACCCT	0.372649	0.495231	0.62477	0.361451	0.0283272	0.558779	0.498903	0.245451	0.233759
GAGAAACCCCC	2.14494	1.40776	1.35339	2.03509	1.98188	2.15356	2.00416	1.45239	2.13569
GAGAAAGTCCC	1.51008	1.14079	1.96675	1.69733	1.80887	1.91277	1.47325	1.3858	1.68558
GAGAACTCCCC	1.34396	1.15468	0.724853	0.793609	1.10085	1.05591	1.0523	0.916001	0.919663
GAGAACTTCCT	-0.503402	-0.697343	0.438741	-0.780675	-0.944089	-0.717894	-0.730898	-0.692346	-0.645383
GAGAAGATCCC	-0.13074	-0.0694825	-0.163522	-0.386643	-0.259302	-0.271226	-0.160998	-0.310927	-0.307256
GAGAAGCCCCT	1.30157	1.18691	-0.384321	1.40878	1.22224	1.26278	1.14209	0.869855	0.780025
GAGAATACCCC	1.23947	1.14155	0.964495	1.30956	1.04527	0.913795	1.17579	1.02733	0.995673
GAGAATGTCCT	-0.681834	-1.22651	0.672682	-0.926199	-1.00772	-0.436809	-0.738832	-0.737188	-0.67815
GAGAATTCCCT	1.67545	1.38632	1.81267	1.74045	1.65381	2.10382	1.60091	1.42878	1.33414
GAGAGACTCCT	-1.01201	-2.14364	-0.454748	-1.23882	-1.18791	-0.792754	-1.21239	-1.58313	-1.0234
GAGAGATTCCC	0.844092	0.648834	1.47211	0.291625	0.433312	0.325174	0.54515	0.909363	0.551
GAGAGCCCCCC	0.852681	1.12651	-1.06934	0.733326	0.759054	0.398079	0.721642	0.772687	0.389067
GAGAGCGCCCT	-0.9029	-1.90881	-0.857359	-0.950216	-1.00199	-0.661489	-1.00951	-1.30553	-0.822139
GAGAGGACCCC	-0.636101	-0.85793	-0.844922	-0.391586	-0.460987	-0.454702	-0.536622	-0.606641	-0.570585
GAGAGGGTCCC	-0.312361	-0.361244	-0.00133592	-0.10909	-0.0753861	-0.132315	-0.186921	-0.405729	-0.350859
GAGAGGTCCCT	0.363668	0.517279	0.698885	0.436361	0.658812	0.430928	0.0823216	0.182188	0.0391751
GAGAGTATCCC	-0.602219	-0.909596	-0.187144	-0.686955	-0.545772	-0.430084	-0.67335	-0.656163	-0.641112
GAGAGTTCCCC	1.77132	1.05767	1.60771	1.62298	1.69714	1.70582	1.55487	1.20661	1.66974
GAGATACCCCT	0.914804	0.870434	-0.298687	1.6322	0.817165	0.575688	1.10275	0.434394	0.859034
GAGATAGTCCT	-0.972832	-0.790663	-0.228467	-0.864629	-0.986107	-0.574606	-0.809479	-1.20144	-0.764318
GAGATATCCCC	1.33166	1.11829	0.2942	0.949705	1.07986	1.15793	1.30195	0.698049	0.963639
GAGATCCTCCC	-0.425275	-0.603937	-0.414089	-0.685924	-0.422465	-0.375801	-0.539013	-0.717332	-0.442052
GAGATGATCCT	-0.977698	-1.50035	-0.87602	-1.15801	-1.27309	-0.69717	-1.05883	-1.84018	-1.11342
GAGATTACCCT	0.603503	0.801276	0.00648881	0.477118	0.519325	0.460226	0.371543	0.426256	0.376872
GAGATTGCCCC	0.951385	0.318028	0.817401	0.366225	0.435223	0.0908737	0.467548	1.10092	0.621342
GAGATTTTCCT	-0.115512	-0.537528	1.16751	-0.507381	-0.659243	-0.403664	-0.118894	0.14045	0.0770248
GAGGAAATCCT	-0.398696	-0.904533	0.228723	-0.717938	-0.857801	-0.46334	-0.425016	-0.31453	-0.368503
GAGGAATCCCT	0.611911	0.598945	0.176268	0.51722	0.402711	0.671033	0.532457	0.572964	0.416251
GAGGACGTCCC	0.0976551	0.144356	0.381133	0.0167676	0.139938	0.387708	0.261691	0.149819	0.204885
GAGGAGCCCCC	0.440176	1.04131	-0.938956	0.610025	0.655814	0.367666	0.250498	0.625112	0.222281
GAGGAGCTCCT	-1.13312	-1.80618	-0.565849	-1.05809	-1.05252	-0.780211	-0.927428	-1.72966	-0.927108
GAGGAGGCCCT	-1.02475	-1.07155	-1.16888	-0.643947	-0.679683	-0.601942	-0.973299	-1.36227	-0.76567
GAGGATTCCCC	2.18473	1.09888	2.00184	2.08623	2.43444	2.66719	2.19104	1.54377	2.11446
GAGGGAGCCCT	-0.858651	-0.903649	-0.901747	-0.682201	-0.792668	-0.463769	-0.736049	-1.27774	-0.681755
GAGGGATTCCT	0.253932	0.320743	0.218126	0.490951	0.158702	0.870093	0.588981	0.375886	0.538466
GAGGGCACCCT	-0.905506	-1.2666	-0.9763	-0.794671	-0.750048	-0.651294	-0.740009	-1.04417	-0.756963
GAGGGCATCCC	-0.318039	-0.784918	0.359015	-0.504756	-0.646596	-0.255781	-0.397888	-0.179255	-0.276719
GAGGGCCTCCT	-0.901339	-1.04896	-0.672695	-0.689955	-0.873167	-0.563694	-0.775794	-1.20528	-0.842692
GAGGGCTCCCC	0.108972	0.028501	-0.357314	-0.217721	0.158814	-0.0308533	-0.10843	0.253124	0.154275
GAGGGTGTCCC	0.366084	0.0931869	0.222782	0.39896	0.313868	0.206078	0.190707	0.468999	0.10747
GAGGGTTCCCT	-0.238447	-0.13329	-0.440258	0.0453258	-0.0110177	-0.120585	-0.0266546	-0.172963	-0.077607
GAGGTAGTCCC	0.436471	0.906701	0.343355	0.232516	0.569997	0.505815	0.326053	0.44669	0.317546
GAGGTCCCCCT	1.62832	1.13918	0.588424	1.9678	1.56427	0.954483	1.22002	1.27625	1.04961
GAGGTGACCCC	-0.534373	-0.386277	-0.476087	-0.189602	-0.385342	-0.327705	-0.42814	-0.788025	-0.259799
GAGGTGGTCCT	-0.746099	-0.197651	-0.283615	-0.352359	-0.459771	-0.0299814	-0.49586	-1.08261	-0.521159
GAGGTTATCCT	-0.899362	-0.538511	-0.45749	-0.759379	-0.733628	-0.329327	-0.657065	-1.30097	-0.681439
GAGGTTCTCCC	-0.00393631	0.030903	0.0177014	0.106596	0.332991	-0.0679961	-0.121113	-0.166037	-0.0433672
GAGGTTGCCCT	-0.605152	-1.50185	-0.220615	-0.624149	-0.816812	-0.703709	-0.675941	-0.769886	-0.503093
GAGTAAGCCCC	0.39161	0.604195	-0.458339	0.115715	0.171276	0.178212	0.155128	0.262911	0.236408
GAGTAATTCCT	-0.419502	-1.00426	0.419691	-0.86978	-0.739071	-0.524832	-0.440865	-0.180236	-0.195427
GAGTACACCCT	-0.830005	-0.892492	-0.135788	-0.526651	-0.613704	-0.573151	-0.568971	-0.745092	-0.375602
GAGTAGTCCCT	0.996822	1.35463	0.343572	1.05847	1.12293	1.20558	0.922486	0.63263	0.659842
GAGTATATCCT	-0.875639	-1.05641	-0.264221	-0.8659	-1.00241	-0.577936	-0.76769	-1.36388	-0.890723
GAGTATCCCCT	1.28936	1.26252	0.0375566	1.34739	1.28131	1.26105	1.26033	0.927582	0.942747
GAGTATTTCCC	1.27132	0.924812	2.24163	0.504529	0.527154	1.04945	1.0985	1.23596	1.14156
GAGTGACTCCC	-0.795921	-0.849055	-0.62331	-0.826608	-0.600712	-0.412707	-0.811652	-0.837333	-0.832122
GAGTGCCCCCT	0.954344	1.11198	-0.00723627	1.15612	0.913069	0.613773	0.870895	0.835607	0.745143
GAGTGCGCCCC	-0.177938	-0.169748	-0.401567	-0.0411493	-0.304807	-0.0852054	0.0378287	-0.0591989	-0.0202645
GAGTGCGTCCT	-0.980737	-1.33178	-0.395298	-0.843923	-0.990654	-0.580956	-0.768836	-1.14126	-0.662496
GAGTGCTTCCC	-0.231786	-0.398315	0.544713	-0.382727	-0.589363	-0.0562562	-0.156741	-0.230074	0.0742861
GAGTGGATCCT	-0.846209	-1.11103	-0.466162	-0.919017	-1.04456	-0.662574	-1.00447	-1.48515	-0.92047
GAGTGTACCCC	0.035938	-0.176479	0.110203	0.336611	0.149998	-0.0569533	0.0372843	0.0894711	0.240011
GAGTGTGCCCT	-0.551602	-1.6877	-0.0374286	-0.866999	-0.945929	-0.703688	-0.825452	-0.868904	-0.581732
GAGTTAATCCC	-0.450733	-0.527483	0.0777188	-0.15711	-0.124845	-0.146813	-0.216507	-0.185853	-0.227447
GAGTTATCCCT	-0.0749819	0.156179	-0.15131	0.304067	0.200899	0.345221	0.135082	-0.0692832	-0.00956329
GAGTTCTCCCC	1.00982	1.01193	0.518906	1.06601	1.23374	0.732395	1.01493	1.14692	0.673143
GAGTTCTTCCT	-0.53478	-1.51532	-0.0671782	-0.720315	-0.844713	-0.678433	-0.73442	-0.76408	-0.54771
GAGTTGCCCCC	1.05779	1.03756	0.487436	0.947279	0.918387	0.557442	0.810849	1.15814	0.676074
GAGTTGGCCCT	-0.546282	-1.23631	-0.83964	-0.396967	-0.242571	-0.495119	-0.733509	-0.778272	-0.622676
GAGTTGTTCCC	-0.187769	-0.414872	0.340162	-0.462515	-0.327202	-0.231379	-0.206251	-0.00411458	-0.104297
GAGTTTCTCCT	-0.59582	-1.48572	-0.323428	-0.855085	-0.911133	-0.546017	-0.779732	-0.906973	-0.692237
GGAAACCTCCT	-0.424622	-1.25635	0.338899	-0.750392	-1.01871	-0.525823	-0.572575	-0.436325	-0.29272
GGAAACTCCCC	2.39384	1.0843	3.22701	2.09971	1.31835	2.01198	2.23013	2.15021	2.62705
GGAAAGATCCT	-0.749003	-1.24625	-0.0835865	-0.789051	-0.931918	-0.674308	-0.654399	-0.977634	-0.448849
GGAAAGTTCCC	1.28578	0.735891	2.5964	0.686084	0.761931	0.736431	1.01839	0.965918	0.929174
GGAAATCCCCT	3.20514	1.50021	3.63171	3.27331	2.44941	3.22595	3.33729	3.03985	3.87649
GGAAATGTCCC	1.26807	0.902279	1.9327	0.986296	0.9381	1.14112	1.05192	0.900368	0.975418
GGAAATTTCCT	1.829	0.318028	3.45255	0.485188	0.0517507	0.149966	1.22192	0.899567	1.41517
GGAAGAACCCC	1.01532	0.620806	0.624457	0.678035	0.342881	0.666407	1.02694	0.685162	0.755032
GGAAGACTCCT	-0.957891	-1.86849	-0.120197	-0.942503	-1.23132	-0.778162	-1.02313	-1.17201	-0.890583
GGAAGAGCCCT	-0.191175	-0.631757	-0.297913	-0.726866	-0.910185	-0.648571	-0.502705	-0.606326	-0.318128
GGAAGCACCCT	0.415082	0.508538	-0.311848	0.214335	-0.129398	0.257233	0.260593	0.029833	0.224124
GGAAGCCTCCC	-0.523782	-1.14443	-0.445556	-0.717332	-0.789343	-0.59465	-0.720512	-0.887893	-0.725903
GGAAGCTTCCT	-0.329523	-1.0416	0.81773	-0.835681	-1.00685	-0.618665	-0.759288	-0.977166	-0.613885
GGAAGGGCCCC	0.159664	-0.314088	-0.532645	-0.107437	-0.313345	-0.0890949	0.158582	-0.00222244	0.327181
GGAAGTATCCT	-0.79912	-1.37916	-0.0660225	-0.866304	-1.1214	-0.457487	-0.877422	-1.08991	-0.680879
GGAAGTTTCCC	1.47496	0.874443	2.98077	1.03416	0.958551	1.24285	1.22006	1.36203	1.14592
GGAATACTCCC	0.507319	0.226329	0.7138	-0.125346	0.0317685	-0.0249682	0.123502	0.280093	0.198996
GGAATATCCCT	1.41231	0.687318	2.03626	1.03814	0.471004	1.23496	1.36462	0.978749	1.6025
GGAATCGTCCC	0.504302	0.420225	0.86162	0.266846	0.290484	0.582091	0.590503	0.649379	0.39155
GGAATGATCCC	-0.381949	-0.737362	-0.0862234	-0.763901	-0.762826	-0.386817	-0.39627	-0.432233	-0.263592
GGAATGCCCCC	2.07871	1.01999	2.79567	1.75338	1.13055	1.79784	2.17784	1.60588	2.48428
GGAATGGTCCT	-0.849016	-1.36699	0.313013	-0.612108	-0.902967	-0.493282	-0.626815	-0.890095	-0.524219
GGAATTACCCC	1.91504	0.961451	2.90919	1.8475	1.18359	1.76342	2.07563	1.43908	2.34627
GGAGAAACCCT	0.477716	-0.144337	0.378987	0.175522	-0.350377	0.127027	0.622611	0.254674	0.637446
GGAGAACCCCC	1.87995	1.01431	0.89192	1.58599	1.41572	1.75076	1.77101	1.21381	1.7356
GGAGAAGTCCT	-0.524991	-0.830905	0.391487	-0.864109	-0.797695	-0.505941	-0.584617	-0.433444	-0.307097
GGAGACGCCCT	-0.831549	-1.59582	-0.954373	-0.933061	-1.05021	-0.719528	-0.770171	-1.16415	-0.640644
GGAGACTTCCC	0.505002	0.00444697	1.11164	-0.124933	-0.131636	0.116514	0.169548	0.335039	0.285714
GGAGAGCTCCT	-1.01494	-1.70774	-0.469255	-1.05809	-1.16663	-0.711362	-1.01455	-1.64655	-1.07424
GGAGATATCCT	-0.873716	-1.22651	-0.481476	-0.872277	-1.04008	-0.703053	-0.797791	-1.35027	-0.819788
GGAGATTCCCC	2.34857	1.12991	2.93616	2.21553	2.05727	2.50842	2.21981	1.87932	2.20498
GGAGGACCCCT	0.108216	-0.192172	-0.648023	-0.0771426	-0.320723	-0.0994941	0.172597	0	0.275264
GGAGGAGTCCC	0.888551	0.852809	0.29863	0.408929	0.725335	0.58558	0.83128	0.71679	0.541387
GGAGGATCCCC	1.5361	1.03077	0.373874	0.915695	1.27071	1.18807	1.21637	1.1495	0.899076
GGAGGCGCCCC	-0.0619697	-0.0933083	-0.259312	0.213664	0	-0.0824238	0.0158151	-0.156216	-0.0408534
GGAGGGATCCT	-0.61863	-1.09817	-0.404918	-0.51731	-0.706606	-0.254143	-0.580044	-1.01398	-0.453531
GGAGGGTCCCT	0.933118	0.370888	-0.115114	0.448096	0.286591	0.53398	0.818507	0.495989	0.547345
GGAGGTACCCT	0.0938264	0.0465002	-0.125436	-0.249874	0.0938018	-0.0664552	0.0264579	-0.042874	0.0544189
GGAGGTATCCC	-0.519477	-1.01298	-0.330596	-0.395497	-0.487527	-0.30354	-0.400979	-0.569913	-0.276341
GGAGTAATCCC	-0.0898111	-0.278831	0.396295	-0.367787	-0.276758	0.00021555	-0.103191	0.0857958	0.0188399
GGAGTCACCCT	-0.224477	-0.676129	-0.674112	-0.660891	-0.377722	-0.344846	-0.500038	-0.395994	-0.584691
GGAGTCCTCCC	-0.57056	-0.915598	-0.114381	-0.534874	-0.54973	-0.26556	-0.463372	-0.206723	-0.575774
GGAGTCGTCCT	-0.992879	-1.27702	-0.135768	-0.713551	-1.02582	-0.581892	-0.875111	-1.39988	-0.81244
GGAGTCTCCCC	1.26717	0.531157	1.17357	0.5139	0.546874	0.409227	0.99671	0.822441	0.953603
GGAGTGACCCC	-0.352826	-0.505457	-0.388806	-0.304107	-0.399437	-0.460536	-0.177918	-0.367138	-0.253703
GGAGTGGCCCT	-0.154691	-1.10294	-0.154183	-0.334006	-0.631416	-0.561946	-0.328733	-0.304977	-0.0518618
GGAGTTCCCCT	2.64172	1.13624	2.76812	2.28802	2.00151	2.82633	2.7916	2.61219	3.50239
GGAGTTTTCCT	0.312451	-0.379516	1.88071	-0.580854	-0.675831	-0.329229	-0.0970879	0.445922	0.304448
GGATAAATCCC	0.640362	0.480322	0.85882	0.481567	0.489276	0.56683	0.581928	0.867121	0.395767
GGATAATCCCC	2.07448	1.26181	1.81464	1.90043	1.79055	2.24044	1.79355	1.50818	1.44811
GGATACCCCCC	1.76637	1.23301	0.632915	1.52031	1.06245	1.21998	1.48315	1.14176	1.54183
GGATACTTCCT	-0.647386	-1.35504	0.213134	-0.941946	-1.14391	-0.625084	-0.831301	-1.03524	-0.59099
GGATAGACCCC	-0.111455	-0.323735	-0.295756	0.0709947	-0.397552	-0.227068	-0.128371	-0.410051	-0.251465
GGATAGGTCCC	-0.276274	-0.336	-0.0760342	-0.100821	-0.137413	0.0228423	-0.140648	-0.467041	-0.334363
GGATAGTCCCT	1.47235	1.1784	1.00175	1.6491	0.993721	1.57383	1.42838	1.15477	1.82297
GGATATCTCCC	0.149164	0.192367	0.155953	-0.143132	0.0280456	0.0332281	0.0231656	-0.122003	-0.0360176
GGATATGCCCT	-0.276431	-1.17964	0.304249	-0.688675	-0.929921	-0.573825	-0.490004	-0.38379	-0.294049
GGATGAACCCT	-0.58805	-1.24625	-0.273229	-0.813854	-0.936113	-0.595343	-0.760184	-1.23368	-0.571369
GGATGACTCCC	-0.489852	-0.794283	-0.303895	-0.826329	-0.617571	-0.47329	-0.700611	-0.93172	-0.691647
GGATGATTCCT	-0.707734	-1.32405	0.0919445	-0.912725	-0.940915	-0.648355	-0.74856	-0.706169	-0.539601
GGATGCATCCC	-0.722931	-0.95282	-0.168057	-0.821045	-0.699969	-0.435957	-0.684657	-1.0482	-0.672352
GGATGCGTCCT	-1.03813	-1.16803	0.00388632	-0.815509	-1.17791	-0.665024	-0.852551	-1.71511	-0.906682
GGATGGCTCCT	-1.07273	-1.51169	-0.414359	-1.04979	-1.19229	-0.720657	-1.0807	-1.64126	-0.937908
GGATGTCCCCC	1.69228	1.10508	0.799058	1.46515	1.27381	1.16523	1.37325	1.09521	1.45204
GGATTAGCCCC	0.431177	0.405171	0.51378	0.413771	0.211228	0.296294	0.292849	0.53478	0.373332
GGATTCATCCT	-1.17989	-2.29434	-0.726567	-0.966693	-1.17582	-0.816778	-0.991315	-1.49004	-0.791615
GGATTCCCCCT	2.6428	1.45973	2.01199	2.56912	2.82967	2.9273	2.7257	2.03309	2.77934
GGATTGTTCCC	-0.0315684	-0.265176	0.750431	-0.306884	-0.256836	-0.23294	-0.0573726	0.0336234	0.151821
GGATTTCTCCT	-0.293898	-0.710856	0.533505	-0.77998	-0.703319	-0.416471	-0.388802	-0.477135	-0.188555
GGATTTTCCCC	2.27421	1.16205	3.79221	2.38602	2.14603	2.74958	2.4919	1.93815	2.18699
GGGAAAGCCCC	3.02264	1.48319	3.5186	2.95266	3.2998	3.39363	3.27187	2.45092	3.52581
GGGAACCCCCC	2.6857	1.15851	2.46932	2.68225	2.08732	3.03316	2.78133	2.1872	2.96074
GGGAACGCCCT	0.492214	-0.12607	0.931876	0.213837	-0.196934	0.394321	0.418364	0.153545	0.402525
GGGAAGACCCT	1.00167	0.365303	0.871357	1.01085	0.374438	1.65504	1.16751	0.481448	1.03439
GGGAAGCTCCC	1.06854	0.219308	1.4233	0.350219	0.839111	1.52141	1.1576	0.354311	0.716067
GGGAATCTCCT	0.896175	0.441184	2.56725	0.827352	0.367284	1.08258	0.911984	0.986842	1.3454
GGGAGTGTCCT	0.036239	-0.152403	0.93126	0.00999228	-0.21178	0.385279	0.308684	-0.0276138	0.381676
GGGATAGTCCC	1.8184	0.707227	2.07313	1.59929	1.87019	2.94312	2.15451	1.32066	1.95964
GGGATCGTCCT	-0.543647	-0.723748	0.172934	-0.613623	-0.597793	0.0256436	-0.295881	-0.492592	-0.166287
GGGATGCCCCT	1.78436	0.778085	1.02001	1.82161	1.73997	2.64798	2.0717	1.22248	2.20228
GGGATGGCCCC	0.789749	0.309813	-0.13474	0.613638	0.677804	1.59807	1.15054	0.492296	0.74642
GGGATTCTCCC	1.59205	0.736751	2.27715	1.66543	2.01196	2.8423	2.14938	1.41477	1.99723
GGGGAATTCCC	3.59591	2.07007	4.85708	3.84523	3.87423	3.41223	3.72922	3.13927	4.18713
GGGGACACCCC	1.56141	0.656108	0.873371	2.09865	1.67574	2.82903	2.25531	1.25868	2.34582
GGGGAGGTCCT	0.275344	0.327929	0.546264	0.376232	0.375038	1.25566	0.846828	0.314304	0.558981
GGGGATTCCCT	2.60104	1.3692	3.56806	2.75082	2.44924	3.17646	3.05377	2.76461	3.4607
GGGGGAACCCC	2.24664	1.14518	2.66106	2.85653	2.6218	3.24519	3.22854	2.577	3.54168
GGGGGCCTCCC	1.24434	0.556532	0.300496	1.08725	1.21393	2.41185	1.91211	1.00375	1.46439
GGGGGCGCCCT	1.42892	0.921753	0.991844	1.32775	1.12463	1.68265	1.58383	0.776091	1.34408
GGGGGGCCCCT	1.66515	0.995493	0.434479	1.45226	1.22821	1.67463	1.85681	1.2166	1.70887
GGGGGTGCCCC	2.21211	0.813564	1.45458	2.2733	2.52319	3.14642	2.88073	1.67413	2.49958
GGGGTAACCCT	0.666312	0.342538	1.23761	0.870533	0.227065	1.01808	1.01736	0.28519	0.870539
GGGGTACTCCT	0.469971	0.594615	0.916911	0.711809	0.470618	0.755722	0.850968	0.394856	0.674238
GGGGTCATCCT	-0.626141	-0.376191	-0.527961	-0.362255	-0.424905	-0.115364	-0.393747	-0.494399	-0.0991698
GGGGTCGCCCC	1.3565	0.472325	0.5081	1.61244	1.4418	2.73588	2.17546	0.866372	1.4968
GGGGTCTCCCT	1.01001	0.726812	0.447337	1.04994	0.850491	1.39801	1.15274	0.709155	1.16267
GGGGTGATCCC	0.620448	0.401843	0.248179	0.685057	0.386782	1.58889	1.15765	0.527178	0.909563
GGGGTGTTCCT	0.454532	0.337362	1.06005	0.472496	0.00295424	0.617186	0.486531	0.537229	0.79092
GGGGTTGTCCC	1.73411	0.66271	2.18892	1.88015	2.02364	2.99106	2.66969	1.30816	2.3174
GGGTAACCCCT	1.41683	0.709613	1.23133	1.44837	0.671978	1.96701	1.80401	0.857573	1.95416
GGGTAAGTCCT	0.334918	0.160881	1.27826	0.216904	0.207472	1.4146	0.850732	0.357015	0.996591
GGGTACCTCCC	0.436339	0.38993	-0.276176	0.436856	0.428606	1.06289	0.843375	0.242972	0.55632
GGGTACTCCCC	1.81526	0.681879	1.34035	1.96233	1.94577	3.13276	2.7474	1.44641	2.17439
GGGTAGGCCCC	0.396122	0.313629	-0.379386	0.30544	0.458802	1.45355	1.04492	0.39216	0.593171
GGGTAGTTCCT	0.394449	0.495053	0.746408	0.0547158	-0.0983236	0.541152	0.345294	0.249327	0.582568
GGGTATATCCC	0.931366	0.244501	1.19309	0.919978	0.847142	2.42994	1.61613	0.34127	1.1213
GGGTGAATCCT	-0.185553	0.0517681	0.0300121	-0.135138	-0.240506	0.367623	0.101769	-0.175561	-0.137666
GGGTGCTCCCT	-0.165847	0.135578	-0.519361	-0.168079	-0.210377	0.077435	0.114824	-0.0363638	0.17831
GGGTGGCCCCC	0.638769	0.527222	-0.733194	0.740017	0.399365	0.795759	0.995508	0.773225	0.833154
GGGTGGGCCCT	-0.0703634	-0.138826	0.391605	-0.318446	-0.391634	-0.132611	-0.184451	-0.304263	0.356515
GGGTGTGTCCC	0.64694	0.331492	0.54718	0.5927	0.420199	1.37838	1.01665	0.648305	0.81349
GGGTGTTCCCC	2.13972	0.783073	1.9717	2.05622	2.20606	3.21448	2.70465	1.68414	2.56388
GGGTGTTTCCT	0.735624	0.57485	1.42	1.16395	0.101907	1.05947	0.987118	0.694759	1.42508
GGGTTACTCCC	0.568004	0.249214	0.497064	0.377891	0.354058	1.29434	0.788626	0.397585	0.656573
GGGTTATCCCC	1.95758	0.73048	2.08028	2.13251	1.91166	3.22303	2.63294	1.59608	2.54952
GGGTTCCTCCT	-0.636431	-1.41537	-0.196177	-0.637872	-0.937237	-0.58377	-0.600026	-0.934014	-0.466961
GGGTTCGTCCC	0.18599	0.23828	0.219927	0.438214	0.251226	1.58846	1.08868	0.488671	0.747018
GGGTTGACCCT	-0.407119	-0.784918	-0.0794524	-0.729824	-0.554216	-0.387072	-0.335504	-0.769037	-0.114819
GGGTTGGTCCT	-0.621398	-1.57891	-0.151546	-0.766326	-0.888852	-0.471132	-0.756937	-1.12334	-0.526992
GGGTTTGCCCT	0.276652	-0.184279	1.25369	-0.154204	-0.517957	0.265067	0.423423	0.408609	0.224765
