# Supplementary material for: Extensive characterization of NF-κB binding uncovers non-canonical motifs and advances the interpretation of genetic functional traits
Source: Genome Biol. 2011 Jul 29;12(7):R70. doi: 10.1186/gb-2011-12-7-r70 (PMC3218832; doi:10.1186/gb-2011-12-7-r70)
Supplement: Additional file 3 — Information for canonical sequences of NF-κB. [file gb-2011-12-7-r70-S3.XLS]

## Sheet: canonical NfKB-Binders
NfKB_Binder_11-mer	reverse_complemented	MATCH-score (fw)	MATCH-score (rev_comp)	Best MATCH-score (will be >0.75)
GGGAAAGTCCC	GGGACTTTCCC	0.993	0.783	0.993
GGGAAAATCCC	GGGATTTTCCC	0.983	0.78	0.983
GGGAATTTCCA	TGGAAATTCCC	0.801	0.98	0.98
GGGAAACTCCC	GGGAGTTTCCC	0.975	0.793	0.975
GGGACTTTCCA	TGGAAAGTCCC	0.703	0.973	0.973
GGGAATTCCCC	GGGGAATTCCC	0.816	0.968	0.968
GGGATTTTCCA	TGGAAAATCCC	0.7	0.963	0.963
GGGACTTCCCC	GGGGAAGTCCC	0.718	0.961	0.961
CGGAAATTCCC	GGGAATTTCCG	0.956	0.786	0.956
GGGAGTTTCCA	TGGAAACTCCC	0.713	0.955	0.955
AGGAAATTCCC	GGGAATTTCCT	0.955	0.795	0.955
GGGATTTCCCC	GGGGAAATCCC	0.715	0.951	0.951
CGGAAAGTCCC	GGGACTTTCCG	0.949	0.688	0.949
GGGAATTCCCA	TGGGAATTCCC	0.736	0.948	0.948
AGGAAAGTCCC	GGGACTTTCCT	0.948	0.697	0.948
GGGAGTTCCCC	GGGGAACTCCC	0.728	0.943	0.943
GGGACTTCCCA	TGGGAAGTCCC	0.638	0.941	0.941
CGGAAAATCCC	GGGATTTTCCG	0.939	0.685	0.939
AGGAAAATCCC	GGGATTTTCCT	0.938	0.693	0.938
GGGAAATCCCC	GGGGATTTCCC	0.935	0.85	0.935
GGGATTTCCCA	TGGGAAATCCC	0.635	0.931	0.931
CGGAAACTCCC	GGGAGTTTCCG	0.931	0.698	0.931
AGGAAACTCCC	GGGAGTTTCCT	0.93	0.707	0.93
GGGAAAGCCCC	GGGGCTTTCCC	0.928	0.751	0.928
GGGAATTACCC	GGGTAATTCCC	0.798	0.926	0.926
CGGGAATTCCC	GGGAATTCCCG	0.925	0.721	0.925
GGGAGTTCCCA	TGGGAACTCCC	0.648	0.923	0.923
GGGAATTGCCC	GGGCAATTCCC	0.795	0.923	0.923
AGGGAATTCCC	GGGAATTCCCT	0.923	0.73	0.923
GGGACTTACCC	GGGTAAGTCCC	0.7	0.92	0.92
GGGAAATTCCA	TGGAATTTCCC	0.92	0.861	0.92
GGGAAAACCCC	GGGGTTTTCCC	0.918	0.748	0.918
CGGGAAGTCCC	GGGACTTCCCG	0.918	0.623	0.918
GGGACTTGCCC	GGGCAAGTCCC	0.697	0.916	0.916
GGGAAATACCC	GGGTATTTCCC	0.916	0.808	0.916
AGGGAAGTCCC	GGGACTTCCCT	0.916	0.632	0.916
GGGGATTTCCA	TGGAAATCCCC	0.77	0.915	0.915
GGGAAATGCCC	GGGCATTTCCC	0.913	0.805	0.913
GGGAAAGTCCA	TGGACTTTCCC	0.913	0.763	0.913
AGGAATTTCCC	GGGAAATTCCT	0.836	0.913	0.913
GGGAATCTCCC	GGGAGATTCCC	0.856	0.911	0.911
GGGATTTACCC	GGGTAAATCCC	0.696	0.91	0.91
GGGAAACCCCC	GGGGGTTTCCC	0.91	0.761	0.91
GGGAAAGACCC	GGGTCTTTCCC	0.909	0.71	0.909
GGGGCTTTCCA	TGGAAAGCCCC	0.672	0.908	0.908
CGGGAAATCCC	GGGATTTCCCG	0.908	0.62	0.908
GGGATTTGCCC	GGGCAAATCCC	0.693	0.906	0.906
GGGAATTACCA	TGGTAATTCCC	0.718	0.906	0.906
GGGAAAGGCCC	GGGCCTTTCCC	0.906	0.707	0.906
AGGGAAATCCC	GGGATTTCCCT	0.906	0.628	0.906
AGGACTTTCCC	GGGAAAGTCCT	0.738	0.906	0.906
CGGAATTTCCC	GGGAAATTCCG	0.838	0.905	0.905
GGGACTCTCCC	GGGAGAGTCCC	0.758	0.904	0.904
GGGGAATCCCC	GGGGATTCCCC	0.903	0.785	0.903
GGGAATTGCCA	TGGCAATTCCC	0.715	0.903	0.903
GGGAAAATCCA	TGGATTTTCCC	0.903	0.76	0.903
GGGAGTTACCC	GGGTAACTCCC	0.71	0.901	0.901
GGGAATGTCCC	GGGACATTCCC	0.875	0.901	0.901
TGGAAATTCCA	TGGAATTTCCA	0.9	0.781	0.9
GGGACTTACCA	TGGTAAGTCCC	0.62	0.9	0.9
CGGGAACTCCC	GGGAGTTCCCG	0.9	0.633	0.9
GGGAAAAACCC	GGGTTTTTCCC	0.899	0.707	0.899
GGGGTTTTCCA	TGGAAAACCCC	0.668	0.898	0.898
GGGAGTTGCCC	GGGCAACTCCC	0.707	0.898	0.898
GGGAATATCCC	GGGATATTCCC	0.865	0.898	0.898
CGGACTTTCCC	GGGAAAGTCCG	0.74	0.898	0.898
AGGGAACTCCC	GGGAGTTCCCT	0.898	0.642	0.898
GGGTATTTCCA	TGGAAATACCC	0.728	0.896	0.896
GGGGAAGCCCC	GGGGCTTCCCC	0.896	0.687	0.896
GGGACTTGCCA	TGGCAAGTCCC	0.617	0.896	0.896
GGGAAAAGCCC	GGGCTTTTCCC	0.896	0.703	0.896
AGGATTTTCCC	GGGAAAATCCT	0.735	0.896	0.896
GGGAAACTCCA	TGGAGTTTCCC	0.895	0.773	0.895
GGAAAATTCCC	GGGAATTTTCC	0.895	0.775	0.895
GGGAGAATCCC	GGGATTCTCCC	0.894	0.755	0.894
GGGACAGTCCC	GGGACTGTCCC	0.894	0.776	0.894
TGGAAAGTCCA	TGGACTTTCCA	0.893	0.683	0.893
GGGCATTTCCA	TGGAAATGCCC	0.725	0.893	0.893
GGGAATTTACC	GGTAAATTCCC	0.773	0.893	0.893
GGAAATTTCCC	GGGAAATTTCC	0.776	0.893	0.893
AGGAATTTCCA	TGGAAATTCCT	0.756	0.893	0.893
GGGACTATCCC	GGGATAGTCCC	0.766	0.891	0.891
GGGAATCTCCA	TGGAGATTCCC	0.776	0.891	0.891
GGGAAATTACC	GGTAATTTCCC	0.891	0.775	0.891
GGGAAACACCC	GGGTGTTTCCC	0.891	0.72	0.891
GAGAAATTCCC	GGGAATTTCTC	0.891	0.765	0.891
CGGAAATCCCC	GGGGATTTCCG	0.891	0.755	0.891
GGGGGTTTCCA	TGGAAACCCCC	0.682	0.89	0.89
GGGATTTACCA	TGGTAAATCCC	0.616	0.89	0.89
GGGAATTTCAC	GTGAAATTCCC	0.763	0.89	0.89
GGCAAATTCCC	GGGAATTTGCC	0.89	0.768	0.89
GCGAAATTCCC	GGGAATTTCGC	0.89	0.762	0.89
AGGAAATCCCC	GGGGATTTCCT	0.89	0.763	0.89
GGGTCTTTCCA	TGGAAAGACCC	0.63	0.889	0.889
GGGGAATTCCA	TGGAATTCCCC	0.888	0.796	0.888
GGGAAACGCCC	GGGCGTTTCCC	0.888	0.717	0.888
GGAAAAGTCCC	GGGACTTTTCC	0.888	0.677	0.888
CGGATTTTCCC	GGGAAAATCCG	0.736	0.888	0.888
AGGAGTTTCCC	GGGAAACTCCT	0.748	0.888	0.888
GGCAATTTCCC	GGGAAATTGCC	0.771	0.887	0.887
GGGGAAACCCC	GGGGTTTCCCC	0.886	0.683	0.886
GGGCCTTTCCA	TGGAAAGGCCC	0.627	0.886	0.886
GGGATTTGCCA	TGGCAAATCCC	0.613	0.886	0.886
GGGAGACTCCC	GGGAGTCTCCC	0.886	0.768	0.886
GGGACTTTACC	GGTAAAGTCCC	0.675	0.886	0.886
GGAACTTTCCC	GGGAAAGTTCC	0.678	0.886	0.886
AGGACTTTCCA	TGGAAAGTCCT	0.658	0.886	0.886
GGGGAATACCC	GGGTATTCCCC	0.885	0.743	0.885
GGGAACTTCCC	GGGAAGTTCCC	0.885	0.885	0.885
GGGAAAGTACC	GGTACTTTCCC	0.885	0.677	0.885
CGGAATTTCCA	TGGAAATTCCG	0.758	0.885	0.885
GGGACTCTCCA	TGGAGAGTCCC	0.678	0.884	0.884
GGGACAATCCC	GGGATTGTCCC	0.884	0.773	0.884
GAGAAAGTCCC	GGGACTTTCTC	0.884	0.667	0.884
CGGAAAGCCCC	GGGGCTTTCCG	0.884	0.657	0.884
TGGAAAATCCA	TGGATTTTCCA	0.883	0.68	0.883
GGGGATTCCCA	TGGGAATCCCC	0.705	0.883	0.883
GGGACTTTCAC	GTGAAAGTCCC	0.665	0.883	0.883
GGCAAAGTCCC	GGGACTTTGCC	0.883	0.67	0.883
GCGAAAGTCCC	GGGACTTTCGC	0.883	0.663	0.883
GAGAATTTCCC	GGGAAATTCTC	0.773	0.883	0.883
CGGTAATTCCC	GGGAATTACCG	0.883	0.703	0.883
AGGAAAGCCCC	GGGGCTTTCCT	0.883	0.665	0.883
GGGGAAGTCCA	TGGACTTCCCC	0.881	0.698	0.881
GGGCATTCCCC	GGGGAATGCCC	0.74	0.881	0.881
GGGATAATCCC	GGGATTATCCC	0.881	0.763	0.881
GGGAGTTACCA	TGGTAACTCCC	0.63	0.881	0.881
GGGAATGTCCA	TGGACATTCCC	0.795	0.881	0.881
GGGAAATTCCC	GGGAATTTCCC	1	0.881	0.881
GGGAAATTCAC	GTGAATTTCCC	0.881	0.771	0.881
AGGTAATTCCC	GGGAATTACCT	0.881	0.712	0.881
AGGAATTCCCC	GGGGAATTCCT	0.771	0.881	0.881
GGGAATCCCCC	GGGGGATTCCC	0.791	0.88	0.88
GGCACTTTCCC	GGGAAAGTGCC	0.673	0.88	0.88
GCGAATTTCCC	GGGAAATTCGC	0.771	0.88	0.88
CGGCAATTCCC	GGGAATTGCCG	0.88	0.7	0.88
CGGAGTTTCCC	GGGAAACTCCG	0.75	0.88	0.88
GGGTTTTTCCA	TGGAAAAACCC	0.627	0.879	0.879
GGGGAAGACCC	GGGTCTTCCCC	0.878	0.645	0.878
GGGGAACCCCC	GGGGGTTCCCC	0.878	0.697	0.878
GGGAGTTGCCA	TGGCAACTCCC	0.627	0.878	0.878
GGGAATATCCA	TGGATATTCCC	0.785	0.878	0.878
GGGAAGGTCCC	GGGACCTTCCC	0.878	0.786	0.878
GGGAACGTCCC	GGGACGTTCCC	0.878	0.786	0.878
GGAAAAATCCC	GGGATTTTTCC	0.878	0.673	0.878
CGGACTTTCCA	TGGAAAGTCCG	0.66	0.878	0.878
AGGCAATTCCC	GGGAATTGCCT	0.878	0.708	0.878
GGGGCTTCCCA	TGGGAAGCCCC	0.607	0.876	0.876
GGGCTTTTCCA	TGGAAAAGCCC	0.623	0.876	0.876
GGGATTTTACC	GGTAAAATCCC	0.672	0.876	0.876
GGGACACTCCC	GGGAGTGTCCC	0.876	0.786	0.876
GGAATTTTCCC	GGGAAAATTCC	0.675	0.876	0.876
GAGACTTTCCC	GGGAAAGTCTC	0.675	0.876	0.876
CGGTAAGTCCC	GGGACTTACCG	0.876	0.605	0.876
CGGAAATTCCA	TGGAATTTCCG	0.876	0.766	0.876
AGGATTTTCCA	TGGAAAATCCT	0.655	0.876	0.876
TGGAAACTCCA	TGGAGTTTCCA	0.875	0.693	0.875
GGGCCTTCCCC	GGGGAAGGCCC	0.642	0.875	0.875
GGGAATTTTCA	TGAAAATTCCC	0.695	0.875	0.875
GGGAAAGTCAC	GTGACTTTCCC	0.875	0.673	0.875
GGGAAAATACC	GGTATTTTCCC	0.875	0.673	0.875
AGGTAAGTCCC	GGGACTTACCT	0.875	0.613	0.875
AGGACTTCCCC	GGGGAAGTCCT	0.673	0.875	0.875
AGGAAATTCCA	TGGAATTTCCT	0.875	0.775	0.875
GGGATTCTCCA	TGGAGAATCCC	0.675	0.874	0.874
GGGACTGTCCA	TGGACAGTCCC	0.696	0.874	0.874
GAGAAAATCCC	GGGATTTTCTC	0.874	0.663	0.874
CGGAAAACCCC	GGGGTTTTCCG	0.874	0.653	0.874
GGGATTTTCAC	GTGAAAATCCC	0.662	0.873	0.873
GGGAGTATCCC	GGGATACTCCC	0.776	0.873	0.873
GGGACTCCCCC	GGGGGAGTCCC	0.693	0.873	0.873
GGGAATTTACA	TGTAAATTCCC	0.693	0.873	0.873
GGCAAAATCCC	GGGATTTTGCC	0.873	0.667	0.873
GGAAATTTCCA	TGGAAATTTCC	0.697	0.873	0.873
GCGACTTTCCC	GGGAAAGTCGC	0.673	0.873	0.873
GCGAAAATCCC	GGGATTTTCGC	0.873	0.66	0.873
CGGCAAGTCCC	GGGACTTGCCG	0.873	0.602	0.873
CGGAATTCCCC	GGGGAATTCCG	0.773	0.873	0.873
CGGAAATACCC	GGGTATTTCCG	0.873	0.713	0.873
AGGAAAACCCC	GGGGTTTTCCT	0.873	0.662	0.873
GGTAATTTCCA	TGGAAATTACC	0.695	0.871	0.871
GGGTGTTTCCA	TGGAAACACCC	0.64	0.871	0.871
GGGGAAATCCA	TGGATTTCCCC	0.871	0.695	0.871
GGGACTATCCA	TGGATAGTCCC	0.686	0.871	0.871
GGGAATTTCTA	TAGAAATTCCC	0.685	0.871	0.871
AGGCAAGTCCC	GGGACTTGCCT	0.871	0.61	0.871
AGGAAATACCC	GGGTATTTCCT	0.871	0.722	0.871
GGGAATTTGCA	TGCAAATTCCC	0.689	0.87	0.87
GGGAATTTCGA	TCGAAATTCCC	0.682	0.87	0.87
GGGAATTTCAA	TTGAAATTCCC	0.683	0.87	0.87
GGGAATGCCCC	GGGGCATTCCC	0.81	0.87	0.87
GGCATTTTCCC	GGGAAAATGCC	0.67	0.87	0.87
GGAAAACTCCC	GGGAGTTTTCC	0.87	0.687	0.87
CGGAAATGCCC	GGGCATTTCCG	0.87	0.71	0.87
AGGAATTTCCG	CGGAAATTCCT	0.741	0.87	0.87
CGGAAAGTCCA	TGGACTTTCCG	0.869	0.668	0.869
TGGAATTCCCA	TGGGAATTCCA	0.716	0.868	0.868
GGGGAAAACCC	GGGTTTTCCCC	0.868	0.642	0.868
GGGCGTTTCCA	TGGAAACGCCC	0.637	0.868	0.868
GGGAGTTTACC	GGTAAACTCCC	0.685	0.868	0.868
GGGACTTTTCA	TGAAAAGTCCC	0.597	0.868	0.868
GGGAAGATCCC	GGGATCTTCCC	0.868	0.783	0.868
GGGAACATCCC	GGGATGTTCCC	0.868	0.783	0.868
GGAAGTTTCCC	GGGAAACTTCC	0.688	0.868	0.868
CGGATTTTCCA	TGGAAAATCCG	0.656	0.868	0.868
CGGAGATTCCC	GGGAATCTCCG	0.868	0.761	0.868
AGGAGTTTCCA	TGGAAACTCCT	0.668	0.868	0.868
AGGAAATTCCT	AGGAATTTCCT	0.868	0.75	0.868
AGGAAATGCCC	GGGCATTTCCT	0.868	0.718	0.868
AGGAAAGTCCA	TGGACTTTCCT	0.868	0.677	0.868
GGCAATTTCCA	TGGAAATTGCC	0.692	0.867	0.867
GGGGTTTCCCA	TGGGAAACCCC	0.603	0.866	0.866
GGGAGTCTCCA	TGGAGACTCCC	0.688	0.866	0.866
GGGACTTTACA	TGTAAAGTCCC	0.595	0.866	0.866
GGGAATACCCC	GGGGTATTCCC	0.8	0.866	0.866
GGGAAACTACC	GGTAGTTTCCC	0.866	0.687	0.866
GGAACTTTCCA	TGGAAAGTTCC	0.598	0.866	0.866
GAGATTTTCCC	GGGAAAATCTC	0.671	0.866	0.866
GAGAAACTCCC	GGGAGTTTCTC	0.866	0.677	0.866
CGGTAAATCCC	GGGATTTACCG	0.866	0.601	0.866
CGGACTTCCCC	GGGGAAGTCCG	0.675	0.866	0.866
CGGAAAGACCC	GGGTCTTTCCG	0.866	0.615	0.866
CGGAAACCCCC	GGGGGTTTCCG	0.866	0.667	0.866
AGGAGATTCCC	GGGAATCTCCT	0.866	0.77	0.866
GGTACTTTCCA	TGGAAAGTACC	0.597	0.865	0.865
GGGTATTCCCA	TGGGAATACCC	0.663	0.865	0.865
GGGCTTTCCCC	GGGGAAAGCCC	0.638	0.865	0.865
GGGAGTTTCAC	GTGAAACTCCC	0.675	0.865	0.865
GGGAAGTTCCA	TGGAACTTCCC	0.805	0.865	0.865
GGGAACTTCCA	TGGAAGTTCCC	0.805	0.865	0.865
GGGAAAATCAC	GTGATTTTCCC	0.865	0.67	0.865
GGCAAACTCCC	GGGAGTTTGCC	0.865	0.68	0.865
GCGAAACTCCC	GGGAGTTTCGC	0.865	0.673	0.865
AGGTAAATCCC	GGGATTTACCT	0.865	0.61	0.865
AGGATTTCCCC	GGGGAAATCCT	0.67	0.865	0.865
AGGAAACCCCC	GGGGGTTTCCT	0.865	0.675	0.865
GGGATTGTCCA	TGGACAATCCC	0.693	0.864	0.864
GGGACTTTCTA	TAGAAAGTCCC	0.587	0.864	0.864
AGGAAAGACCC	GGGTCTTTCCT	0.864	0.623	0.864
GGGGAACTCCA	TGGAGTTCCCC	0.863	0.708	0.863
GGGATTCCCCC	GGGGGAATCCC	0.69	0.863	0.863
GGGACTTTGCA	TGCAAAGTCCC	0.59	0.863	0.863
GGGACTTTCGA	TCGAAAGTCCC	0.583	0.863	0.863
GGGACTTTCAA	TTGAAAGTCCC	0.585	0.863	0.863
GGGACTGCCCC	GGGGCAGTCCC	0.711	0.863	0.863
GGAGAATTCCC	GGGAATTCTCC	0.863	0.71	0.863
GCGATTTTCCC	GGGAAAATCGC	0.67	0.863	0.863
GAGAATTTCCA	TGGAAATTCTC	0.693	0.863	0.863
CGGCAAATCCC	GGGATTTGCCG	0.863	0.598	0.863
CGGAAAGGCCC	GGGCCTTTCCG	0.863	0.612	0.863
AGGACTTTCCG	CGGAAAGTCCT	0.643	0.863	0.863
GGCAGTTTCCC	GGGAAACTGCC	0.683	0.862	0.862
TGGACTTCCCA	TGGGAAGTCCA	0.618	0.861	0.861
GTGAATTTCCA	TGGAAATTCAC	0.692	0.861	0.861
GGGGATTACCC	GGGTAATCCCC	0.766	0.861	0.861
GGGCATTCCCA	TGGGAATGCCC	0.66	0.861	0.861
GGGATTATCCA	TGGATAATCCC	0.683	0.861	0.861
GGGAATTCACC	GGTGAATTCCC	0.708	0.861	0.861
GGAAATTCCCC	GGGGAATTTCC	0.712	0.861	0.861
CGGAGAGTCCC	GGGACTCTCCG	0.861	0.663	0.861
CGGAAATTCCG	CGGAATTTCCG	0.861	0.743	0.861
AGGCAAATCCC	GGGATTTGCCT	0.861	0.607	0.861
AGGAATTCCCA	TGGGAATTCCT	0.692	0.861	0.861
AGGAAAGTCCT	AGGACTTTCCT	0.861	0.652	0.861
AGGAAAGGCCC	GGGCCTTTCCT	0.861	0.62	0.861
GGGGAATTACC	GGTAATTCCCC	0.86	0.71	0.86
GGGGAACACCC	GGGTGTTCCCC	0.86	0.655	0.86
GGGAATCCCCA	TGGGGATTCCC	0.712	0.86	0.86
GGGAAGCTCCC	GGGAGCTTCCC	0.86	0.796	0.86
GGGAACCTCCC	GGGAGGTTCCC	0.86	0.796	0.86
GGCACTTTCCA	TGGAAAGTGCC	0.593	0.86	0.86
GCGAATTTCCA	TGGAAATTCGC	0.692	0.86	0.86
GAGGAATTCCC	GGGAATTCCTC	0.86	0.7	0.86
CGGGAATCCCC	GGGGATTCCCG	0.86	0.69	0.86
CGGAGTTTCCA	TGGAAACTCCG	0.67	0.86	0.86
AGGAAATTCCG	CGGAATTTCCT	0.86	0.751	0.86
GGGACTACCCC	GGGGTAGTCCC	0.701	0.859	0.859
CGGAAAATCCA	TGGATTTTCCG	0.859	0.665	0.859
AGGAGAGTCCC	GGGACTCTCCT	0.859	0.672	0.859
GGGTCTTCCCA	TGGGAAGACCC	0.565	0.858	0.858
GGGGGTTCCCA	TGGGAACCCCC	0.617	0.858	0.858
GGGCAATCCCC	GGGGATTGCCC	0.858	0.763	0.858
GGGATTTTTCA	TGAAAAATCCC	0.593	0.858	0.858
GGGACGTTCCA	TGGAACGTCCC	0.706	0.858	0.858
GGGACCTTCCA	TGGAAGGTCCC	0.706	0.858	0.858
GGGAATTCCAC	GTGGAATTCCC	0.698	0.858	0.858
GGCGAATTCCC	GGGAATTCGCC	0.858	0.704	0.858
GCGGAATTCCC	GGGAATTCCGC	0.858	0.697	0.858
GAGAGTTTCCC	GGGAAACTCTC	0.685	0.858	0.858
CGGTAACTCCC	GGGAGTTACCG	0.858	0.615	0.858
CGGACATTCCC	GGGAATGTCCG	0.858	0.78	0.858
AGGGAATCCCC	GGGGATTCCCT	0.858	0.698	0.858
AGGAAAATCCA	TGGATTTTCCT	0.858	0.673	0.858
GGGCGTTCCCC	GGGGAACGCCC	0.652	0.856	0.856
GGGATTTTACA	TGTAAAATCCC	0.592	0.856	0.856
GGGAGTGTCCA	TGGACACTCCC	0.706	0.856	0.856
GGGAAACTCAC	GTGAGTTTCCC	0.856	0.683	0.856
GGAGAAGTCCC	GGGACTTCTCC	0.856	0.612	0.856
GGAATTTTCCA	TGGAAAATTCC	0.595	0.856	0.856
GAGACTTTCCA	TGGAAAGTCTC	0.595	0.856	0.856
CGGATTTCCCC	GGGGAAATCCG	0.671	0.856	0.856
CGGAAAAACCC	GGGTTTTTCCG	0.856	0.612	0.856
AGGTAACTCCC	GGGAGTTACCT	0.856	0.623	0.856
AGGAGTTCCCC	GGGGAACTCCT	0.683	0.856	0.856
AGGACATTCCC	GGGAATGTCCT	0.856	0.788	0.856
GTGACTTTCCA	TGGAAAGTCAC	0.593	0.855	0.855
GGTATTTTCCA	TGGAAAATACC	0.593	0.855	0.855
GGGGCTTACCC	GGGTAAGCCCC	0.668	0.855	0.855
GGGCCTTCCCA	TGGGAAGGCCC	0.562	0.855	0.855
GGGATTTTCTA	TAGAAAATCCC	0.583	0.855	0.855
GGGAGTCCCCC	GGGGGACTCCC	0.703	0.855	0.855
GGGACTTCACC	GGTGAAGTCCC	0.61	0.855	0.855
GGGACATTCCA	TGGAATGTCCC	0.821	0.855	0.855
GGGAAATCCCA	TGGGATTTCCC	0.855	0.83	0.855
GGCAATTCCCC	GGGGAATTGCC	0.707	0.855	0.855
GGAACTTCCCC	GGGGAAGTTCC	0.613	0.855	0.855
GCGAGTTTCCC	GGGAAACTCGC	0.683	0.855	0.855
CGGCAACTCCC	GGGAGTTGCCG	0.855	0.612	0.855
CGGATATTCCC	GGGAATATCCG	0.855	0.77	0.855
CGGAAAGTCCG	CGGACTTTCCG	0.855	0.645	0.855
AGGACTTCCCA	TGGGAAGTCCT	0.593	0.855	0.855
AGGAAAAACCC	GGGTTTTTCCT	0.855	0.62	0.855
GGGGAAGTACC	GGTACTTCCCC	0.853	0.612	0.853
GGGATTTTGCA	TGCAAAATCCC	0.587	0.853	0.853
GGGATTTTCGA	TCGAAAATCCC	0.58	0.853	0.853
GGGATTTTCAA	TTGAAAATCCC	0.582	0.853	0.853
GGGATTGCCCC	GGGGCAATCCC	0.708	0.853	0.853
GGGAGTATCCA	TGGATACTCCC	0.696	0.853	0.853
GGGACTCCCCA	TGGGGAGTCCC	0.613	0.853	0.853
GGGAAGTCCCC	GGGGACTTCCC	0.82	0.853	0.853
GGGAACTCCCC	GGGGAGTTCCC	0.82	0.853	0.853
GCGACTTTCCA	TGGAAAGTCGC	0.593	0.853	0.853
GAGGAAGTCCC	GGGACTTCCTC	0.853	0.602	0.853
CGGGAAGCCCC	GGGGCTTCCCG	0.853	0.592	0.853
CGGAATTCCCA	TGGGAATTCCG	0.693	0.853	0.853
CGGAAAAGCCC	GGGCTTTTCCG	0.853	0.608	0.853
AGGCAACTCCC	GGGAGTTGCCT	0.853	0.62	0.853
AGGATTTTCCG	CGGAAAATCCT	0.64	0.853	0.853
AGGATATTCCC	GGGAATATCCT	0.853	0.778	0.853
AGGAAAGTCCG	CGGACTTTCCT	0.853	0.653	0.853
GAGAATTCCCC	GGGGAATTCTC	0.708	0.852	0.852
TGGATTTCCCA	TGGGAAATCCA	0.615	0.851	0.851
GGGCAAGCCCC	GGGGCTTGCCC	0.851	0.665	0.851
GGGACTTCCAC	GTGGAAGTCCC	0.6	0.851	0.851
GGCGAAGTCCC	GGGACTTCGCC	0.851	0.605	0.851
GCGGAAGTCCC	GGGACTTCCGC	0.851	0.598	0.851
CGGAGAATCCC	GGGATTCTCCG	0.851	0.66	0.851
CGGACAGTCCC	GGGACTGTCCG	0.851	0.681	0.851
CGGAAACTCCA	TGGAGTTTCCG	0.851	0.678	0.851
CGAAAATTCCC	GGGAATTTTCG	0.851	0.68	0.851
AGGGAAGCCCC	GGGGCTTCCCT	0.851	0.6	0.851
AGGAAAATCCT	AGGATTTTCCT	0.851	0.648	0.851
AGGAAAAGCCC	GGGCTTTTCCT	0.851	0.617	0.851
GGGGAATTCAC	GTGAATTCCCC	0.85	0.707	0.85
GGGATTACCCC	GGGGTAATCCC	0.698	0.85	0.85
GGGAGTTTTCA	TGAAAACTCCC	0.607	0.85	0.85
GGGAATGCCCA	TGGGCATTCCC	0.73	0.85	0.85
GGCATTTTCCA	TGGAAAATGCC	0.59	0.85	0.85
CGTAAATTCCC	GGGAATTTACG	0.85	0.678	0.85
CGGAAATTTCC	GGAAATTTCCG	0.85	0.682	0.85
AGGAGAATCCC	GGGATTCTCCT	0.85	0.668	0.85
AGGACAGTCCC	GGGACTGTCCT	0.85	0.69	0.85
AGGAAACTCCA	TGGAGTTTCCT	0.85	0.687	0.85
AGAAAATTCCC	GGGAATTTTCT	0.85	0.688	0.85
GGGTTTTCCCA	TGGGAAAACCC	0.562	0.848	0.848
GGGATGTTCCA	TGGAACATCCC	0.703	0.848	0.848
GGGATCTTCCA	TGGAAGATCCC	0.703	0.848	0.848
GGGAGTTTACA	TGTAAACTCCC	0.605	0.848	0.848
GGGAAAGCCCA	TGGGCTTTCCC	0.848	0.731	0.848
GGCACTTCCCC	GGGGAAGTGCC	0.608	0.848	0.848
GGAAGTTTCCA	TGGAAACTTCC	0.608	0.848	0.848
GCGAATTCCCC	GGGGAATTCGC	0.707	0.848	0.848
CGGATAGTCCC	GGGACTATCCG	0.848	0.671	0.848
CGGAGTTCCCC	GGGGAACTCCG	0.685	0.848	0.848
CGGAAATTACC	GGTAATTTCCG	0.848	0.68	0.848
CGGAAACACCC	GGGTGTTTCCG	0.848	0.625	0.848
CAGAAATTCCC	GGGAATTTCTG	0.848	0.67	0.848
AGTAAATTCCC	GGGAATTTACT	0.848	0.687	0.848
AGGGATTTCCC	GGGAAATCCCT	0.805	0.848	0.848
AGGAAATTTCC	GGAAATTTCCT	0.848	0.69	0.848
GGTAGTTTCCA	TGGAAACTACC	0.607	0.847	0.847
AGGAAATTACC	GGTAATTTCCT	0.847	0.688	0.847
GGGTAATTCCA	TGGAATTACCC	0.846	0.778	0.846
GGGAGTTTCTA	TAGAAACTCCC	0.597	0.846	0.846
GGGAGATCCCC	GGGGATCTCCC	0.846	0.825	0.846
GGGACGTCCCC	GGGGACGTCCC	0.721	0.846	0.846
GGGACCTCCCC	GGGGAGGTCCC	0.721	0.846	0.846
GGGAATACCCA	TGGGTATTCCC	0.72	0.846	0.846
GGAGAAATCCC	GGGATTTCTCC	0.846	0.608	0.846
GAGATTTTCCA	TGGAAAATCTC	0.591	0.846	0.846
CTGAAATTCCC	GGGAATTTCAG	0.846	0.668	0.846
CGGACTTCCCA	TGGGAAGTCCG	0.595	0.846	0.846
CGCAAATTCCC	GGGAATTTGCG	0.846	0.674	0.846
CCGAAATTCCC	GGGAATTTCGG	0.846	0.667	0.846
AGGATAGTCCC	GGGACTATCCT	0.846	0.68	0.846
AGGAAACACCC	GGGTGTTTCCT	0.846	0.633	0.846
AAGAAATTCCC	GGGAATTTCTT	0.846	0.678	0.846
GTGATTTTCCA	TGGAAAATCAC	0.59	0.845	0.845
GGGGTTTACCC	GGGTAAACCCC	0.665	0.845	0.845
GGGCTTTCCCA	TGGGAAAGCCC	0.558	0.845	0.845
GGGATTTCACC	GGTGAAATCCC	0.607	0.845	0.845
GGGATATTCCA	TGGAATATCCC	0.818	0.845	0.845
GGGAGTTTGCA	TGCAAACTCCC	0.6	0.845	0.845
GGGAGTTTCGA	TCGAAACTCCC	0.593	0.845	0.845
GGGAGTTTCAA	TTGAAACTCCC	0.595	0.845	0.845
GGGAGTGCCCC	GGGGCACTCCC	0.721	0.845	0.845
GGAATTTCCCC	GGGGAAATTCC	0.61	0.845	0.845
GAGACTTCCCC	GGGGAAGTCTC	0.61	0.845	0.845
CGGGAATTCCA	TGGAATTCCCG	0.845	0.702	0.845
CGGAAACGCCC	GGGCGTTTCCG	0.845	0.622	0.845
CGGAAAATCCG	CGGATTTTCCG	0.845	0.641	0.845
CGAAAAGTCCC	GGGACTTTTCG	0.845	0.582	0.845
ATGAAATTCCC	GGGAATTTCAT	0.845	0.677	0.845
AGGATTTCCCA	TGGGAAATCCT	0.59	0.845	0.845
AGGAGTTTCCG	CGGAAACTCCT	0.653	0.845	0.845
AGCAAATTCCC	GGGAATTTGCT	0.845	0.682	0.845
ACGAAATTCCC	GGGAATTTCGT	0.845	0.675	0.845
TGGAGTTCCCA	TGGGAACTCCA	0.628	0.843	0.843
GGGTAATACCC	GGGTATTACCC	0.843	0.725	0.843
GGGGAAGTCAC	GTGACTTCCCC	0.843	0.608	0.843
GGGGAAATACC	GGTATTTCCCC	0.843	0.608	0.843
GGGCAATTCCA	TGGAATTGCCC	0.843	0.775	0.843
GGGATTCCCCA	TGGGGAATCCC	0.61	0.843	0.843
GGGACTGCCCA	TGGGCAGTCCC	0.631	0.843	0.843
GGGACATCCCC	GGGGATGTCCC	0.836	0.843	0.843
GGGAATTCTCA	TGAGAATTCCC	0.63	0.843	0.843
GCGATTTTCCA	TGGAAAATCGC	0.59	0.843	0.843
GAGGAAATCCC	GGGATTTCCTC	0.843	0.598	0.843
CGTAAAGTCCC	GGGACTTTACG	0.843	0.58	0.843
CGGGAAACCCC	GGGGTTTCCCG	0.843	0.588	0.843
CGGAGACTCCC	GGGAGTCTCCG	0.843	0.673	0.843
CGGAAATTGCC	GGCAATTTCCG	0.843	0.677	0.843
CGGAAAGTTCC	GGAACTTTCCG	0.843	0.583	0.843
AGGGAATTCCA	TGGAATTCCCT	0.843	0.71	0.843
AGGAAACTCCT	AGGAGTTTCCT	0.843	0.662	0.843
AGGAAACGCCC	GGGCGTTTCCT	0.843	0.63	0.843
AGGAAAATCCG	CGGATTTTCCT	0.843	0.65	0.843
AGAAAAGTCCC	GGGACTTTTCT	0.843	0.59	0.843
GGCAGTTTCCA	TGGAAACTGCC	0.603	0.842	0.842
GGAAATTCCCA	TGGGAATTTCC	0.632	0.842	0.842
GCGACTTCCCC	GGGGAAGTCGC	0.608	0.842	0.842
AGGAAATTGCC	GGCAATTTCCT	0.842	0.685	0.842
GGGGATTACCA	TGGTAATCCCC	0.687	0.841	0.841
GGGCAAACCCC	GGGGTTTGCCC	0.841	0.662	0.841
GGGATTTCCAC	GTGGAAATCCC	0.597	0.841	0.841
GGGAGTACCCC	GGGGTACTCCC	0.711	0.841	0.841
GGGAATTCACA	TGTGAATTCCC	0.628	0.841	0.841
GGCGAAATCCC	GGGATTTCGCC	0.841	0.602	0.841
GCGGAAATCCC	GGGATTTCCGC	0.841	0.595	0.841
CGGGAATACCC	GGGTATTCCCG	0.841	0.648	0.841
CGGACAATCCC	GGGATTGTCCG	0.841	0.678	0.841
CGGAAGTTCCC	GGGAACTTCCG	0.841	0.79	0.841
CGGAACTTCCC	GGGAAGTTCCG	0.841	0.79	0.841
CGGAAAGTACC	GGTACTTTCCG	0.841	0.582	0.841
CAGAAAGTCCC	GGGACTTTCTG	0.841	0.572	0.841
AGTAAAGTCCC	GGGACTTTACT	0.841	0.588	0.841
AGGGCTTTCCC	GGGAAAGCCCT	0.707	0.841	0.841
AGGGAAACCCC	GGGGTTTCCCT	0.841	0.597	0.841
AGGAGACTCCC	GGGAGTCTCCT	0.841	0.682	0.841
AGGAAAGTTCC	GGAACTTTCCT	0.841	0.592	0.841
GGTAATTCCCA	TGGGAATTACC	0.63	0.84	0.84
GGGTGTTCCCA	TGGGAACACCC	0.575	0.84	0.84
GGGTAAGTCCA	TGGACTTACCC	0.84	0.68	0.84
GGGCATTACCC	GGGTAATGCCC	0.722	0.84	0.84
GGGCAATACCC	GGGTATTGCCC	0.84	0.722	0.84
GGGAGGTTCCA	TGGAACCTCCC	0.716	0.84	0.84
GGGAGCTTCCA	TGGAAGCTCCC	0.716	0.84	0.84
GGGAGAGCCCC	GGGGCTCTCCC	0.84	0.726	0.84
GGGACTACCCA	TGGGTAGTCCC	0.621	0.84	0.84
GGGAATTCCTA	TAGGAATTCCC	0.62	0.84	0.84
CTGAAAGTCCC	GGGACTTTCAG	0.84	0.57	0.84
CGGGATTTCCC	GGGAAATCCCG	0.806	0.84	0.84
CGGAAATTCTC	GAGAATTTCCG	0.84	0.678	0.84
CGCAAAGTCCC	GGGACTTTGCG	0.84	0.575	0.84
CCGAAAGTCCC	GGGACTTTCGG	0.84	0.569	0.84
AGGGAATACCC	GGGTATTCCCT	0.84	0.657	0.84
AGGACAATCCC	GGGATTGTCCT	0.84	0.686	0.84
AGGAATTACCC	GGGTAATTCCT	0.753	0.84	0.84
AGGAAGTTCCC	GGGAACTTCCT	0.84	0.798	0.84
AGGAACTTCCC	GGGAAGTTCCT	0.84	0.798	0.84
AGGAAAGTACC	GGTACTTTCCT	0.84	0.59	0.84
AAGAAAGTCCC	GGGACTTTCTT	0.84	0.58	0.84
GGGGATTGCCA	TGGCAATCCCC	0.683	0.838	0.838
GGGAATTCGCA	TGCGAATTCCC	0.624	0.838	0.838
GGGAATTCCGA	TCGGAATTCCC	0.617	0.838	0.838
GGGAATTCCAA	TTGGAATTCCC	0.618	0.838	0.838
GGGAATCACCC	GGGTGATTCCC	0.773	0.838	0.838
GGGAAAACCCA	TGGGTTTTCCC	0.838	0.728	0.838
GGCATTTCCCC	GGGGAAATGCC	0.605	0.838	0.838
GGAGAACTCCC	GGGAGTTCTCC	0.838	0.622	0.838
GAGAGTTTCCA	TGGAAACTCTC	0.605	0.838	0.838
CGGGAATGCCC	GGGCATTCCCG	0.838	0.645	0.838
CGGGAAGTCCA	TGGACTTCCCG	0.838	0.603	0.838
CGGATAATCCC	GGGATTATCCG	0.838	0.668	0.838
CGGAAATTCAC	GTGAATTTCCG	0.838	0.677	0.838
ATGAAAGTCCC	GGGACTTTCAT	0.838	0.578	0.838
AGGAATTCCCG	CGGGAATTCCT	0.677	0.838	0.838
AGGAAATTCTC	GAGAATTTCCT	0.838	0.687	0.838
AGCAAAGTCCC	GGGACTTTGCT	0.838	0.584	0.838
ACGAAAGTCCC	GGGACTTTCGT	0.838	0.577	0.838
GGGCAATGCCC	GGGCATTGCCC	0.837	0.718	0.837
GGAAGTTCCCC	GGGGAACTTCC	0.623	0.837	0.837
CGGAAATTCGC	GCGAATTTCCG	0.837	0.677	0.837
CGGAAAGTGCC	GGCACTTTCCG	0.837	0.578	0.837
AGGAATTGCCC	GGGCAATTCCT	0.75	0.837	0.837
GTGAGTTTCCA	TGGAAACTCAC	0.603	0.836	0.836
GGGTAAGACCC	GGGTCTTACCC	0.836	0.627	0.836
GGGGGTTACCC	GGGTAACCCCC	0.678	0.836	0.836
GGGCGTTCCCA	TGGGAACGCCC	0.572	0.836	0.836
GGGCAAGTCCA	TGGACTTGCCC	0.836	0.677	0.836
GGGATGTCCCC	GGGGACATCCC	0.718	0.836	0.836
GGGATCTCCCC	GGGGAGATCCC	0.718	0.836	0.836
GGGAGTTCACC	GGTGAACTCCC	0.62	0.836	0.836
GGGAGATTCCA	TGGAATCTCCC	0.831	0.836	0.836
GGGACTTCTCA	TGAGAAGTCCC	0.532	0.836	0.836
GGGAAATACCA	TGGTATTTCCC	0.836	0.788	0.836
CGGGGATTCCC	GGGAATCCCCG	0.836	0.697	0.836
CGGATTTCCCA	TGGGAAATCCG	0.591	0.836	0.836
CGGAAACTCCG	CGGAGTTTCCG	0.836	0.655	0.836
AGGGAATGCCC	GGGCATTCCCT	0.836	0.653	0.836
AGGGAAGTCCA	TGGACTTCCCT	0.836	0.612	0.836
AGGATAATCCC	GGGATTATCCT	0.836	0.676	0.836
AGGAGTTCCCA	TGGGAACTCCT	0.603	0.836	0.836
AGGAATTCCCT	AGGGAATTCCT	0.685	0.836	0.836
AGGAAATTCAC	GTGAATTTCCT	0.836	0.685	0.836
TGGAAATCCCA	TGGGATTTCCA	0.835	0.75	0.835
GGGGCTTACCA	TGGTAAGCCCC	0.588	0.835	0.835
GGGGAACTACC	GGTAGTTCCCC	0.835	0.622	0.835
GGGAGTCCCCA	TGGGGACTCCC	0.623	0.835	0.835
GGGACTTCACA	TGTGAAGTCCC	0.53	0.835	0.835
GGGAATCGCCC	GGGCGATTCCC	0.77	0.835	0.835
GGCAATTCCCA	TGGGAATTGCC	0.627	0.835	0.835
GGAACTTCCCA	TGGGAAGTTCC	0.533	0.835	0.835
GCGAGTTTCCA	TGGAAACTCGC	0.603	0.835	0.835
GAGGAACTCCC	GGGAGTTCCTC	0.835	0.612	0.835
GAGATTTCCCC	GGGGAAATCTC	0.606	0.835	0.835
CGGGAAGACCC	GGGTCTTCCCG	0.835	0.55	0.835
CGGGAACCCCC	GGGGGTTCCCG	0.835	0.602	0.835
CGGAAGGTCCC	GGGACCTTCCG	0.835	0.691	0.835
CGGAACGTCCC	GGGACGTTCCG	0.835	0.691	0.835
CGAAAAATCCC	GGGATTTTTCG	0.835	0.578	0.835
AGGGGATTCCC	GGGAATCCCCT	0.835	0.705	0.835
AGGAAATTCGC	GCGAATTTCCT	0.835	0.685	0.835
AGGAAAGTGCC	GGCACTTTCCT	0.835	0.587	0.835
AGGAAACTCCG	CGGAGTTTCCT	0.835	0.663	0.835
GGTACTTCCCA	TGGGAAGTACC	0.532	0.833	0.833
GGGGAAATCAC	GTGATTTCCCC	0.833	0.605	0.833
GGGCCTTACCC	GGGTAAGGCCC	0.623	0.833	0.833
GGGCAAGACCC	GGGTCTTGCCC	0.833	0.623	0.833
GGGCAACCCCC	GGGGGTTGCCC	0.833	0.675	0.833
GGGATTGCCCA	TGGGCAATCCC	0.628	0.833	0.833
GGGATATCCCC	GGGGATATCCC	0.833	0.833	0.833
GGGAGTTCCAC	GTGGAACTCCC	0.61	0.833	0.833
GGGACTTCCTA	TAGGAAGTCCC	0.522	0.833	0.833
GGGAAGTCCCA	TGGGACTTCCC	0.74	0.833	0.833
GGGAACTCCCA	TGGGAGTTCCC	0.74	0.833	0.833
GGGAAATGCCA	TGGCATTTCCC	0.833	0.785	0.833
GGCGAACTCCC	GGGAGTTCGCC	0.833	0.615	0.833
GCGGAACTCCC	GGGAGTTCCGC	0.833	0.608	0.833
CGTAAAATCCC	GGGATTTTACG	0.833	0.577	0.833
CGGGCTTTCCC	GGGAAAGCCCG	0.708	0.833	0.833
CGGACACTCCC	GGGAGTGTCCG	0.833	0.691	0.833
CGGAAAGTCTC	GAGACTTTCCG	0.833	0.58	0.833
CGGAAAATTCC	GGAATTTTCCG	0.833	0.58	0.833
AGGGAAGACCC	GGGTCTTCCCT	0.833	0.558	0.833
AGGGAACCCCC	GGGGGTTCCCT	0.833	0.61	0.833
AGGACTTACCC	GGGTAAGTCCT	0.655	0.833	0.833
AGGAAGGTCCC	GGGACCTTCCT	0.833	0.7	0.833
AGGAACGTCCC	GGGACGTTCCT	0.833	0.7	0.833
AGAAAAATCCC	GGGATTTTTCT	0.833	0.587	0.833
GCGATTTCCCC	GGGGAAATCGC	0.605	0.832	0.832
GAGAATTCCCA	TGGGAATTCTC	0.628	0.832	0.832
GGGGCTTGCCA	TGGCAAGCCCC	0.585	0.831	0.831
GGGACTTCGCA	TGCGAAGTCCC	0.525	0.831	0.831
GGGACTTCCGA	TCGGAAGTCCC	0.519	0.831	0.831
GGGACTTCCAA	TTGGAAGTCCC	0.52	0.831	0.831
GGGACTCACCC	GGGTGAGTCCC	0.675	0.831	0.831
CGGGAAGGCCC	GGGCCTTCCCG	0.831	0.547	0.831
CGGAATTACCC	GGGTAATTCCG	0.755	0.831	0.831
CGGAATGTCCC	GGGACATTCCG	0.831	0.806	0.831
CGGAAAGTCAC	GTGACTTTCCG	0.831	0.578	0.831
CGGAAAATACC	GGTATTTTCCG	0.831	0.578	0.831
CAGAAAATCCC	GGGATTTTCTG	0.831	0.568	0.831
AGTAAAATCCC	GGGATTTTACT	0.831	0.585	0.831
AGGGTTTTCCC	GGGAAAACCCT	0.703	0.831	0.831
AGGACTTCCCG	CGGGAAGTCCT	0.578	0.831	0.831
AGGACACTCCC	GGGAGTGTCCT	0.831	0.7	0.831
AGGAAAGTCTC	GAGACTTTCCT	0.831	0.588	0.831
AGGAAAATTCC	GGAATTTTCCT	0.831	0.588	0.831
GTGAATTCCCA	TGGGAATTCAC	0.627	0.83	0.83
GGGTAAATCCA	TGGATTTACCC	0.83	0.676	0.83
GGGCAAGGCCC	GGGCCTTGCCC	0.83	0.62	0.83
GGGATTACCCA	TGGGTAATCCC	0.618	0.83	0.83
GGGAGAACCCC	GGGGTTCTCCC	0.83	0.723	0.83
GGGACAGCCCC	GGGGCTGTCCC	0.83	0.745	0.83
GGGAAAGACCA	TGGTCTTTCCC	0.83	0.69	0.83
GGGAAACCCCA	TGGGGTTTCCC	0.83	0.741	0.83
GGCAGTTCCCC	GGGGAACTGCC	0.618	0.83	0.83
GGAAAATCCCC	GGGGATTTTCC	0.83	0.743	0.83
CTGAAAATCCC	GGGATTTTCAG	0.83	0.567	0.83
CGGGGAGTCCC	GGGACTCCCCG	0.83	0.598	0.83
CGGATACTCCC	GGGAGTATCCG	0.83	0.681	0.83
CGGAATTCCCG	CGGGAATTCCG	0.678	0.83	0.83
CGGAAAGTCGC	GCGACTTTCCG	0.83	0.578	0.83
CGCAAAATCCC	GGGATTTTGCG	0.83	0.572	0.83
CCGAAAATCCC	GGGATTTTCGG	0.83	0.565	0.83
AGGTATTTCCC	GGGAAATACCT	0.763	0.83	0.83
AGGGAAGGCCC	GGGCCTTCCCT	0.83	0.555	0.83
AGGACTTGCCC	GGGCAAGTCCT	0.652	0.83	0.83
AGGACTTCCCT	AGGGAAGTCCT	0.587	0.83	0.83
AGGAATGTCCC	GGGACATTCCT	0.83	0.815	0.83
AGGAAAGTCAC	GTGACTTTCCT	0.83	0.587	0.83
AGGAAAATACC	GGTATTTTCCT	0.83	0.587	0.83
AAGAAAATCCC	GGGATTTTCTT	0.83	0.577	0.83
TGGAAAGCCCA	TGGGCTTTCCA	0.828	0.652	0.828
GGGGATTTACC	GGTAAATCCCC	0.742	0.828	0.828
GGGAGGTCCCC	GGGGACCTCCC	0.731	0.828	0.828
GGGAGCTCCCC	GGGGAGCTCCC	0.731	0.828	0.828
GGGAGATACCC	GGGTATCTCCC	0.828	0.783	0.828
GGGACTCGCCC	GGGCGAGTCCC	0.672	0.828	0.828
GGGAATGACCC	GGGTCATTCCC	0.791	0.828	0.828
GGCACTTCCCA	TGGGAAGTGCC	0.528	0.828	0.828
GGAGATTTCCC	GGGAAATCTCC	0.745	0.828	0.828
GCGAATTCCCA	TGGGAATTCGC	0.627	0.828	0.828
CGGGAAATCCA	TGGATTTCCCG	0.828	0.6	0.828
CGGAGTTCCCA	TGGGAACTCCG	0.605	0.828	0.828
CGGAATTGCCC	GGGCAATTCCG	0.751	0.828	0.828
ATGAAAATCCC	GGGATTTTCAT	0.828	0.575	0.828
AGGGGAGTCCC	GGGACTCCCCT	0.828	0.607	0.828
AGGGATTTCCA	TGGAAATCCCT	0.725	0.828	0.828
AGGGAATTCCG	CGGAATTCCCT	0.828	0.687	0.828
AGGATACTCCC	GGGAGTATCCT	0.828	0.69	0.828
AGGAAAGTCGC	GCGACTTTCCT	0.828	0.587	0.828
AGCAAAATCCC	GGGATTTTGCT	0.828	0.58	0.828
ACGAAAATCCC	GGGATTTTCGT	0.828	0.573	0.828
GGGAAATCACC	GGTGATTTCCC	0.827	0.743	0.827
GAGAGTTCCCC	GGGGAACTCTC	0.62	0.827	0.827
CGGAAAATGCC	GGCATTTTCCG	0.827	0.575	0.827
TGGAATTACCA	TGGTAATTCCA	0.698	0.826	0.826
GGGTAAAACCC	GGGTTTTACCC	0.826	0.623	0.826
GGGGATCTCCA	TGGAGATCCCC	0.745	0.826	0.826
GGGCAAATCCA	TGGATTTGCCC	0.826	0.673	0.826
GGGATTTCTCA	TGAGAAATCCC	0.528	0.826	0.826
GGGATAGCCCC	GGGGCTATCCC	0.826	0.735	0.826
GGGACGTCCCA	TGGGACGTCCC	0.641	0.826	0.826
GGGACCTCCCA	TGGGAGGTCCC	0.641	0.826	0.826
GGGAAAGGCCA	TGGCCTTTCCC	0.826	0.687	0.826
GAGAAATCCCC	GGGGATTTCTC	0.826	0.733	0.826
CGGGCATTCCC	GGGAATGCCCG	0.826	0.715	0.826
CGAAAACTCCC	GGGAGTTTTCG	0.826	0.592	0.826
AGGGAAATCCA	TGGATTTCCCT	0.826	0.608	0.826
AGGCATTTCCC	GGGAAATGCCT	0.76	0.826	0.826
GGGGTTTACCA	TGGTAAACCCC	0.585	0.825	0.825
GGGGATTTCAC	GTGAAATCCCC	0.732	0.825	0.825
GGGGAACTCAC	GTGAGTTCCCC	0.825	0.618	0.825
GGGATTTCACA	TGTGAAATCCC	0.527	0.825	0.825
GGGAGTGCCCA	TGGGCACTCCC	0.641	0.825	0.825
GGGAGATGCCC	GGGCATCTCCC	0.825	0.78	0.825
GGGAGAGTCCA	TGGACTCTCCC	0.825	0.738	0.825
GGGAATGGCCC	GGGCCATTCCC	0.788	0.825	0.825
GGGAATAACCC	GGGTTATTCCC	0.781	0.825	0.825
GGCAAATCCCC	GGGGATTTGCC	0.825	0.737	0.825
GGAATTTCCCA	TGGGAAATTCC	0.53	0.825	0.825
GCGAAATCCCC	GGGGATTTCGC	0.825	0.73	0.825
GAGACTTCCCA	TGGGAAGTCTC	0.53	0.825	0.825
CGTAAACTCCC	GGGAGTTTACG	0.825	0.59	0.825
CGGGAAAACCC	GGGTTTTCCCG	0.825	0.547	0.825
CGGACTTACCC	GGGTAAGTCCG	0.656	0.825	0.825
CGGAAGATCCC	GGGATCTTCCG	0.825	0.688	0.825
CGGAACATCCC	GGGATGTTCCG	0.825	0.688	0.825
CGGAAACTTCC	GGAAGTTTCCG	0.825	0.593	0.825
AGGGCATTCCC	GGGAATGCCCT	0.825	0.723	0.825
AGGAATCTCCC	GGGAGATTCCT	0.811	0.825	0.825
AGGAAAATGCC	GGCATTTTCCT	0.825	0.583	0.825
AGAAAACTCCC	GGGAGTTTTCT	0.825	0.6	0.825
TGGAATTGCCA	TGGCAATTCCA	0.695	0.823	0.823
GTGACTTCCCA	TGGGAAGTCAC	0.528	0.823	0.823
GGTATTTCCCA	TGGGAAATACC	0.528	0.823	0.823
GGGTATTACCA	TGGTAATACCC	0.645	0.823	0.823
GGGGAATCCCA	TGGGATTCCCC	0.823	0.765	0.823
GGGCTTTACCC	GGGTAAAGCCC	0.62	0.823	0.823
GGGCAAAACCC	GGGTTTTGCCC	0.823	0.62	0.823
GGGATTTCCTA	TAGGAAATCCC	0.518	0.823	0.823
GGGACATCCCA	TGGGATGTCCC	0.756	0.823	0.823
GGAAAAGCCCC	GGGGCTTTTCC	0.823	0.645	0.823
GCGAGTTCCCC	GGGGAACTCGC	0.618	0.823	0.823
CGGGTTTTCCC	GGGAAAACCCG	0.705	0.823	0.823
CGGGTATTCCC	GGGAATACCCG	0.823	0.705	0.823
CGGACTTCCCG	CGGGAAGTCCG	0.58	0.823	0.823
CGGAAACTACC	GGTAGTTTCCG	0.823	0.592	0.823
CGGAAAATCTC	GAGATTTTCCG	0.823	0.576	0.823
CAGAAACTCCC	GGGAGTTTCTG	0.823	0.582	0.823
AGTAAACTCCC	GGGAGTTTACT	0.823	0.598	0.823
AGGTCTTTCCC	GGGAAAGACCT	0.665	0.823	0.823
AGGGGTTTCCC	GGGAAACCCCT	0.716	0.823	0.823
AGGGAAAACCC	GGGTTTTCCCT	0.823	0.555	0.823
AGGATTTACCC	GGGTAAATCCT	0.651	0.823	0.823
AGGAAGATCCC	GGGATCTTCCT	0.823	0.696	0.823
AGGAACATCCC	GGGATGTTCCT	0.823	0.696	0.823
AGGAAACTTCC	GGAAGTTTCCT	0.823	0.602	0.823
GGCGATTTCCC	GGGAAATCGCC	0.74	0.822	0.822
GCGACTTCCCA	TGGGAAGTCGC	0.528	0.822	0.822
AGGAAACTACC	GGTAGTTTCCT	0.822	0.6	0.822
GGGTAACTCCA	TGGAGTTACCC	0.821	0.69	0.821
GGGGTTTGCCA	TGGCAAACCCC	0.582	0.821	0.821
GGGGCTTTACC	GGTAAAGCCCC	0.643	0.821	0.821
GGGATTTCGCA	TGCGAAATCCC	0.522	0.821	0.821
GGGATTTCCGA	TCGGAAATCCC	0.515	0.821	0.821
GGGATTTCCAA	TTGGAAATCCC	0.517	0.821	0.821
GGGATTCACCC	GGGTGAATCCC	0.671	0.821	0.821
GGGAGTACCCA	TGGGTACTCCC	0.631	0.821	0.821
GGGAGAGACCC	GGGTCTCTCCC	0.821	0.685	0.821
GGGAGACCCCC	GGGGGTCTCCC	0.821	0.736	0.821
GGGACTGACCC	GGGTCAGTCCC	0.693	0.821	0.821
GGGAATAGCCC	GGGCTATTCCC	0.778	0.821	0.821
GGATAATTCCC	GGGAATTATCC	0.821	0.692	0.821
GGAGCTTTCCC	GGGAAAGCTCC	0.647	0.821	0.821
CTGAAACTCCC	GGGAGTTTCAG	0.821	0.58	0.821
CGGTATTTCCC	GGGAAATACCG	0.765	0.821	0.821
CGGGAAAGCCC	GGGCTTTCCCG	0.821	0.543	0.821
CGGACTTGCCC	GGGCAAGTCCG	0.653	0.821	0.821
CGGAATATCCC	GGGATATTCCG	0.821	0.803	0.821
CGGAAAATCAC	GTGATTTTCCG	0.821	0.575	0.821
CGCAAACTCCC	GGGAGTTTGCG	0.821	0.585	0.821
CCGAAACTCCC	GGGAGTTTCGG	0.821	0.578	0.821
AGGGTATTCCC	GGGAATACCCT	0.821	0.713	0.821
AGGGCTTTCCA	TGGAAAGCCCT	0.627	0.821	0.821
AGGGAAGTCCG	CGGACTTCCCT	0.821	0.588	0.821
AGGATTTCCCG	CGGGAAATCCT	0.575	0.821	0.821
AGGAAAATCTC	GAGATTTTCCT	0.821	0.585	0.821
AAGAAACTCCC	GGGAGTTTCTT	0.821	0.59	0.821
TGGACTTACCA	TGGTAAGTCCA	0.6	0.82	0.82
GGGTATTGCCA	TGGCAATACCC	0.642	0.82	0.82
GGGGCTCTCCA	TGGAGAGCCCC	0.647	0.82	0.82
GGGCATTACCA	TGGTAATGCCC	0.642	0.82	0.82
GGGCAAAGCCC	GGGCTTTGCCC	0.82	0.617	0.82
GGGACAACCCC	GGGGTTGTCCC	0.82	0.741	0.82
GGGAATTAACC	GGTTAATTCCC	0.69	0.82	0.82
GGGAAAGCACC	GGTGCTTTCCC	0.82	0.645	0.82
GGGAAAAACCA	TGGTTTTTCCC	0.82	0.687	0.82
GGAAATTACCC	GGGTAATTTCC	0.693	0.82	0.82
GAGAAAGCCCC	GGGGCTTTCTC	0.82	0.635	0.82
CGGGGAATCCC	GGGATTCCCCG	0.82	0.595	0.82
CGGGCAGTCCC	GGGACTGCCCG	0.82	0.616	0.82
CGGGATTTCCA	TGGAAATCCCG	0.726	0.82	0.82
CGGGAACTCCA	TGGAGTTCCCG	0.82	0.613	0.82
CGGAAAATCGC	GCGATTTTCCG	0.82	0.575	0.82
CGAGAATTCCC	GGGAATTCTCG	0.82	0.615	0.82
ATGAAACTCCC	GGGAGTTTCAT	0.82	0.588	0.82
AGGGAAAGCCC	GGGCTTTCCCT	0.82	0.552	0.82
AGGCCTTTCCC	GGGAAAGGCCT	0.662	0.82	0.82
AGGATTTGCCC	GGGCAAATCCT	0.648	0.82	0.82
AGGATTTCCCT	AGGGAAATCCT	0.583	0.82	0.82
AGGAATTACCA	TGGTAATTCCT	0.673	0.82	0.82
AGGAATATCCC	GGGATATTCCT	0.82	0.811	0.82
AGGAAAATCAC	GTGATTTTCCT	0.82	0.583	0.82
AGCAAACTCCC	GGGAGTTTGCT	0.82	0.594	0.82
ACGAAACTCCC	GGGAGTTTCGT	0.82	0.587	0.82
TGGAAAACCCA	TGGGTTTTCCA	0.818	0.648	0.818
GGGTAATTACC	GGTAATTACCC	0.818	0.692	0.818
GGGTAACACCC	GGGTGTTACCC	0.818	0.637	0.818
GGGGCTTTCAC	GTGAAAGCCCC	0.633	0.818	0.818
GGGCAACTCCA	TGGAGTTGCCC	0.818	0.687	0.818
GGGATTCGCCC	GGGCGAATCCC	0.668	0.818	0.818
GGGAGTTCTCA	TGAGAACTCCC	0.542	0.818	0.818
GGGAGAGGCCC	GGGCCTCTCCC	0.818	0.682	0.818
GGGACTGGCCC	GGGCCAGTCCC	0.69	0.818	0.818
GGGACTAACCC	GGGTTAGTCCC	0.683	0.818	0.818
GGGACATACCC	GGGTATGTCCC	0.818	0.801	0.818
GGGAATCACCA	TGGTGATTCCC	0.693	0.818	0.818
GGCATTTCCCA	TGGGAAATGCC	0.525	0.818	0.818
GGCAAAGCCCC	GGGGCTTTGCC	0.818	0.639	0.818
GGACAATTCCC	GGGAATTGTCC	0.818	0.688	0.818
GCGAAAGCCCC	GGGGCTTTCGC	0.818	0.632	0.818
GAGTAATTCCC	GGGAATTACTC	0.818	0.682	0.818
GAGGATTTCCC	GGGAAATCCTC	0.741	0.818	0.818
CGTGAATTCCC	GGGAATTCACG	0.818	0.613	0.818
CGGTAATCCCC	GGGGATTACCG	0.818	0.672	0.818
CGGGAATTTCC	GGAAATTCCCG	0.818	0.617	0.818
CGGCATTTCCC	GGGAAATGCCG	0.762	0.818	0.818
CGGAAACTGCC	GGCAGTTTCCG	0.818	0.588	0.818
AGGGGAATCCC	GGGATTCCCCT	0.818	0.603	0.818
AGGGCAGTCCC	GGGACTGCCCT	0.818	0.625	0.818
AGGGAACTCCA	TGGAGTTCCCT	0.818	0.622	0.818
AGGACTCTCCC	GGGAGAGTCCT	0.713	0.818	0.818
AGGAAAATCGC	GCGATTTTCCT	0.818	0.583	0.818
AGAGAATTCCC	GGGAATTCTCT	0.818	0.623	0.818
GGGCATTGCCA	TGGCAATGCCC	0.638	0.817	0.817
GGGAATTGACC	GGTCAATTCCC	0.687	0.817	0.817
GGAAGTTCCCA	TGGGAACTTCC	0.543	0.817	0.817
GGAAATTGCCC	GGGCAATTTCC	0.69	0.817	0.817
CGGGAATTACC	GGTAATTCCCG	0.817	0.615	0.817
AGGGAATTTCC	GGAAATTCCCT	0.817	0.625	0.817
AGGAATTGCCA	TGGCAATTCCT	0.67	0.817	0.817
AGGAAACTGCC	GGCAGTTTCCT	0.817	0.597	0.817
TGGACTTGCCA	TGGCAAGTCCA	0.597	0.816	0.816
TGGAAATACCA	TGGTATTTCCA	0.816	0.708	0.816
GGGTCTTACCA	TGGTAAGACCC	0.547	0.816	0.816
GGGGGTTACCA	TGGTAACCCCC	0.598	0.816	0.816
GGGGATGTCCA	TGGACATCCCC	0.763	0.816	0.816
GGGGAAGCCCA	TGGGCTTCCCC	0.816	0.667	0.816
GGGATGTCCCA	TGGGACATCCC	0.638	0.816	0.816
GGGATCTCCCA	TGGGAGATCCC	0.638	0.816	0.816
GGGATAACCCC	GGGGTTATCCC	0.816	0.731	0.816
GGGAGTTCACA	TGTGAACTCCC	0.54	0.816	0.816
GGGAATTACAC	GTGTAATTCCC	0.68	0.816	0.816
GGGAAATCCAC	GTGGATTTCCC	0.816	0.74	0.816
GGGAAAAGCCA	TGGCTTTTCCC	0.816	0.683	0.816
GGCTAATTCCC	GGGAATTAGCC	0.816	0.685	0.816
GCGTAATTCCC	GGGAATTACGC	0.816	0.678	0.816
CGGGTAGTCCC	GGGACTACCCG	0.816	0.606	0.816
CGGGAACACCC	GGGTGTTCCCG	0.816	0.56	0.816
CGGAATCTCCC	GGGAGATTCCG	0.813	0.816	0.816
CGGAAGCTCCC	GGGAGCTTCCG	0.816	0.701	0.816
CGGAACCTCCC	GGGAGGTTCCG	0.816	0.701	0.816
CAGGAATTCCC	GGGAATTCCTG	0.816	0.605	0.816
AGTGAATTCCC	GGGAATTCACT	0.816	0.622	0.816
AGGTAATCCCC	GGGGATTACCT	0.816	0.68	0.816
AGGGATTCCCC	GGGGAATCCCT	0.74	0.816	0.816
GGTAGTTCCCA	TGGGAACTACC	0.542	0.815	0.815
GGGGATCCCCC	GGGGGATCCCC	0.76	0.815	0.815
GGGCGTTACCC	GGGTAACGCCC	0.633	0.815	0.815
GGGCAATTACC	GGTAATTGCCC	0.815	0.688	0.815
GGGCAACACCC	GGGTGTTGCCC	0.815	0.633	0.815
GGGATATACCC	GGGTATATCCC	0.815	0.791	0.815
GGGAGTTCCTA	TAGGAACTCCC	0.532	0.815	0.815
GGGAGAATCCA	TGGATTCTCCC	0.815	0.735	0.815
GGGACTAGCCC	GGGCTAGTCCC	0.68	0.815	0.815
GGGACATGCCC	GGGCATGTCCC	0.815	0.798	0.815
GGGACAGTCCA	TGGACTGTCCC	0.815	0.756	0.815
GGGAATCGCCA	TGGCGATTCCC	0.69	0.815	0.815
GGCGCTTTCCC	GGGAAAGCGCC	0.642	0.815	0.815
GGATAAGTCCC	GGGACTTATCC	0.815	0.593	0.815
GGAAAATTCCA	TGGAATTTTCC	0.815	0.755	0.815
GCGGATTTCCC	GGGAAATCCGC	0.74	0.815	0.815
GAGCAATTCCC	GGGAATTGCTC	0.815	0.678	0.815
GAGATTTCCCA	TGGGAAATCTC	0.527	0.815	0.815
CTGGAATTCCC	GGGAATTCCAG	0.815	0.603	0.815
CGGTCTTTCCC	GGGAAAGACCG	0.667	0.815	0.815
CGGGGTTTCCC	GGGAAACCCCG	0.718	0.815	0.815
CGGCAATCCCC	GGGGATTGCCG	0.815	0.668	0.815
CGGATTTACCC	GGGTAAATCCG	0.653	0.815	0.815
CGGAAACTCTC	GAGAGTTTCCG	0.815	0.59	0.815
CGCGAATTCCC	GGGAATTCGCG	0.815	0.609	0.815
CCGGAATTCCC	GGGAATTCCGG	0.815	0.602	0.815
AGGGTAGTCCC	GGGACTACCCT	0.815	0.615	0.815
AGGGAATTACC	GGTAATTCCCT	0.815	0.623	0.815
AGGGAACACCC	GGGTGTTCCCT	0.815	0.568	0.815
AGGAGTTACCC	GGGTAACTCCT	0.665	0.815	0.815
AGGAAGCTCCC	GGGAGCTTCCT	0.815	0.71	0.815
AGGAACCTCCC	GGGAGGTTCCT	0.815	0.71	0.815
AAGGAATTCCC	GGGAATTCCTT	0.815	0.613	0.815
TGGAAATGCCA	TGGCATTTCCA	0.813	0.705	0.813
GTGATTTCCCA	TGGGAAATCAC	0.525	0.813	0.813
GGTAAATTCCA	TGGAATTTACC	0.813	0.753	0.813
GGGTCTTGCCA	TGGCAAGACCC	0.543	0.813	0.813
GGGGGTTGCCA	TGGCAACCCCC	0.595	0.813	0.813
GGGGATATCCA	TGGATATCCCC	0.753	0.813	0.813
GGGCCTTACCA	TGGTAAGGCCC	0.543	0.813	0.813
GGGATATCCCA	TGGGATATCCC	0.753	0.813	0.813
GGGAGTTCGCA	TGCGAACTCCC	0.535	0.813	0.813
GGGAGTTCCGA	TCGGAACTCCC	0.529	0.813	0.813
GGGAGTTCCAA	TTGGAACTCCC	0.53	0.813	0.813
GGGAGTCACCC	GGGTGACTCCC	0.685	0.813	0.813
GGGACTTAACC	GGTTAAGTCCC	0.592	0.813	0.813
GGGAATTGCAC	GTGCAATTCCC	0.677	0.813	0.813
GGGAAGGCCCC	GGGGCCTTCCC	0.813	0.755	0.813
GGGAACGCCCC	GGGGCGTTCCC	0.813	0.755	0.813
GGGAAATTTCA	TGAAATTTCCC	0.813	0.756	0.813
GGCCAATTCCC	GGGAATTGGCC	0.813	0.682	0.813
GGCAATTACCC	GGGTAATTGCC	0.688	0.813	0.813
GGAACTTACCC	GGGTAAGTTCC	0.595	0.813	0.813
GGAAAAACCCC	GGGGTTTTTCC	0.813	0.642	0.813
GCGCAATTCCC	GGGAATTGCGC	0.813	0.675	0.813
CGGGCTTTCCA	TGGAAAGCCCG	0.628	0.813	0.813
CGGGAACGCCC	GGGCGTTCCCG	0.813	0.557	0.813
CGGATTTCCCG	CGGGAAATCCG	0.576	0.813	0.813
CGGAAACTCAC	GTGAGTTTCCG	0.813	0.588	0.813
CGAGAAGTCCC	GGGACTTCTCG	0.813	0.517	0.813
ATGGAATTCCC	GGGAATTCCAT	0.813	0.612	0.813
AGGTTTTTCCC	GGGAAAAACCT	0.662	0.813	0.813
AGGCAATCCCC	GGGGATTGCCT	0.813	0.677	0.813
AGGAGTTCCCG	CGGGAACTCCT	0.588	0.813	0.813
AGGACTTACCA	TGGTAAGTCCT	0.575	0.813	0.813
AGGAAACTCTC	GAGAGTTTCCT	0.813	0.598	0.813
AGCGAATTCCC	GGGAATTCGCT	0.813	0.617	0.813
ACGGAATTCCC	GGGAATTCCGT	0.813	0.61	0.813
GGGTAAGTACC	GGTACTTACCC	0.812	0.593	0.812
GGGCAACGCCC	GGGCGTTGCCC	0.812	0.63	0.812
GGGAAATTACA	TGTAATTTCCC	0.812	0.755	0.812
GCGATTTCCCA	TGGGAAATCGC	0.525	0.812	0.812
CGGGAATTGCC	GGCAATTCCCG	0.812	0.612	0.812
CGGAAACTCGC	GCGAGTTTCCG	0.812	0.588	0.812
AGGAGTTGCCC	GGGCAACTCCT	0.662	0.812	0.812
TGGAATCTCCA	TGGAGATTCCA	0.756	0.811	0.811
GGGGTTTTACC	GGTAAAACCCC	0.64	0.811	0.811
GGGATTGACCC	GGGTCAATCCC	0.69	0.811	0.811
GGGATATGCCC	GGGCATATCCC	0.811	0.788	0.811
GGGATAGTCCA	TGGACTATCCC	0.811	0.746	0.811
GGGAGAAACCC	GGGTTTCTCCC	0.811	0.682	0.811
GGGACTCACCA	TGGTGAGTCCC	0.595	0.811	0.811
GGGACAGACCC	GGGTCTGTCCC	0.811	0.703	0.811
GGGACACCCCC	GGGGGTGTCCC	0.811	0.755	0.811
GGGAAGTACCC	GGGTACTTCCC	0.801	0.811	0.811
GGGAACTACCC	GGGTAGTTCCC	0.801	0.811	0.811
GGGAAACACCA	TGGTGTTTCCC	0.811	0.7	0.811
GGAGTTTTCCC	GGGAAAACTCC	0.643	0.811	0.811
GGACAAGTCCC	GGGACTTGTCC	0.811	0.59	0.811
GGAAAATACCC	GGGTATTTTCC	0.811	0.702	0.811
GAGTAAGTCCC	GGGACTTACTC	0.811	0.583	0.811
GAGGCTTTCCC	GGGAAAGCCTC	0.643	0.811	0.811
GAGAAATTCCA	TGGAATTTCTC	0.811	0.745	0.811
CGTGAAGTCCC	GGGACTTCACG	0.811	0.515	0.811
CGGTAAGCCCC	GGGGCTTACCG	0.811	0.573	0.811
CGGGGACTCCC	GGGAGTCCCCG	0.811	0.608	0.811
CGGGAAGTTCC	GGAACTTCCCG	0.811	0.518	0.811
CGGCCTTTCCC	GGGAAAGGCCG	0.663	0.811	0.811
CGGATTTGCCC	GGGCAAATCCG	0.65	0.811	0.811
CGGAATTACCA	TGGTAATTCCG	0.675	0.811	0.811
CGGAAATCCCA	TGGGATTTCCG	0.811	0.735	0.811
AGGGTTTTCCA	TGGAAAACCCT	0.623	0.811	0.811
AGGGAACGCCC	GGGCGTTCCCT	0.811	0.565	0.811
AGGGAAATCCG	CGGATTTCCCT	0.811	0.585	0.811
AGGAGTTCCCT	AGGGAACTCCT	0.597	0.811	0.811
AGGAAACTCAC	GTGAGTTTCCT	0.811	0.597	0.811
AGAGAAGTCCC	GGGACTTCTCT	0.811	0.525	0.811
TGGATTTACCA	TGGTAAATCCA	0.596	0.81	0.81
TGGAAAGACCA	TGGTCTTTCCA	0.81	0.61	0.81
TGGAAACCCCA	TGGGGTTTCCA	0.81	0.662	0.81
GTGAAATTCCA	TGGAATTTCAC	0.81	0.743	0.81
GGGTATTTACC	GGTAAATACCC	0.7	0.81	0.81
GGGGTTCTCCA	TGGAGAACCCC	0.643	0.81	0.81
GGGGCTGTCCA	TGGACAGCCCC	0.665	0.81	0.81
GGGGATTTTCA	TGAAAATCCCC	0.663	0.81	0.81
GGGCCTTGCCA	TGGCAAGGCCC	0.54	0.81	0.81
GGGAGTCGCCC	GGGCGACTCCC	0.682	0.81	0.81
GGGACTTGACC	GGTCAAGTCCC	0.588	0.81	0.81
GGGACTTACAC	GTGTAAGTCCC	0.582	0.81	0.81
GGGAAAGCCAC	GTGGCTTTCCC	0.81	0.642	0.81
GGGAAAACACC	GGTGTTTTCCC	0.81	0.642	0.81
GGCTAAGTCCC	GGGACTTAGCC	0.81	0.587	0.81
GGCAGTTCCCA	TGGGAACTGCC	0.538	0.81	0.81
GGCAATTGCCC	GGGCAATTGCC	0.685	0.81	0.81
GGCAAATTCCA	TGGAATTTGCC	0.81	0.748	0.81
GGATATTTCCC	GGGAAATATCC	0.703	0.81	0.81
GGAACTTGCCC	GGGCAAGTTCC	0.592	0.81	0.81
GCGTAAGTCCC	GGGACTTACGC	0.81	0.58	0.81
GCGAAATTCCA	TGGAATTTCGC	0.81	0.742	0.81
GAGAATTACCC	GGGTAATTCTC	0.69	0.81	0.81
GAGAAAACCCC	GGGGTTTTCTC	0.81	0.632	0.81
CGGGCAATCCC	GGGATTGCCCG	0.81	0.613	0.81
CGGGAGTTCCC	GGGAACTCCCG	0.81	0.725	0.81
CGGGACTTCCC	GGGAAGTCCCG	0.81	0.725	0.81
CGGGAAGTACC	GGTACTTCCCG	0.81	0.517	0.81
CGGACTCTCCC	GGGAGAGTCCG	0.715	0.81	0.81
CAGGAAGTCCC	GGGACTTCCTG	0.81	0.507	0.81
AGTGAAGTCCC	GGGACTTCACT	0.81	0.524	0.81
AGGTATTTCCA	TGGAAATACCT	0.683	0.81	0.81
AGGTAAGCCCC	GGGGCTTACCT	0.81	0.582	0.81
AGGGGACTCCC	GGGAGTCCCCT	0.81	0.617	0.81
AGGGCTTCCCC	GGGGAAGCCCT	0.642	0.81	0.81
AGGGAATTGCC	GGCAATTCCCT	0.81	0.62	0.81
AGGGAAGTTCC	GGAACTTCCCT	0.81	0.527	0.81
AGGCTTTTCCC	GGGAAAAGCCT	0.658	0.81	0.81
AGGACTTGCCA	TGGCAAGTCCT	0.572	0.81	0.81
AGGAAATCCCA	TGGGATTTCCT	0.81	0.743	0.81
AGGAAACTCGC	GCGAGTTTCCT	0.81	0.597	0.81
GGGTATCTCCA	TGGAGATACCC	0.703	0.808	0.808
GGGTAATTCAC	GTGAATTACCC	0.808	0.688	0.808
GGGGTTTTCAC	GTGAAAACCCC	0.63	0.808	0.808
GGGGCTCCCCC	GGGGGAGCCCC	0.662	0.808	0.808
GGGGATTTACA	TGTAAATCCCC	0.662	0.808	0.808
GGGCAAGTACC	GGTACTTGCCC	0.808	0.59	0.808
GGGATTGGCCC	GGGCCAATCCC	0.686	0.808	0.808
GGGATTAACCC	GGGTTAATCCC	0.68	0.808	0.808
GGGATAGACCC	GGGTCTATCCC	0.808	0.693	0.808
GGGATACCCCC	GGGGGTATCCC	0.808	0.745	0.808
GGGAGGTCCCA	TGGGACCTCCC	0.651	0.808	0.808
GGGAGCTCCCA	TGGGAGCTCCC	0.651	0.808	0.808
GGGAGAAGCCC	GGGCTTCTCCC	0.808	0.678	0.808
GGGACTCGCCA	TGGCGAGTCCC	0.592	0.808	0.808
GGGACAGGCCC	GGGCCTGTCCC	0.808	0.7	0.808
GGGAATGACCA	TGGTCATTCCC	0.711	0.808	0.808
GGGAAGTGCCC	GGGCACTTCCC	0.798	0.808	0.808
GGGAACTGCCC	GGGCAGTTCCC	0.798	0.808	0.808
GGGAAATAACC	GGTTATTTCCC	0.808	0.702	0.808
GGGAAACGCCA	TGGCGTTTCCC	0.808	0.697	0.808
GGCAAAACCCC	GGGGTTTTGCC	0.808	0.635	0.808
GGAGATTTCCA	TGGAAATCTCC	0.665	0.808	0.808
GGAAAATGCCC	GGGCATTTTCC	0.808	0.699	0.808
GGAAAAGTCCA	TGGACTTTTCC	0.808	0.657	0.808
GCGGCTTTCCC	GGGAAAGCCGC	0.642	0.808	0.808
GCGAAAACCCC	GGGGTTTTCGC	0.808	0.628	0.808
GAGCAAGTCCC	GGGACTTGCTC	0.808	0.58	0.808
GAGAAATACCC	GGGTATTTCTC	0.808	0.692	0.808
CTGGAAGTCCC	GGGACTTCCAG	0.808	0.505	0.808
CGGGATTCCCC	GGGGAATCCCG	0.741	0.808	0.808
CGGGAATTCTC	GAGAATTCCCG	0.808	0.613	0.808
CGGCAAGCCCC	GGGGCTTGCCG	0.808	0.57	0.808
CGGAATTGCCA	TGGCAATTCCG	0.672	0.808	0.808
CGCGAAGTCCC	GGGACTTCGCG	0.808	0.51	0.808
CCGGAAGTCCC	GGGACTTCCGG	0.808	0.504	0.808
AGGGCAATCCC	GGGATTGCCCT	0.808	0.621	0.808
AGGGAGTTCCC	GGGAACTCCCT	0.808	0.733	0.808
AGGGACTTCCC	GGGAAGTCCCT	0.808	0.733	0.808
AGGGAAGTACC	GGTACTTCCCT	0.808	0.525	0.808
AGGATTCTCCC	GGGAGAATCCT	0.71	0.808	0.808
AGGACTGTCCC	GGGACAGTCCT	0.731	0.808	0.808
AGGAATTTTCC	GGAAAATTCCT	0.73	0.808	0.808
AAGGAAGTCCC	GGGACTTCCTT	0.808	0.515	0.808
GGTGATTTCCA	TGGAAATCACC	0.663	0.807	0.807
GGGAAATTGCA	TGCAATTTCCC	0.807	0.751	0.807
GGCACTTACCC	GGGTAAGTGCC	0.59	0.807	0.807
GGACATTTCCC	GGGAAATGTCC	0.7	0.807	0.807
GCGAATTACCC	GGGTAATTCGC	0.688	0.807	0.807
GAGAGTTCCCA	TGGGAACTCTC	0.54	0.807	0.807
GAGAATTGCCC	GGGCAATTCTC	0.687	0.807	0.807
AGGGAATTCTC	GAGAATTCCCT	0.807	0.622	0.807
AGAAATTTCCC	GGGAAATTTCT	0.731	0.807	0.807
TGGATTTGCCA	TGGCAAATCCA	0.593	0.806	0.806
TGGAAAGGCCA	TGGCCTTTCCA	0.806	0.607	0.806
GGTAAAGTCCA	TGGACTTTACC	0.806	0.655	0.806
GGGTTTTACCA	TGGTAAAACCC	0.543	0.806	0.806
GGGTATTTCAC	GTGAAATACCC	0.69	0.806	0.806
GGGGCTATCCA	TGGATAGCCCC	0.655	0.806	0.806
GGGGATTTCTA	TAGAAATCCCC	0.653	0.806	0.806
GGGGAAACCCA	TGGGTTTCCCC	0.806	0.663	0.806
GGGCATTTACC	GGTAAATGCCC	0.697	0.806	0.806
GGGAGACTCCA	TGGAGTCTCCC	0.806	0.748	0.806
GGGACTTGCAC	GTGCAAGTCCC	0.578	0.806	0.806
GGGAAAGTTCA	TGAACTTTCCC	0.806	0.658	0.806
GGCCAAGTCCC	GGGACTTGGCC	0.806	0.584	0.806
GGCAAATACCC	GGGTATTTGCC	0.806	0.695	0.806
GGAAGATTCCC	GGGAATCTTCC	0.806	0.75	0.806
GCGCAAGTCCC	GGGACTTGCGC	0.806	0.577	0.806
GCGAAATACCC	GGGTATTTCGC	0.806	0.689	0.806
CGGGTAATCCC	GGGATTACCCG	0.806	0.603	0.806
CGGGAATTCAC	GTGAATTCCCG	0.806	0.612	0.806
CGGAGTTACCC	GGGTAACTCCG	0.666	0.806	0.806
ATGGAAGTCCC	GGGACTTCCAT	0.806	0.513	0.806
AGGCATTTCCA	TGGAAATGCCT	0.68	0.806	0.806
AGGCAAGCCCC	GGGGCTTGCCT	0.806	0.578	0.806
AGGAATTTACC	GGTAAATTCCT	0.728	0.806	0.806
AGCGAAGTCCC	GGGACTTCGCT	0.806	0.519	0.806
ACGGAAGTCCC	GGGACTTCCGT	0.806	0.512	0.806
TGGACTCTCCA	TGGAGAGTCCA	0.658	0.805	0.805
GTGAGTTCCCA	TGGGAACTCAC	0.538	0.805	0.805
GGGGATTTGCA	TGCAAATCCCC	0.657	0.805	0.805
GGGGATTTCGA	TCGAAATCCCC	0.65	0.805	0.805
GGGGATTTCAA	TTGAAATCCCC	0.652	0.805	0.805
GGGGATGCCCC	GGGGCATCCCC	0.778	0.805	0.805
GGGGAATACCA	TGGTATTCCCC	0.805	0.723	0.805
GGGCATCTCCA	TGGAGATGCCC	0.7	0.805	0.805
GGGCAATTCAC	GTGAATTGCCC	0.805	0.685	0.805
GGGATTAGCCC	GGGCTAATCCC	0.676	0.805	0.805
GGGATAGGCCC	GGGCCTATCCC	0.805	0.69	0.805
GGGAGATCCCA	TGGGATCTCCC	0.766	0.805	0.805
GGGACGTACCC	GGGTACGTCCC	0.703	0.805	0.805
GGGACCTACCC	GGGTAGGTCCC	0.703	0.805	0.805
GGGACAATCCA	TGGATTGTCCC	0.805	0.753	0.805
GGGAATGGCCA	TGGCCATTCCC	0.708	0.805	0.805
GGGAATCTACC	GGTAGATTCCC	0.748	0.805	0.805
GGGAATAACCA	TGGTTATTCCC	0.701	0.805	0.805
GGGAAATGACC	GGTCATTTCCC	0.805	0.698	0.805
GGGAAAGTACA	TGTACTTTCCC	0.805	0.657	0.805
GGCGTTTTCCC	GGGAAAACGCC	0.638	0.805	0.805
GGATAAATCCC	GGGATTTATCC	0.805	0.59	0.805
GGAAATCTCCC	GGGAGATTTCC	0.751	0.805	0.805
GGAAAAGACCC	GGGTCTTTTCC	0.805	0.603	0.805
GGAAAACCCCC	GGGGGTTTTCC	0.805	0.655	0.805
GAGAAATGCCC	GGGCATTTCTC	0.805	0.689	0.805
GAGAAAGTCCA	TGGACTTTCTC	0.805	0.647	0.805
CGGTTTTTCCC	GGGAAAAACCG	0.663	0.805	0.805
CGGGAATTCGC	GCGAATTCCCG	0.805	0.612	0.805
CGGGAAGTGCC	GGCACTTCCCG	0.805	0.513	0.805
CGGAGTTCCCG	CGGGAACTCCG	0.59	0.805	0.805
CGGACTTACCA	TGGTAAGTCCG	0.576	0.805	0.805
CGGAAAGCCCA	TGGGCTTTCCG	0.805	0.637	0.805
AGTAATTTCCC	GGGAAATTACT	0.73	0.805	0.805
AGGTGTTTCCC	GGGAAACACCT	0.675	0.805	0.805
AGGGTAATCCC	GGGATTACCCT	0.805	0.611	0.805
AGGGATTTCCG	CGGAAATCCCT	0.71	0.805	0.805
AGGGAATTCAC	GTGAATTCCCT	0.805	0.62	0.805
AGGACTATCCC	GGGATAGTCCT	0.721	0.805	0.805
AGGAATTTCTC	GAGAAATTCCT	0.72	0.805	0.805
AGGAATCTCCA	TGGAGATTCCT	0.731	0.805	0.805
TGGGAATCCCA	TGGGATTCCCA	0.803	0.685	0.803
GTGAAAGTCCA	TGGACTTTCAC	0.803	0.645	0.803
GGGTTTTGCCA	TGGCAAAACCC	0.54	0.803	0.803
GGGTCTTTACC	GGTAAAGACCC	0.602	0.803	0.803
GGGGGTTTACC	GGTAAACCCCC	0.653	0.803	0.803
GGGGCTTTTCA	TGAAAAGCCCC	0.565	0.803	0.803
GGGCTTTACCA	TGGTAAAGCCC	0.54	0.803	0.803
GGGCATTTCAC	GTGAAATGCCC	0.687	0.803	0.803
GGGATTTAACC	GGTTAAATCCC	0.588	0.803	0.803
GGGAGTGACCC	GGGTCACTCCC	0.703	0.803	0.803
GGGAGATTACC	GGTAATCTCCC	0.803	0.75	0.803
GGGAGACACCC	GGGTGTCTCCC	0.803	0.695	0.803
GGGAAGACCCC	GGGGTCTTCCC	0.803	0.751	0.803
GGGAACACCCC	GGGGTGTTCCC	0.803	0.751	0.803
GGGAAATTCTA	TAGAATTTCCC	0.803	0.753	0.803
GGCTATTTCCC	GGGAAATAGCC	0.698	0.803	0.803
GGCACTTGCCC	GGGCAAGTGCC	0.587	0.803	0.803
GGCAAATGCCC	GGGCATTTGCC	0.803	0.692	0.803
GGCAAAGTCCA	TGGACTTTGCC	0.803	0.65	0.803
GGATCTTTCCC	GGGAAAGATCC	0.605	0.803	0.803
GGAGGTTTCCC	GGGAAACCTCC	0.657	0.803	0.803
GGAATTTACCC	GGGTAAATTCC	0.591	0.803	0.803
GCGAGTTCCCA	TGGGAACTCGC	0.538	0.803	0.803
GCGAATTGCCC	GGGCAATTCGC	0.685	0.803	0.803
GCGAAATGCCC	GGGCATTTCGC	0.803	0.685	0.803
GCGAAAGTCCA	TGGACTTTCGC	0.803	0.643	0.803
GAGAGATTCCC	GGGAATCTCTC	0.803	0.74	0.803
GAGACTTACCC	GGGTAAGTCTC	0.591	0.803	0.803
CGGTAATTCCA	TGGAATTACCG	0.803	0.683	0.803
CGGGTTTTCCA	TGGAAAACCCG	0.625	0.803	0.803
CGGGAGGTCCC	GGGACCTCCCG	0.803	0.626	0.803
CGGGACGTCCC	GGGACGTCCCG	0.803	0.626	0.803
CGGAGTTGCCC	GGGCAACTCCG	0.663	0.803	0.803
CGGAGATCCCC	GGGGATCTCCG	0.803	0.73	0.803
CGAGAAATCCC	GGGATTTCTCG	0.803	0.513	0.803
AGGTCTTTCCA	TGGAAAGACCT	0.585	0.803	0.803
AGGGGTTTCCA	TGGAAACCCCT	0.637	0.803	0.803
AGGGAATTCGC	GCGAATTCCCT	0.803	0.62	0.803
AGGGAAGTGCC	GGCACTTCCCT	0.803	0.522	0.803
AGGGAACTCCG	CGGAGTTCCCT	0.803	0.598	0.803
AGGATTTACCA	TGGTAAATCCT	0.571	0.803	0.803
AGGAATTTGCC	GGCAAATTCCT	0.723	0.803	0.803
AGGAATTTCGC	GCGAAATTCCT	0.717	0.803	0.803
AGGAATTTCAC	GTGAAATTCCT	0.718	0.803	0.803
AGGAAATCCCT	AGGGATTTCCT	0.803	0.718	0.803
AGGAAAGCCCA	TGGGCTTTCCT	0.803	0.645	0.803
GGGTAAATACC	GGTATTTACCC	0.802	0.59	0.802
GGGAAACCACC	GGTGGTTTCCC	0.802	0.655	0.802
GGCGATTTCCA	TGGAAATCGCC	0.66	0.802	0.802
TGGAGTTACCA	TGGTAACTCCA	0.61	0.801	0.801
TGGAATGTCCA	TGGACATTCCA	0.775	0.801	0.801
GGGTCTCTCCA	TGGAGAGACCC	0.605	0.801	0.801
GGGTAAGTCAC	GTGACTTACCC	0.801	0.59	0.801
GGGGGTCTCCA	TGGAGACCCCC	0.657	0.801	0.801
GGGGCTTTACA	TGTAAAGCCCC	0.564	0.801	0.801
GGGGATACCCC	GGGGTATCCCC	0.768	0.801	0.801
GGGGAATGCCA	TGGCATTCCCC	0.801	0.72	0.801
GGGATTCACCA	TGGTGAATCCC	0.591	0.801	0.801
GGGATAATCCA	TGGATTATCCC	0.801	0.743	0.801
GGGACTGACCA	TGGTCAGTCCC	0.613	0.801	0.801
GGGACGTGCCC	GGGCACGTCCC	0.7	0.801	0.801
GGGACCTGCCC	GGGCAGGTCCC	0.7	0.801	0.801
GGGACAAACCC	GGGTTTGTCCC	0.801	0.7	0.801
GGGAATTATCA	TGATAATTCCC	0.612	0.801	0.801
GGGAATCTCAC	GTGAGATTCCC	0.738	0.801	0.801
GGGAATAGCCA	TGGCTATTCCC	0.698	0.801	0.801
GGGAAATTCAA	TTGAATTTCCC	0.801	0.751	0.801
GGGAAAGAACC	GGTTCTTTCCC	0.801	0.603	0.801
GGCAGATTCCC	GGGAATCTGCC	0.801	0.743	0.801
GGAGCTTTCCA	TGGAAAGCTCC	0.567	0.801	0.801
GGACAAATCCC	GGGATTTGTCC	0.801	0.587	0.801
GGAAAAGGCCC	GGGCCTTTTCC	0.801	0.6	0.801
GCGAGATTCCC	GGGAATCTCGC	0.801	0.737	0.801
GAGTAAATCCC	GGGATTTACTC	0.801	0.58	0.801
GAGGTTTTCCC	GGGAAAACCTC	0.64	0.801	0.801
GAGAAAGACCC	GGGTCTTTCTC	0.801	0.593	0.801
GAGAAACCCCC	GGGGGTTTCTC	0.801	0.645	0.801
CGTGAAATCCC	GGGATTTCACG	0.801	0.512	0.801
CGGTATTTCCA	TGGAAATACCG	0.685	0.801	0.801
CGGTAAACCCC	GGGGTTTACCG	0.801	0.57	0.801
CGGGCTTCCCC	GGGGAAGCCCG	0.643	0.801	0.801
CGGGCACTCCC	GGGAGTGCCCG	0.801	0.626	0.801
CGGGAAGTCTC	GAGACTTCCCG	0.801	0.515	0.801
CGGGAAATTCC	GGAATTTCCCG	0.801	0.515	0.801
CGGCTTTTCCC	GGGAAAAGCCG	0.66	0.801	0.801
CGGACTTGCCA	TGGCAAGTCCG	0.573	0.801	0.801
AGGTAATTCCA	TGGAATTACCT	0.801	0.692	0.801
AGGGAGGTCCC	GGGACCTCCCT	0.801	0.635	0.801
AGGGACGTCCC	GGGACGTCCCT	0.801	0.635	0.801
AGGCGTTTCCC	GGGAAACGCCT	0.672	0.801	0.801
AGGAGATCCCC	GGGGATCTCCT	0.801	0.738	0.801
AGGACTTTTCC	GGAAAAGTCCT	0.632	0.801	0.801
AGAGAAATCCC	GGGATTTCTCT	0.801	0.522	0.801
TGGAAAAACCA	TGGTTTTTCCA	0.8	0.607	0.8
GGTGCTTTCCA	TGGAAAGCACC	0.565	0.8	0.8
GGGTCTTTCAC	GTGAAAGACCC	0.592	0.8	0.8
GGGGTTGTCCA	TGGACAACCCC	0.661	0.8	0.8
GGGGGTTTCAC	GTGAAACCCCC	0.643	0.8	0.8
GGGGGATTCCA	TGGAATCCCCC	0.8	0.771	0.8
GGGGCTTTCTA	TAGAAAGCCCC	0.555	0.8	0.8
GGGGAGTTCCA	TGGAACTCCCC	0.773	0.8	0.8
GGGGACTTCCA	TGGAAGTCCCC	0.773	0.8	0.8
GGGCTTTGCCA	TGGCAAAGCCC	0.537	0.8	0.8
GGGCCTTTACC	GGTAAAGGCCC	0.599	0.8	0.8
GGGATTTGACC	GGTCAAATCCC	0.585	0.8	0.8
GGGATTTACAC	GTGTAAATCCC	0.578	0.8	0.8
GGGAGTGGCCC	GGGCCACTCCC	0.7	0.8	0.8
GGGAGTAACCC	GGGTTACTCCC	0.693	0.8	0.8
GGGAGACGCCC	GGGCGTCTCCC	0.8	0.692	0.8
GGGAATTAACA	TGTTAATTCCC	0.61	0.8	0.8
GGGAAATTCGA	TCGAATTTCCC	0.8	0.751	0.8
GGGAAAGTGCA	TGCACTTTCCC	0.8	0.653	0.8
GGGAAAACCAC	GTGGTTTTCCC	0.8	0.638	0.8
GGCTAAATCCC	GGGATTTAGCC	0.8	0.583	0.8
GGCCATTTCCC	GGGAAATGGCC	0.695	0.8	0.8
GGCAAAGACCC	GGGTCTTTGCC	0.8	0.597	0.8
GGCAAACCCCC	GGGGGTTTGCC	0.8	0.649	0.8
GGACCTTTCCC	GGGAAAGGTCC	0.602	0.8	0.8
GGAATTTGCCC	GGGCAAATTCC	0.588	0.8	0.8
GGAAGAGTCCC	GGGACTCTTCC	0.8	0.652	0.8
GGAAATTACCA	TGGTAATTTCC	0.613	0.8	0.8
GCGTAAATCCC	GGGATTTACGC	0.8	0.577	0.8
GCGACTTACCC	GGGTAAGTCGC	0.59	0.8	0.8
GCGAAAGACCC	GGGTCTTTCGC	0.8	0.59	0.8
GCGAAACCCCC	GGGGGTTTCGC	0.8	0.642	0.8
GAGTATTTCCC	GGGAAATACTC	0.7	0.8	0.8
GAGACTTGCCC	GGGCAAGTCTC	0.588	0.8	0.8
CGGTAATACCC	GGGTATTACCG	0.8	0.63	0.8
CGGGATGTCCC	GGGACATCCCG	0.8	0.741	0.8
CGGGAAGTCAC	GTGACTTCCCG	0.8	0.513	0.8
CGGGAAATACC	GGTATTTCCCG	0.8	0.513	0.8
CGGCAATTCCA	TGGAATTGCCG	0.8	0.68	0.8
CGGATTCTCCC	GGGAGAATCCG	0.711	0.8	0.8
CGGACTGTCCC	GGGACAGTCCG	0.733	0.8	0.8
CGGAATTTTCC	GGAAAATTCCG	0.732	0.8	0.8
CAGGAAATCCC	GGGATTTCCTG	0.8	0.503	0.8
AGTGAAATCCC	GGGATTTCACT	0.8	0.52	0.8
AGGTAAACCCC	GGGGTTTACCT	0.8	0.578	0.8
AGGGTTTCCCC	GGGGAAACCCT	0.638	0.8	0.8
AGGGCACTCCC	GGGAGTGCCCT	0.8	0.635	0.8
AGGGAAGTCTC	GAGACTTCCCT	0.8	0.523	0.8
AGGGAAATTCC	GGAATTTCCCT	0.8	0.523	0.8
AGGCCTTTCCA	TGGAAAGGCCT	0.582	0.8	0.8
AGGATTTGCCA	TGGCAAATCCT	0.568	0.8	0.8
AGGAGTCTCCC	GGGAGACTCCT	0.723	0.8	0.8
AGGACTTTACC	GGTAAAGTCCT	0.63	0.8	0.8
AGCAATTTCCC	GGGAAATTGCT	0.726	0.8	0.8
AGAACTTTCCC	GGGAAAGTTCT	0.633	0.8	0.8
TGGAGTTGCCA	TGGCAACTCCA	0.607	0.798	0.798
TGGAATATCCA	TGGATATTCCA	0.765	0.798	0.798
GGTAATTACCA	TGGTAATTACC	0.612	0.798	0.798
GGGTGTTACCA	TGGTAACACCC	0.557	0.798	0.798
GGGTATGTCCA	TGGACATACCC	0.721	0.798	0.798
GGGGGAACCCC	GGGGTTCCCCC	0.798	0.658	0.798
GGGGCTTTGCA	TGCAAAGCCCC	0.559	0.798	0.798
GGGGCTTTCGA	TCGAAAGCCCC	0.552	0.798	0.798
GGGGCTTTCAA	TTGAAAGCCCC	0.553	0.798	0.798
GGGGCAGCCCC	GGGGCTGCCCC	0.798	0.68	0.798
GGGGAAGACCA	TGGTCTTCCCC	0.798	0.625	0.798
GGGGAACCCCA	TGGGGTTCCCC	0.798	0.677	0.798
GGGCCTCTCCA	TGGAGAGGCCC	0.602	0.798	0.798
GGGCAAGTCAC	GTGACTTGCCC	0.798	0.587	0.798
GGGCAAATACC	GGTATTTGCCC	0.798	0.587	0.798
GGGATTCGCCA	TGGCGAATCCC	0.588	0.798	0.798
GGGATAAACCC	GGGTTTATCCC	0.798	0.69	0.798
GGGACTGGCCA	TGGCCAGTCCC	0.61	0.798	0.798
GGGACTCTACC	GGTAGAGTCCC	0.65	0.798	0.798
GGGACTAACCA	TGGTTAGTCCC	0.603	0.798	0.798
GGGACAAGCCC	GGGCTTGTCCC	0.798	0.697	0.798
GGGAATTGTCA	TGACAATTCCC	0.608	0.798	0.798
GGGAATTACTA	TAGTAATTCCC	0.602	0.798	0.798
GGGAAGGTCCA	TGGACCTTCCC	0.798	0.766	0.798
GGGAACGTCCA	TGGACGTTCCC	0.798	0.766	0.798
GGGAAATACAC	GTGTATTTCCC	0.798	0.698	0.798
GGGAAAGGACC	GGTCCTTTCCC	0.798	0.6	0.798
GGCAATCTCCC	GGGAGATTGCC	0.746	0.798	0.798
GGAGAATCCCC	GGGGATTCTCC	0.798	0.678	0.798
GGAACTCTCCC	GGGAGAGTTCC	0.653	0.798	0.798
GGAAAAATCCA	TGGATTTTTCC	0.798	0.653	0.798
GCGGTTTTCCC	GGGAAAACCGC	0.638	0.798	0.798
GAGGATTTCCA	TGGAAATCCTC	0.662	0.798	0.798
GAGCAAATCCC	GGGATTTGCTC	0.798	0.577	0.798
GAGAAAGGCCC	GGGCCTTTCTC	0.798	0.59	0.798
CTGGAAATCCC	GGGATTTCCAG	0.798	0.502	0.798
CGGGTACTCCC	GGGAGTACCCG	0.798	0.616	0.798
CGGGAAGTCGC	GCGACTTCCCG	0.798	0.513	0.798
CGGCATTTCCA	TGGAAATGCCG	0.682	0.798	0.798
CGGCAAACCCC	GGGGTTTGCCG	0.798	0.567	0.798
CGGAATTTACC	GGTAAATTCCG	0.73	0.798	0.798
CGCGAAATCCC	GGGATTTCGCG	0.798	0.507	0.798
CGAAATTTCCC	GGGAAATTTCG	0.733	0.798	0.798
CCGGAAATCCC	GGGATTTCCGG	0.798	0.5	0.798
AGTACTTTCCC	GGGAAAGTACT	0.632	0.798	0.798
AGGTATTCCCC	GGGGAATACCT	0.698	0.798	0.798
AGGTAATACCC	GGGTATTACCT	0.798	0.638	0.798
AGGGCTTTCCG	CGGAAAGCCCT	0.612	0.798	0.798
AGGGATGTCCC	GGGACATCCCT	0.798	0.75	0.798
AGGGAAGTCAC	GTGACTTCCCT	0.798	0.522	0.798
AGGGAAATACC	GGTATTTCCCT	0.798	0.522	0.798
AGGCAATTCCA	TGGAATTGCCT	0.798	0.688	0.798
AGGATTGTCCC	GGGACAATCCT	0.728	0.798	0.798
AGGACTTTCTC	GAGAAAGTCCT	0.622	0.798	0.798
AGGACTCTCCA	TGGAGAGTCCT	0.633	0.798	0.798
AAGGAAATCCC	GGGATTTCCTT	0.798	0.512	0.798
GGGAATTGACA	TGTCAATTCCC	0.607	0.797	0.797
GGCTCTTTCCC	GGGAAAGAGCC	0.6	0.797	0.797
GGCGGTTTCCC	GGGAAACCGCC	0.652	0.797	0.797
GGCATTTACCC	GGGTAAATGCC	0.586	0.797	0.797
GGAGATTCCCC	GGGGAATCTCC	0.68	0.797	0.797
GGAAATTGCCA	TGGCAATTTCC	0.61	0.797	0.797
GCGTATTTCCC	GGGAAATACGC	0.698	0.797	0.797
GCGACTTGCCC	GGGCAAGTCGC	0.587	0.797	0.797
GAGCATTTCCC	GGGAAATGCTC	0.697	0.797	0.797
CGTAATTTCCC	GGGAAATTACG	0.731	0.797	0.797
AGGGAAGTCGC	GCGACTTCCCT	0.797	0.522	0.797
AAGAATTTCCC	GGGAAATTCTT	0.728	0.797	0.797
TGGGAAGCCCA	TGGGCTTCCCA	0.796	0.587	0.796
TGGAAAAGCCA	TGGCTTTTCCA	0.796	0.603	0.796
GTGGATTTCCA	TGGAAATCCAC	0.66	0.796	0.796
GGTAAAATCCA	TGGATTTTACC	0.796	0.652	0.796
GGGGTTATCCA	TGGATAACCCC	0.651	0.796	0.796
GGGGGATACCC	GGGTATCCCCC	0.796	0.718	0.796
GGGGATTCACC	GGTGAATCCCC	0.677	0.796	0.796
GGGCCTTTCAC	GTGAAAGGCCC	0.588	0.796	0.796
GGGATTTGCAC	GTGCAAATCCC	0.575	0.796	0.796
GGGAGTAGCCC	GGGCTACTCCC	0.69	0.796	0.796
GGGAGAGTACC	GGTACTCTCCC	0.796	0.652	0.796
GGGACACTCCA	TGGAGTGTCCC	0.796	0.766	0.796
GGGAATTAGCA	TGCTAATTCCC	0.605	0.796	0.796
GGGAATTACGA	TCGTAATTCCC	0.598	0.796	0.796
GGGAATTACAA	TTGTAATTCCC	0.6	0.796	0.796
GGGAAAGTCTA	TAGACTTTCCC	0.796	0.655	0.796
GGGAAAATTCA	TGAATTTTCCC	0.796	0.655	0.796
GGCCAAATCCC	GGGATTTGGCC	0.796	0.58	0.796
GGCAAAGGCCC	GGGCCTTTGCC	0.796	0.594	0.796
GGATAACTCCC	GGGAGTTATCC	0.796	0.603	0.796
GGAACATTCCC	GGGAATGTTCC	0.796	0.768	0.796
GCGCAAATCCC	GGGATTTGCGC	0.796	0.573	0.796
GCGAAAGGCCC	GGGCCTTTCGC	0.796	0.587	0.796
GAGAGAGTCCC	GGGACTCTCTC	0.796	0.642	0.796
CGGTGTTTCCC	GGGAAACACCG	0.677	0.796	0.796
CGGTAATGCCC	GGGCATTACCG	0.796	0.627	0.796
CGGTAAGTCCA	TGGACTTACCG	0.796	0.585	0.796
CGGCAATACCC	GGGTATTGCCG	0.796	0.627	0.796
CGGAGAGCCCC	GGGGCTCTCCG	0.796	0.632	0.796
CGGACTATCCC	GGGATAGTCCG	0.723	0.796	0.796
CGGAATTTCTC	GAGAAATTCCG	0.722	0.796	0.796
CGGAATCTCCA	TGGAGATTCCG	0.733	0.796	0.796
CGGAAATCCCG	CGGGATTTCCG	0.796	0.712	0.796
ATGGAAATCCC	GGGATTTCCAT	0.796	0.51	0.796
AGGGTACTCCC	GGGAGTACCCT	0.796	0.625	0.796
AGGGATTCCCA	TGGGAATCCCT	0.66	0.796	0.796
AGGCAAACCCC	GGGGTTTGCCT	0.796	0.575	0.796
AGGACTTTGCC	GGCAAAGTCCT	0.625	0.796	0.796
AGGACTTTCGC	GCGAAAGTCCT	0.618	0.796	0.796
AGGACTTTCAC	GTGAAAGTCCT	0.62	0.796	0.796
AGGAATTACCG	CGGTAATTCCT	0.658	0.796	0.796
AGGAAAGCCCT	AGGGCTTTCCT	0.796	0.62	0.796
AGCGAAATCCC	GGGATTTCGCT	0.796	0.515	0.796
ACGGAAATCCC	GGGATTTCCGT	0.796	0.509	0.796
TGGAGAATCCA	TGGATTCTCCA	0.795	0.655	0.795
TGGACAGTCCA	TGGACTGTCCA	0.795	0.676	0.795
TGAAAATTCCA	TGGAATTTTCA	0.795	0.675	0.795
GGTAATTGCCA	TGGCAATTACC	0.608	0.795	0.795
GGGTGTTGCCA	TGGCAACACCC	0.553	0.795	0.795
GGGTATATCCA	TGGATATACCC	0.712	0.795	0.795
GGGGCTACCCC	GGGGTAGCCCC	0.67	0.795	0.795
GGGGATCCCCA	TGGGGATCCCC	0.68	0.795	0.795
GGGGAATCACC	GGTGATTCCCC	0.795	0.678	0.795
GGGGAAGGCCA	TGGCCTTCCCC	0.795	0.622	0.795
GGGCGTTACCA	TGGTAACGCCC	0.553	0.795	0.795
GGGCATGTCCA	TGGACATGCCC	0.718	0.795	0.795
GGGATGTACCC	GGGTACATCCC	0.7	0.795	0.795
GGGATCTACCC	GGGTAGATCCC	0.7	0.795	0.795
GGGATAAGCCC	GGGCTTATCCC	0.795	0.687	0.795
GGGAGTTAACC	GGTTAACTCCC	0.602	0.795	0.795
GGGACTTATCA	TGATAAGTCCC	0.513	0.795	0.795
GGGACTCTCAC	GTGAGAGTCCC	0.64	0.795	0.795
GGGACTAGCCA	TGGCTAGTCCC	0.6	0.795	0.795
GGGAATTGCTA	TAGCAATTCCC	0.598	0.795	0.795
GGGAATGTACC	GGTACATTCCC	0.767	0.795	0.795
GGGAAGGACCC	GGGTCCTTCCC	0.795	0.713	0.795
GGGAAGCCCCC	GGGGGCTTCCC	0.795	0.765	0.795
GGGAACGACCC	GGGTCGTTCCC	0.795	0.713	0.795
GGGAACCCCCC	GGGGGGTTCCC	0.795	0.765	0.795
GGGAAATGCAC	GTGCATTTCCC	0.795	0.695	0.795
GGGAAAGTCAA	TTGACTTTCCC	0.795	0.653	0.795
GGGAAAATACA	TGTATTTTCCC	0.795	0.653	0.795
GGCGCTTTCCA	TGGAAAGCGCC	0.562	0.795	0.795
GGCAGAGTCCC	GGGACTCTGCC	0.795	0.645	0.795
GGAAGTTACCC	GGGTAACTTCC	0.605	0.795	0.795
GGAAATGTCCC	GGGACATTTCC	0.77	0.795	0.795
GGAAAAAACCC	GGGTTTTTTCC	0.795	0.6	0.795
GCGGATTTCCA	TGGAAATCCGC	0.66	0.795	0.795
GCGAGAGTCCC	GGGACTCTCGC	0.795	0.638	0.795
GAGGAATCCCC	GGGGATTCCTC	0.795	0.668	0.795
GAGAATCTCCC	GGGAGATTCTC	0.748	0.795	0.795
GAGAAAATCCA	TGGATTTTCTC	0.795	0.643	0.795
CGGTGATTCCC	GGGAATCACCG	0.795	0.678	0.795
CGGTCTTTCCA	TGGAAAGACCG	0.587	0.795	0.795
CGGGGTTTCCA	TGGAAACCCCG	0.638	0.795	0.795
CGGGAAATGCC	GGCATTTCCCG	0.795	0.51	0.795
CGGATTTACCA	TGGTAAATCCG	0.573	0.795	0.795
CGGAATTTGCC	GGCAAATTCCG	0.725	0.795	0.795
CGGAATTTCGC	GCGAAATTCCG	0.718	0.795	0.795
CGGAATTTCAC	GTGAAATTCCG	0.72	0.795	0.795
CGGAAAACCCA	TGGGTTTTCCG	0.795	0.633	0.795
CGAGAACTCCC	GGGAGTTCTCG	0.795	0.527	0.795
ATGAATTTCCC	GGGAAATTCAT	0.726	0.795	0.795
AGGTAATGCCC	GGGCATTACCT	0.795	0.635	0.795
AGGTAAGTCCA	TGGACTTACCT	0.795	0.593	0.795
AGGCATTCCCC	GGGGAATGCCT	0.695	0.795	0.795
AGGCAATACCC	GGGTATTGCCT	0.795	0.635	0.795
AGGATTATCCC	GGGATAATCCT	0.718	0.795	0.795
AGGAGTTACCA	TGGTAACTCCT	0.585	0.795	0.795
AGGAGAGCCCC	GGGGCTCTCCT	0.795	0.64	0.795
AGGAATTACCT	AGGTAATTCCT	0.667	0.795	0.795
AGGAATGTCCA	TGGACATTCCT	0.75	0.795	0.795
AGGAAATCCCG	CGGGATTTCCT	0.795	0.72	0.795
TGGAATTTACA	TGTAAATTCCA	0.673	0.793	0.793
TGAAATTTCCA	TGGAAATTTCA	0.677	0.793	0.793
GTGAAAATCCA	TGGATTTTCAC	0.793	0.642	0.793
GGGTTTTTACC	GGTAAAAACCC	0.598	0.793	0.793
GGGTAACTACC	GGTAGTTACCC	0.793	0.603	0.793
GGGGTTTTTCA	TGAAAAACCCC	0.562	0.793	0.793
GGGGGAGTCCA	TGGACTCCCCC	0.793	0.673	0.793
GGGGCGTTCCA	TGGAACGCCCC	0.675	0.793	0.793
GGGGCCTTCCA	TGGAAGGCCCC	0.675	0.793	0.793
GGGGATTCCAC	GTGGAATCCCC	0.667	0.793	0.793
GGGCATCCCCC	GGGGGATGCCC	0.715	0.793	0.793
GGGATACTCCA	TGGAGTATCCC	0.793	0.756	0.793
GGGAGTCACCA	TGGTGACTCCC	0.605	0.793	0.793
GGGAGATTCAC	GTGAATCTCCC	0.793	0.746	0.793
GGGACTTAACA	TGTTAAGTCCC	0.512	0.793	0.793
GGGACATTACC	GGTAATGTCCC	0.793	0.768	0.793
GGGACACACCC	GGGTGTGTCCC	0.793	0.713	0.793
GGGAATTGGCA	TGCCAATTCCC	0.602	0.793	0.793
GGGAATTGCGA	TCGCAATTCCC	0.595	0.793	0.793
GGGAATTGCAA	TTGCAATTCCC	0.597	0.793	0.793
GGGAAAGTCGA	TCGACTTTCCC	0.793	0.653	0.793
GGCGAATCCCC	GGGGATTCGCC	0.793	0.672	0.793
GGCCCTTTCCC	GGGAAAGGGCC	0.597	0.793	0.793
GGCATTTGCCC	GGGCAAATGCC	0.583	0.793	0.793
GGCAATTACCA	TGGTAATTGCC	0.608	0.793	0.793
GGCAAAATCCA	TGGATTTTGCC	0.793	0.647	0.793
GGATTTTTCCC	GGGAAAAATCC	0.602	0.793	0.793
GGACAACTCCC	GGGAGTTGTCC	0.793	0.6	0.793
GGAATATTCCC	GGGAATATTCC	0.793	0.758	0.793
GGAACTTACCA	TGGTAAGTTCC	0.515	0.793	0.793
GCGGAATCCCC	GGGGATTCCGC	0.793	0.665	0.793
GCGCATTTCCC	GGGAAATGCGC	0.695	0.793	0.793
GCGAAAATCCA	TGGATTTTCGC	0.793	0.64	0.793
GAGTCTTTCCC	GGGAAAGACTC	0.602	0.793	0.793
GAGTAACTCCC	GGGAGTTACTC	0.793	0.593	0.793
GAGGGTTTCCC	GGGAAACCCTC	0.653	0.793	0.793
GAGATTTACCC	GGGTAAATCTC	0.588	0.793	0.793
GAGACATTCCC	GGGAATGTCTC	0.793	0.758	0.793
CGTGAACTCCC	GGGAGTTCACG	0.793	0.525	0.793
CGGTAAGACCC	GGGTCTTACCG	0.793	0.532	0.793
CGGTAACCCCC	GGGGGTTACCG	0.793	0.583	0.793
CGGGAGATCCC	GGGATCTCCCG	0.793	0.623	0.793
CGGGACATCCC	GGGATGTCCCG	0.793	0.623	0.793
CGGGAACTTCC	GGAAGTTCCCG	0.793	0.528	0.793
CGGCGTTTCCC	GGGAAACGCCG	0.673	0.793	0.793
CGGCAATGCCC	GGGCATTGCCG	0.793	0.623	0.793
CGGCAAGTCCA	TGGACTTGCCG	0.793	0.582	0.793
CGGACTTTTCC	GGAAAAGTCCG	0.633	0.793	0.793
CGGACATCCCC	GGGGATGTCCG	0.793	0.748	0.793
CGGAAATACCA	TGGTATTTCCG	0.793	0.693	0.793
AGGTTTTTCCA	TGGAAAAACCT	0.582	0.793	0.793
AGGTGATTCCC	GGGAATCACCT	0.793	0.687	0.793
AGGGAAATGCC	GGCATTTCCCT	0.793	0.518	0.793
AGGAATTGCCG	CGGCAATTCCT	0.655	0.793	0.793
AGGAATCCCCC	GGGGGATTCCT	0.746	0.793	0.793
AGGAAAACCCA	TGGGTTTTCCT	0.793	0.642	0.793
AGCACTTTCCC	GGGAAAGTGCT	0.628	0.793	0.793
AGAGAACTCCC	GGGAGTTCTCT	0.793	0.535	0.793
ACGAATTTCCC	GGGAAATTCGT	0.726	0.793	0.793
TGGAAATTACA	TGTAATTTCCA	0.792	0.675	0.792
GGTACTTACCA	TGGTAAGTACC	0.513	0.792	0.792
GGGCGTTGCCA	TGGCAACGCCC	0.55	0.792	0.792
GGGAGTTGACC	GGTCAACTCCC	0.598	0.792	0.792
GGCACTCTCCC	GGGAGAGTGCC	0.648	0.792	0.792
GGAAGTTGCCC	GGGCAACTTCC	0.602	0.792	0.792
GCGAATCTCCC	GGGAGATTCGC	0.746	0.792	0.792
CGGGAACTACC	GGTAGTTCCCG	0.792	0.527	0.792
CGCAATTTCCC	GGGAAATTGCG	0.728	0.792	0.792
AGGGAACTTCC	GGAAGTTCCCT	0.792	0.537	0.792
AGGCAATGCCC	GGGCATTGCCT	0.792	0.632	0.792
AGGAGTTGCCA	TGGCAACTCCT	0.582	0.792	0.792
AGGAATTGCCT	AGGCAATTCCT	0.663	0.792	0.792
TGGACTATCCA	TGGATAGTCCA	0.666	0.791	0.791
TGGAAACACCA	TGGTGTTTCCA	0.791	0.62	0.791
TAGAAATTCCA	TGGAATTTCTA	0.791	0.665	0.791
GGGTTTCTCCA	TGGAGAAACCC	0.602	0.791	0.791
GGGTCTGTCCA	TGGACAGACCC	0.623	0.791	0.791
GGGTATTTTCA	TGAAAATACCC	0.622	0.791	0.791
GGGTAAATCAC	GTGATTTACCC	0.791	0.586	0.791
GGGGTTTTACA	TGTAAAACCCC	0.56	0.791	0.791
GGGGGTGTCCA	TGGACACCCCC	0.675	0.791	0.791
GGGCATATCCA	TGGATATGCCC	0.708	0.791	0.791
GGGATTGACCA	TGGTCAATCCC	0.61	0.791	0.791
GGGATGTGCCC	GGGCACATCCC	0.696	0.791	0.791
GGGATCTGCCC	GGGCAGATCCC	0.696	0.791	0.791
GGGAGTTACAC	GTGTAACTCCC	0.592	0.791	0.791
GGGACTTGTCA	TGACAAGTCCC	0.51	0.791	0.791
GGGACTTACTA	TAGTAAGTCCC	0.503	0.791	0.791
GGGAATGTCAC	GTGACATTCCC	0.756	0.791	0.791
GGGAATATACC	GGTATATTCCC	0.757	0.791	0.791
GGGAAGTACCA	TGGTACTTCCC	0.721	0.791	0.791
GGGAAGGGCCC	GGGCCCTTCCC	0.791	0.71	0.791
GGGAACTACCA	TGGTAGTTCCC	0.721	0.791	0.791
GGGAACGGCCC	GGGCCGTTCCC	0.791	0.71	0.791
GGGAAAGACAC	GTGTCTTTCCC	0.791	0.6	0.791
GGGAAACCCAC	GTGGGTTTCCC	0.791	0.652	0.791
GGGAAAAAACC	GGTTTTTTCCC	0.791	0.6	0.791
GGCTAACTCCC	GGGAGTTAGCC	0.791	0.597	0.791
GGCACATTCCC	GGGAATGTGCC	0.791	0.762	0.791
GGAGTTTTCCA	TGGAAAACTCC	0.563	0.791	0.791
GGAGAAGCCCC	GGGGCTTCTCC	0.791	0.58	0.791
GGAAATATCCC	GGGATATTTCC	0.76	0.791	0.791
GGAAAAAGCCC	GGGCTTTTTCC	0.791	0.597	0.791
GCGTAACTCCC	GGGAGTTACGC	0.791	0.59	0.791
GCGACATTCCC	GGGAATGTCGC	0.791	0.755	0.791
GAGGCTTTCCA	TGGAAAGCCTC	0.563	0.791	0.791
GAGAAAAACCC	GGGTTTTTCTC	0.791	0.59	0.791
CGGGTTTCCCC	GGGGAAACCCG	0.64	0.791	0.791
CGGGAAATCTC	GAGATTTCCCG	0.791	0.512	0.791
CGGCGATTCCC	GGGAATCGCCG	0.791	0.675	0.791
CGGCCTTTCCA	TGGAAAGGCCG	0.583	0.791	0.791
CGGATTTGCCA	TGGCAAATCCG	0.57	0.791	0.791
CGGAGTCTCCC	GGGAGACTCCG	0.725	0.791	0.791
CGGACTTTACC	GGTAAAGTCCG	0.632	0.791	0.791
CGAACTTTCCC	GGGAAAGTTCG	0.635	0.791	0.791
CAGGAACTCCC	GGGAGTTCCTG	0.791	0.517	0.791
AGTGAACTCCC	GGGAGTTCACT	0.791	0.534	0.791
AGGTCTTCCCC	GGGGAAGACCT	0.6	0.791	0.791
AGGTAAGACCC	GGGTCTTACCT	0.791	0.54	0.791
AGGTAACCCCC	GGGGGTTACCT	0.791	0.592	0.791
AGGGGTTCCCC	GGGGAACCCCT	0.652	0.791	0.791
AGGGAGATCCC	GGGATCTCCCT	0.791	0.631	0.791
AGGGACATCCC	GGGATGTCCCT	0.791	0.631	0.791
AGGCAAGTCCA	TGGACTTGCCT	0.791	0.59	0.791
AGGATTTTTCC	GGAAAAATCCT	0.628	0.791	0.791
AGGACGTTCCC	GGGAACGTCCT	0.741	0.791	0.791
AGGACCTTCCC	GGGAAGGTCCT	0.741	0.791	0.791
AGGACATCCCC	GGGGATGTCCT	0.791	0.756	0.791
AGGAATATCCA	TGGATATTCCT	0.74	0.791	0.791
AGGAAATACCA	TGGTATTTCCT	0.791	0.702	0.791
TGGAATTTCAA	TTGAAATTCCA	0.663	0.79	0.79
TGCAAATTCCA	TGGAATTTGCA	0.79	0.669	0.79
TCGAAATTCCA	TGGAATTTCGA	0.79	0.662	0.79
GTGGCTTTCCA	TGGAAAGCCAC	0.562	0.79	0.79
GGTGTTTTCCA	TGGAAAACACC	0.562	0.79	0.79
GGGTTTTTCAC	GTGAAAAACCC	0.588	0.79	0.79
GGGTATTTACA	TGTAAATACCC	0.62	0.79	0.79
GGGGTTTTCTA	TAGAAAACCCC	0.552	0.79	0.79
GGGGGAGACCC	GGGTCTCCCCC	0.79	0.62	0.79
GGGGGACCCCC	GGGGGTCCCCC	0.79	0.672	0.79
GGGGCTTCACC	GGTGAAGCCCC	0.578	0.79	0.79
GGGGCATTCCA	TGGAATGCCCC	0.79	0.79	0.79
GGGCTTTTACC	GGTAAAAGCCC	0.595	0.79	0.79
GGGCAACTACC	GGTAGTTGCCC	0.79	0.6	0.79
GGGATATTACC	GGTAATATCCC	0.79	0.758	0.79
GGGATACACCC	GGGTGTATCCC	0.79	0.703	0.79
GGGAGTCGCCA	TGGCGACTCCC	0.602	0.79	0.79
GGGACTTGACA	TGTCAAGTCCC	0.509	0.79	0.79
GGGACTTAGCA	TGCTAAGTCCC	0.507	0.79	0.79
GGGACTTACGA	TCGTAAGTCCC	0.5	0.79	0.79
GGGACTTACAA	TTGTAAGTCCC	0.502	0.79	0.79
GGGACGCTCCC	GGGAGCGTCCC	0.761	0.79	0.79
GGGACCCTCCC	GGGAGGGTCCC	0.761	0.79	0.79
GGGACACGCCC	GGGCGTGTCCC	0.79	0.71	0.79
GGGAAAATGCA	TGCATTTTCCC	0.79	0.65	0.79
GGCGATTCCCC	GGGGAATCGCC	0.675	0.79	0.79
GGCAATTGCCA	TGGCAATTGCC	0.605	0.79	0.79
GGCAAAAACCC	GGGTTTTTGCC	0.79	0.594	0.79
GGATATTTCCA	TGGAAATATCC	0.623	0.79	0.79
GGAGCTTCCCC	GGGGAAGCTCC	0.582	0.79	0.79
GGACTTTTCCC	GGGAAAAGTCC	0.598	0.79	0.79
GGAAGAATCCC	GGGATTCTTCC	0.79	0.648	0.79
GGAACTTGCCA	TGGCAAGTTCC	0.512	0.79	0.79
GGAACAGTCCC	GGGACTGTTCC	0.79	0.67	0.79
GGAAAACTCCA	TGGAGTTTTCC	0.79	0.667	0.79
GCGTCTTTCCC	GGGAAAGACGC	0.6	0.79	0.79
GCGGGTTTCCC	GGGAAACCCGC	0.652	0.79	0.79
GCGATTTACCC	GGGTAAATCGC	0.586	0.79	0.79
GCGAAAAACCC	GGGTTTTTCGC	0.79	0.587	0.79
GAGCCTTTCCC	GGGAAAGGCTC	0.598	0.79	0.79
GAGCAACTCCC	GGGAGTTGCTC	0.79	0.59	0.79
GAGATTTGCCC	GGGCAAATCTC	0.585	0.79	0.79
GAGATATTCCC	GGGAATATCTC	0.79	0.748	0.79
GAGAATTACCA	TGGTAATTCTC	0.61	0.79	0.79
CTGGAACTCCC	GGGAGTTCCAG	0.79	0.515	0.79
CGTACTTTCCC	GGGAAAGTACG	0.633	0.79	0.79
CGGTATTCCCC	GGGGAATACCG	0.7	0.79	0.79
CGGTAAGGCCC	GGGCCTTACCG	0.79	0.528	0.79
CGGGATATCCC	GGGATATCCCG	0.79	0.738	0.79
CGGGAAATCAC	GTGATTTCCCG	0.79	0.51	0.79
CGGCAAGACCC	GGGTCTTGCCG	0.79	0.528	0.79
CGGCAACCCCC	GGGGGTTGCCG	0.79	0.58	0.79
CGGATTGTCCC	GGGACAATCCG	0.73	0.79	0.79
CGGATATCCCC	GGGGATATCCG	0.79	0.738	0.79
CGGACTTTCTC	GAGAAAGTCCG	0.623	0.79	0.79
CGGACTCTCCA	TGGAGAGTCCG	0.635	0.79	0.79
CGGAAATGCCA	TGGCATTTCCG	0.79	0.69	0.79
CGGAAAGCCCG	CGGGCTTTCCG	0.79	0.613	0.79
CGCGAACTCCC	GGGAGTTCGCG	0.79	0.52	0.79
CCGGAACTCCC	GGGAGTTCCGG	0.79	0.514	0.79
AGGGCTTCCCA	TGGGAAGCCCT	0.562	0.79	0.79
AGGGAACTACC	GGTAGTTCCCT	0.79	0.535	0.79
AGGGAAATCTC	GAGATTTCCCT	0.79	0.52	0.79
AGGCTTTTCCA	TGGAAAAGCCT	0.578	0.79	0.79
AGGCGATTCCC	GGGAATCGCCT	0.79	0.683	0.79
AGGATTTTACC	GGTAAAATCCT	0.627	0.79	0.79
AGGAGTGTCCC	GGGACACTCCT	0.741	0.79	0.79
AGGACTTACCG	CGGTAAGTCCT	0.56	0.79	0.79
AGAATTTTCCC	GGGAAAATTCT	0.63	0.79	0.79
AAGGAACTCCC	GGGAGTTCCTT	0.79	0.525	0.79
AAGACTTTCCC	GGGAAAGTCTT	0.63	0.79	0.79
TGGAAACGCCA	TGGCGTTTCCA	0.788	0.617	0.788
TGAAAAGTCCA	TGGACTTTTCA	0.788	0.577	0.788
GTGAATTACCA	TGGTAATTCAC	0.608	0.788	0.788
GGTTATTTCCA	TGGAAATAACC	0.622	0.788	0.788
GGTACTTGCCA	TGGCAAGTACC	0.51	0.788	0.788
GGTAAACTCCA	TGGAGTTTACC	0.788	0.665	0.788
GGGTCTATCCA	TGGATAGACCC	0.613	0.788	0.788
GGGTATTTCTA	TAGAAATACCC	0.612	0.788	0.788
GGGGTTTTGCA	TGCAAAACCCC	0.555	0.788	0.788
GGGGTTTTCGA	TCGAAAACCCC	0.549	0.788	0.788
GGGGTTTTCAA	TTGAAAACCCC	0.55	0.788	0.788
GGGGGTATCCA	TGGATACCCCC	0.665	0.788	0.788
GGGGCTCCCCA	TGGGGAGCCCC	0.582	0.788	0.788
GGGGCAACCCC	GGGGTTGCCCC	0.788	0.676	0.788
GGGGACTCCCC	GGGGAGTCCCC	0.788	0.788	0.788
GGGGAAGCACC	GGTGCTTCCCC	0.788	0.58	0.788
GGGGAAAACCA	TGGTTTTCCCC	0.788	0.622	0.788
GGGCTTCTCCA	TGGAGAAGCCC	0.598	0.788	0.788
GGGCCTGTCCA	TGGACAGGCCC	0.62	0.788	0.788
GGGCATTTTCA	TGAAAATGCCC	0.619	0.788	0.788
GGGCAAATCAC	GTGATTTGCCC	0.788	0.583	0.788
GGGATTGGCCA	TGGCCAATCCC	0.606	0.788	0.788
GGGATTCTACC	GGTAGAATCCC	0.647	0.788	0.788
GGGATTAACCA	TGGTTAATCCC	0.6	0.788	0.788
GGGAGTTGCAC	GTGCAACTCCC	0.588	0.788	0.788
GGGACTTGCTA	TAGCAAGTCCC	0.5	0.788	0.788
GGGACTGTACC	GGTACAGTCCC	0.668	0.788	0.788
GGGAATATCAC	GTGATATTCCC	0.746	0.788	0.788
GGGAAGTGCCA	TGGCACTTCCC	0.718	0.788	0.788
GGGAAGATCCA	TGGATCTTCCC	0.788	0.763	0.788
GGGAACTGCCA	TGGCAGTTCCC	0.718	0.788	0.788
GGGAACATCCA	TGGATGTTCCC	0.788	0.763	0.788
GGGAAAGGCAC	GTGCCTTTCCC	0.788	0.597	0.788
GGGAAACTTCA	TGAAGTTTCCC	0.788	0.668	0.788
GGGAAAAGACC	GGTCTTTTCCC	0.788	0.597	0.788
GGCCAACTCCC	GGGAGTTGGCC	0.788	0.594	0.788
GGCATATTCCC	GGGAATATGCC	0.788	0.752	0.788
GGCAGTTACCC	GGGTAACTGCC	0.6	0.788	0.788
GGCAATGTCCC	GGGACATTGCC	0.765	0.788	0.788
GGAATTCTCCC	GGGAGAATTCC	0.65	0.788	0.788
GGAACTGTCCC	GGGACAGTTCC	0.671	0.788	0.788
GGAAAATTTCC	GGAAATTTTCC	0.788	0.67	0.788
GCGGCTTTCCA	TGGAAAGCCGC	0.562	0.788	0.788
GCGCAACTCCC	GGGAGTTGCGC	0.788	0.587	0.788
GCGATATTCCC	GGGAATATCGC	0.788	0.745	0.788
GAGGAAGCCCC	GGGGCTTCCTC	0.788	0.57	0.788
GAGACTCTCCC	GGGAGAGTCTC	0.65	0.788	0.788
GAGAAAAGCCC	GGGCTTTTCTC	0.788	0.587	0.788
CGGTGAGTCCC	GGGACTCACCG	0.788	0.58	0.788
CGGGATTCCCA	TGGGAATCCCG	0.662	0.788	0.788
CGGGAAATCGC	GCGATTTCCCG	0.788	0.51	0.788
CGGAGATTCCA	TGGAATCTCCG	0.788	0.741	0.788
CGGACTTTGCC	GGCAAAGTCCG	0.627	0.788	0.788
CGGACTTTCGC	GCGAAAGTCCG	0.62	0.788	0.788
CGGACTTTCAC	GTGAAAGTCCG	0.622	0.788	0.788
CGGAATTACCG	CGGTAATTCCG	0.66	0.788	0.788
CAGAATTTCCC	GGGAAATTCTG	0.73	0.788	0.788
ATGGAACTCCC	GGGAGTTCCAT	0.788	0.523	0.788
ATGACTTTCCC	GGGAAAGTCAT	0.628	0.788	0.788
AGTATTTTCCC	GGGAAAATACT	0.628	0.788	0.788
AGGTAAGGCCC	GGGCCTTACCT	0.788	0.537	0.788
AGGGTTTTCCG	CGGAAAACCCT	0.608	0.788	0.788
AGGGATATCCC	GGGATATCCCT	0.788	0.746	0.788
AGGGAAATCAC	GTGATTTCCCT	0.788	0.518	0.788
AGGCCTTCCCC	GGGGAAGGCCT	0.597	0.788	0.788
AGGCAAGACCC	GGGTCTTGCCT	0.788	0.537	0.788
AGGCAACCCCC	GGGGGTTGCCT	0.788	0.588	0.788
AGGATTTTCTC	GAGAAAATCCT	0.618	0.788	0.788
AGGATTCTCCA	TGGAGAATCCT	0.63	0.788	0.788
AGGATATCCCC	GGGGATATCCT	0.788	0.746	0.788
AGGACTTACCT	AGGTAAGTCCT	0.568	0.788	0.788
AGGACTGTCCA	TGGACAGTCCT	0.651	0.788	0.788
AGGAATTTTCA	TGAAAATTCCT	0.65	0.788	0.788
AGGAAATGCCA	TGGCATTTCCT	0.788	0.698	0.788
AGGAAAGCCCG	CGGGCTTTCCT	0.788	0.622	0.788
AGCGAACTCCC	GGGAGTTCGCT	0.788	0.529	0.788
ACGGAACTCCC	GGGAGTTCCGT	0.788	0.522	0.788
TGCAATTTCCA	TGGAAATTGCA	0.672	0.787	0.787
GGGAAACTACA	TGTAGTTTCCC	0.787	0.667	0.787
GGCTTTTTCCC	GGGAAAAAGCC	0.597	0.787	0.787
GGCACTTACCA	TGGTAAGTGCC	0.51	0.787	0.787
GGACATTTCCA	TGGAAATGTCC	0.62	0.787	0.787
GGAAATTTACC	GGTAAATTTCC	0.668	0.787	0.787
GGAAAATTACC	GGTAATTTTCC	0.787	0.668	0.787
GCGCCTTTCCC	GGGAAAGGCGC	0.597	0.787	0.787
GCGATTTGCCC	GGGCAAATCGC	0.583	0.787	0.787
GCGAATTACCA	TGGTAATTCGC	0.608	0.787	0.787
GAGGATTCCCC	GGGGAATCCTC	0.677	0.787	0.787
GAGAATTGCCA	TGGCAATTCTC	0.607	0.787	0.787
CGGGAACTGCC	GGCAGTTCCCG	0.787	0.523	0.787
AGGGAAATCGC	GCGATTTCCCT	0.787	0.518	0.787
AGAAATTTCCA	TGGAAATTTCT	0.652	0.787	0.787
ACGACTTTCCC	GGGAAAGTCGT	0.628	0.787	0.787
TGGGAAACCCA	TGGGTTTCCCA	0.786	0.583	0.786
TGGAGACTCCA	TGGAGTCTCCA	0.786	0.668	0.786
TGGACTTTACA	TGTAAAGTCCA	0.575	0.786	0.786
TGAACTTTCCA	TGGAAAGTTCA	0.578	0.786	0.786
GGGTATTTGCA	TGCAAATACCC	0.615	0.786	0.786
GGGTATTTCGA	TCGAAATACCC	0.609	0.786	0.786
GGGTATTTCAA	TTGAAATACCC	0.61	0.786	0.786
GGGGTATTCCA	TGGAATACCCC	0.786	0.78	0.786
GGGGCTTCCAC	GTGGAAGCCCC	0.568	0.786	0.786
GGGGCATACCC	GGGTATGCCCC	0.786	0.736	0.786
GGGCTTTTCAC	GTGAAAAGCCC	0.585	0.786	0.786
GGGCCTCCCCC	GGGGGAGGCCC	0.617	0.786	0.786
GGGCATTTACA	TGTAAATGCCC	0.617	0.786	0.786
GGGATACGCCC	GGGCGTATCCC	0.786	0.7	0.786
GGGAGGTACCC	GGGTACCTCCC	0.713	0.786	0.786
GGGAGCTACCC	GGGTAGCTCCC	0.713	0.786	0.786
GGGAGAGTCAC	GTGACTCTCCC	0.786	0.648	0.786
GGGAGAATACC	GGTATTCTCCC	0.786	0.648	0.786
GGGACTTGGCA	TGCCAAGTCCC	0.504	0.786	0.786
GGGACTTGCGA	TCGCAAGTCCC	0.497	0.786	0.786
GGGACTTGCAA	TTGCAAGTCCC	0.498	0.786	0.786
GGGACAGTACC	GGTACTGTCCC	0.786	0.67	0.786
GGGAATCTTCA	TGAAGATTCCC	0.67	0.786	0.786
GGGAAAATCTA	TAGATTTTCCC	0.786	0.651	0.786
GGCGAAGCCCC	GGGGCTTCGCC	0.786	0.574	0.786
GGCAAAAGCCC	GGGCTTTTGCC	0.786	0.59	0.786
GGAATAGTCCC	GGGACTATTCC	0.786	0.66	0.786
GGAAAACACCC	GGGTGTTTTCC	0.786	0.613	0.786
GCGGAAGCCCC	GGGGCTTCCGC	0.786	0.567	0.786
GCGAAAAGCCC	GGGCTTTTCGC	0.786	0.584	0.786
GAGAGAATCCC	GGGATTCTCTC	0.786	0.638	0.786
GAGACAGTCCC	GGGACTGTCTC	0.786	0.66	0.786
GAGAAACTCCA	TGGAGTTTCTC	0.786	0.657	0.786
GAAAAATTCCC	GGGAATTTTTC	0.786	0.659	0.786
CTGAATTTCCC	GGGAAATTCAG	0.728	0.786	0.786
CGGTAAATCCA	TGGATTTACCG	0.786	0.581	0.786
CGGCATTCCCC	GGGGAATGCCG	0.697	0.786	0.786
CGGCAAGGCCC	GGGCCTTGCCG	0.786	0.525	0.786
CGGATTATCCC	GGGATAATCCG	0.72	0.786	0.786
CGGAGTTACCA	TGGTAACTCCG	0.586	0.786	0.786
CGGAGAACCCC	GGGGTTCTCCG	0.786	0.628	0.786
CGGACAGCCCC	GGGGCTGTCCG	0.786	0.65	0.786
CGGAATGTCCA	TGGACATTCCG	0.751	0.786	0.786
CGGAAAGACCA	TGGTCTTTCCG	0.786	0.595	0.786
CGGAAACCCCA	TGGGGTTTCCG	0.786	0.647	0.786
CGAAAATCCCC	GGGGATTTTCG	0.786	0.648	0.786
AGGTGAGTCCC	GGGACTCACCT	0.786	0.588	0.786
AGGTATTTCCG	CGGAAATACCT	0.668	0.786	0.786
AGGTAATTCCG	CGGAATTACCT	0.786	0.668	0.786
AGGATTTTGCC	GGCAAAATCCT	0.622	0.786	0.786
AGGATTTTCGC	GCGAAAATCCT	0.615	0.786	0.786
AGGATTTTCAC	GTGAAAATCCT	0.617	0.786	0.786
AGGAGTATCCC	GGGATACTCCT	0.731	0.786	0.786
AGGAGATTCCA	TGGAATCTCCT	0.786	0.75	0.786
AGGACTTGCCG	CGGCAAGTCCT	0.557	0.786	0.786
AGGACTCCCCC	GGGGGAGTCCT	0.648	0.786	0.786
AGGAATTTACA	TGTAAATTCCT	0.648	0.786	0.786
AGGAAAACCCT	AGGGTTTTCCT	0.786	0.617	0.786
TGGGAATACCA	TGGTATTCCCA	0.785	0.643	0.785
TGGACAATCCA	TGGATTGTCCA	0.785	0.673	0.785
TGGAACTTCCA	TGGAAGTTCCA	0.785	0.785	0.785
TGGAAAGTACA	TGTACTTTCCA	0.785	0.577	0.785
TAGAAAGTCCA	TGGACTTTCTA	0.785	0.567	0.785
GTGAATTGCCA	TGGCAATTCAC	0.605	0.785	0.785
GTGAAACTCCA	TGGAGTTTCAC	0.785	0.655	0.785
GGTCATTTCCA	TGGAAATGACC	0.618	0.785	0.785
GGTAAATTACC	GGTAATTTACC	0.785	0.667	0.785
GGGTGTTTACC	GGTAAACACCC	0.612	0.785	0.785
GGGTCTTTTCA	TGAAAAGACCC	0.524	0.785	0.785
GGGGTAACCCC	GGGGTTACCCC	0.785	0.666	0.785
GGGGGTTTTCA	TGAAAACCCCC	0.575	0.785	0.785
GGGGATGCCCA	TGGGCATCCCC	0.698	0.785	0.785
GGGGAATCCAC	GTGGATTCCCC	0.785	0.675	0.785
GGGGAAAGCCA	TGGCTTTCCCC	0.785	0.618	0.785
GGGCCTATCCA	TGGATAGGCCC	0.61	0.785	0.785
GGGCATTTCTA	TAGAAATGCCC	0.609	0.785	0.785
GGGATTTATCA	TGATAAATCCC	0.51	0.785	0.785
GGGATTCTCAC	GTGAGAATCCC	0.637	0.785	0.785
GGGATTAGCCA	TGGCTAATCCC	0.596	0.785	0.785
GGGACTGTCAC	GTGACAGTCCC	0.658	0.785	0.785
GGGACTATACC	GGTATAGTCCC	0.658	0.785	0.785
GGGACGTACCA	TGGTACGTCCC	0.623	0.785	0.785
GGGACCTACCA	TGGTAGGTCCC	0.623	0.785	0.785
GGGAATTTTAC	GTAAAATTCCC	0.657	0.785	0.785
GGGAATCTACA	TGTAGATTCCC	0.668	0.785	0.785
GGGAAGAACCC	GGGTTCTTCCC	0.785	0.71	0.785
GGGAACAACCC	GGGTTGTTCCC	0.785	0.71	0.785
GGGAAAATCAA	TTGATTTTCCC	0.785	0.65	0.785
GGCGTTTTCCA	TGGAAAACGCC	0.558	0.785	0.785
GGCAGTTGCCC	GGGCAACTGCC	0.597	0.785	0.785
GGCAGAATCCC	GGGATTCTGCC	0.785	0.642	0.785
GGCACAGTCCC	GGGACTGTGCC	0.785	0.663	0.785
GGCAATATCCC	GGGATATTGCC	0.755	0.785	0.785
GGCAAACTCCA	TGGAGTTTGCC	0.785	0.66	0.785
GGATGTTTCCC	GGGAAACATCC	0.615	0.785	0.785
GGAACTATCCC	GGGATAGTTCC	0.661	0.785	0.785
GGAAATCTCCA	TGGAGATTTCC	0.672	0.785	0.785
GCGAGAATCCC	GGGATTCTCGC	0.785	0.635	0.785
GCGACTCTCCC	GGGAGAGTCGC	0.648	0.785	0.785
GCGACAGTCCC	GGGACTGTCGC	0.785	0.657	0.785
GCGAAACTCCA	TGGAGTTTCGC	0.785	0.653	0.785
GCAAAATTCCC	GGGAATTTTGC	0.785	0.655	0.785
GATAAATTCCC	GGGAATTTATC	0.785	0.657	0.785
GAGAGTTACCC	GGGTAACTCTC	0.601	0.785	0.785
GAGAATGTCCC	GGGACATTCTC	0.766	0.785	0.785
GAGAAATTTCC	GGAAATTTCTC	0.785	0.66	0.785
CGTAAATCCCC	GGGGATTTACG	0.785	0.647	0.785
CGGTTTTTCCA	TGGAAAAACCG	0.583	0.785	0.785
CGGTCATTCCC	GGGAATGACCG	0.785	0.696	0.785
CGGGAGCTCCC	GGGAGCTCCCG	0.785	0.636	0.785
CGGGACCTCCC	GGGAGGTCCCG	0.785	0.636	0.785
CGGCGAGTCCC	GGGACTCGCCG	0.785	0.577	0.785
CGGAGATACCC	GGGTATCTCCG	0.785	0.688	0.785
CGGAATTGCCG	CGGCAATTCCG	0.657	0.785	0.785
CGGAATCCCCC	GGGGGATTCCG	0.748	0.785	0.785
CGGAAATCTCC	GGAGATTTCCG	0.785	0.65	0.785
CGCACTTTCCC	GGGAAAGTGCG	0.63	0.785	0.785
CCGAATTTCCC	GGGAAATTCGG	0.728	0.785	0.785
AGTAATTTCCA	TGGAAATTACT	0.65	0.785	0.785
AGGTGTTTCCA	TGGAAACACCT	0.595	0.785	0.785
AGGTAAATCCA	TGGATTTACCT	0.785	0.59	0.785
AGGGAACTGCC	GGCAGTTCCCT	0.785	0.532	0.785
AGGCAAGGCCC	GGGCCTTGCCT	0.785	0.534	0.785
AGGAGAACCCC	GGGGTTCTCCT	0.785	0.637	0.785
AGGACTTGCCT	AGGCAAGTCCT	0.565	0.785	0.785
AGGACTATCCA	TGGATAGTCCT	0.641	0.785	0.785
AGGACAGCCCC	GGGGCTGTCCT	0.785	0.658	0.785
AGGAATTTCTA	TAGAAATTCCT	0.64	0.785	0.785
AGGAAATACCT	AGGTATTTCCT	0.785	0.677	0.785
AGGAAAGACCA	TGGTCTTTCCT	0.785	0.603	0.785
AGGAAACCCCA	TGGGGTTTCCT	0.785	0.655	0.785
AGAAAATCCCC	GGGGATTTTCT	0.785	0.657	0.785
TGGACTTTCAA	TTGAAAGTCCA	0.565	0.783	0.783
TGCAAAGTCCA	TGGACTTTGCA	0.783	0.57	0.783
TCGAAAGTCCA	TGGACTTTCGA	0.783	0.564	0.783
TAGAATTTCCA	TGGAAATTCTA	0.673	0.783	0.783
GGTAATCTCCA	TGGAGATTACC	0.67	0.783	0.783
GGGTGTCTCCA	TGGAGACACCC	0.615	0.783	0.783
GGGTCTTTACA	TGTAAAGACCC	0.522	0.783	0.783
GGGTAACTCAC	GTGAGTTACCC	0.783	0.6	0.783
GGGGTGTTCCA	TGGAACACCCC	0.671	0.783	0.783
GGGGTCTTCCA	TGGAAGACCCC	0.671	0.783	0.783
GGGGTATACCC	GGGTATACCCC	0.783	0.726	0.783
GGGGGTTTACA	TGTAAACCCCC	0.573	0.783	0.783
GGGGGAATCCA	TGGATTCCCCC	0.783	0.67	0.783
GGGGCAGTCCA	TGGACTGCCCC	0.783	0.691	0.783
GGGCATTTGCA	TGCAAATGCCC	0.612	0.783	0.783
GGGCATTTCGA	TCGAAATGCCC	0.605	0.783	0.783
GGGCATTTCAA	TTGAAATGCCC	0.607	0.783	0.783
GGGCATGCCCC	GGGGCATGCCC	0.733	0.783	0.783
GGGATTTAACA	TGTTAAATCCC	0.508	0.783	0.783
GGGATAGTACC	GGTACTATCCC	0.783	0.66	0.783
GGGAGTGACCA	TGGTCACTCCC	0.623	0.783	0.783
GGGAGGTGCCC	GGGCACCTCCC	0.71	0.783	0.783
GGGAGCTGCCC	GGGCAGCTCCC	0.71	0.783	0.783
GGGACATTCAC	GTGAATGTCCC	0.783	0.765	0.783
GGGAATTTAAC	GTTAAATTCCC	0.655	0.783	0.783
GGGAATCTCTA	TAGAGATTCCC	0.66	0.783	0.783
GGGAAACAACC	GGTTGTTTCCC	0.783	0.613	0.783
GGGAAAATCGA	TCGATTTTCCC	0.783	0.65	0.783
GGCTATTTCCA	TGGAAATAGCC	0.618	0.783	0.783
GGCGCTTCCCC	GGGGAAGCGCC	0.577	0.783	0.783
GGCCTTTTCCC	GGGAAAAGGCC	0.593	0.783	0.783
GGCACTTGCCA	TGGCAAGTGCC	0.507	0.783	0.783
GGATCTTTCCA	TGGAAAGATCC	0.525	0.783	0.783
GGAGGTTTCCA	TGGAAACCTCC	0.577	0.783	0.783
GGAGAATTCCA	TGGAATTCTCC	0.783	0.69	0.783
GGAATTTACCA	TGGTAAATTCC	0.512	0.783	0.783
GGAAATTTGCC	GGCAAATTTCC	0.664	0.783	0.783
GGAAATTTCAC	GTGAAATTTCC	0.658	0.783	0.783
GGAAAACGCCC	GGGCGTTTTCC	0.783	0.61	0.783
GCTAAATTCCC	GGGAATTTAGC	0.783	0.654	0.783
GCGGATTCCCC	GGGGAATCCGC	0.675	0.783	0.783
GCGAATTGCCA	TGGCAATTCGC	0.605	0.783	0.783
GCGAAATTTCC	GGAAATTTCGC	0.783	0.657	0.783
GAGTTTTTCCC	GGGAAAAACTC	0.598	0.783	0.783
GAGATAGTCCC	GGGACTATCTC	0.783	0.65	0.783
GAGACTTACCA	TGGTAAGTCTC	0.512	0.783	0.783
GAGAAATTACC	GGTAATTTCTC	0.783	0.658	0.783
GAGAAACACCC	GGGTGTTTCTC	0.783	0.603	0.783
CGGTCTTCCCC	GGGGAAGACCG	0.602	0.783	0.783
CGGTAAAACCC	GGGTTTTACCG	0.783	0.528	0.783
CGGGGTTCCCC	GGGGAACCCCG	0.653	0.783	0.783
CGGGAACTCTC	GAGAGTTCCCG	0.783	0.525	0.783
CGGCAAATCCA	TGGATTTGCCG	0.783	0.578	0.783
CGGATTTTTCC	GGAAAAATCCG	0.63	0.783	0.783
CGGATAGCCCC	GGGGCTATCCG	0.783	0.64	0.783
CGGAGTTGCCA	TGGCAACTCCG	0.583	0.783	0.783
CGGACGTTCCC	GGGAACGTCCG	0.743	0.783	0.783
CGGACCTTCCC	GGGAAGGTCCG	0.743	0.783	0.783
CGGAATATCCA	TGGATATTCCG	0.741	0.783	0.783
CGGAAATCACC	GGTGATTTCCG	0.783	0.648	0.783
CGGAAAGGCCA	TGGCCTTTCCG	0.783	0.592	0.783
CAGAAATCCCC	GGGGATTTCTG	0.783	0.638	0.783
AGTAAATCCCC	GGGGATTTACT	0.783	0.655	0.783
AGGTCATTCCC	GGGAATGACCT	0.783	0.705	0.783
AGGGAGCTCCC	GGGAGCTCCCT	0.783	0.645	0.783
AGGGACCTCCC	GGGAGGTCCCT	0.783	0.645	0.783
AGGCGAGTCCC	GGGACTCGCCT	0.783	0.585	0.783
AGGCATTTCCG	CGGAAATGCCT	0.665	0.783	0.783
AGGCAATTCCG	CGGAATTGCCT	0.783	0.665	0.783
AGGAGTTTTCC	GGAAAACTCCT	0.642	0.783	0.783
AGGAGATACCC	GGGTATCTCCT	0.783	0.697	0.783
AGGAATTTGCA	TGCAAATTCCT	0.644	0.783	0.783
AGGAATTTCGA	TCGAAATTCCT	0.637	0.783	0.783
AGGAATTTCAA	TTGAAATTCCT	0.638	0.783	0.783
AGGAATGCCCC	GGGGCATTCCT	0.765	0.783	0.783
AGGAAATCTCC	GGAGATTTCCT	0.783	0.658	0.783
AGCATTTTCCC	GGGAAAATGCT	0.625	0.783	0.783
GGTGGTTTCCA	TGGAAACCACC	0.575	0.782	0.782
GGTATTTACCA	TGGTAAATACC	0.51	0.782	0.782
GGTAATTTCAC	GTGAAATTACC	0.657	0.782	0.782
GGGGAATTTCA	TGAAATTCCCC	0.782	0.692	0.782
GGGAAACTGCA	TGCAGTTTCCC	0.782	0.663	0.782
GGCATTCTCCC	GGGAGAATGCC	0.645	0.782	0.782
GGCACTGTCCC	GGGACAGTGCC	0.666	0.782	0.782
GGCAAATTACC	GGTAATTTGCC	0.782	0.662	0.782
GGACGTTTCCC	GGGAAACGTCC	0.612	0.782	0.782
GGAAAATTGCC	GGCAATTTTCC	0.782	0.665	0.782
GCGAGTTACCC	GGGTAACTCGC	0.6	0.782	0.782
GCGAATGTCCC	GGGACATTCGC	0.765	0.782	0.782
GCGAAATTACC	GGTAATTTCGC	0.782	0.655	0.782
GAGAGTTGCCC	GGGCAACTCTC	0.598	0.782	0.782
AGGGAACTCTC	GAGAGTTCCCT	0.782	0.533	0.782
AGGAAATCACC	GGTGATTTCCT	0.782	0.657	0.782
AGAAGTTTCCC	GGGAAACTTCT	0.643	0.782	0.782
TGGCATTCCCA	TGGGAATGCCA	0.64	0.781	0.781
TGGATAATCCA	TGGATTATCCA	0.781	0.663	0.781
TGGAAATTCAA	TTGAATTTCCA	0.781	0.672	0.781
GTGACTTACCA	TGGTAAGTCAC	0.51	0.781	0.781
GGTTCTTTCCA	TGGAAAGAACC	0.523	0.781	0.781
GGTGAATTCCA	TGGAATTCACC	0.781	0.688	0.781
GGGTTTGTCCA	TGGACAAACCC	0.62	0.781	0.781
GGGTGTTTCAC	GTGAAACACCC	0.602	0.781	0.781
GGGTCTTTCTA	TAGAAAGACCC	0.514	0.781	0.781
GGGTAGTTCCA	TGGAACTACCC	0.731	0.781	0.781
GGGTACTTCCA	TGGAAGTACCC	0.731	0.781	0.781
GGGTAATCCCA	TGGGATTACCC	0.781	0.746	0.781
GGGGGTTTCTA	TAGAAACCCCC	0.565	0.781	0.781
GGGGATACCCA	TGGGTATCCCC	0.688	0.781	0.781
GGGGAGGCCCC	GGGGCCTCCCC	0.781	0.69	0.781
GGGGACGCCCC	GGGGCGTCCCC	0.781	0.69	0.781
GGGCGTTTACC	GGTAAACGCCC	0.609	0.781	0.781
GGGCCTTTTCA	TGAAAAGGCCC	0.52	0.781	0.781
GGGATTTGTCA	TGACAAATCCC	0.507	0.781	0.781
GGGATTTACTA	TAGTAAATCCC	0.5	0.781	0.781
GGGACTATCAC	GTGATAGTCCC	0.648	0.781	0.781
GGGACGTGCCA	TGGCACGTCCC	0.62	0.781	0.781
GGGACCTGCCA	TGGCAGGTCCC	0.62	0.781	0.781
GGGACATACCA	TGGTATGTCCC	0.738	0.781	0.781
GGGAATCTGCA	TGCAGATTCCC	0.664	0.781	0.781
GGGAATCTCGA	TCGAGATTCCC	0.657	0.781	0.781
GGGAATCTCAA	TTGAGATTCCC	0.658	0.781	0.781
GGGAAGAGCCC	GGGCTCTTCCC	0.781	0.707	0.781
GGGAACAGCCC	GGGCTGTTCCC	0.781	0.707	0.781
GGGAAAAACAC	GTGTTTTTCCC	0.781	0.597	0.781
GGCATAGTCCC	GGGACTATGCC	0.781	0.653	0.781
GGCAAACACCC	GGGTGTTTGCC	0.781	0.607	0.781
GGAGAAACCCC	GGGGTTTCTCC	0.781	0.577	0.781
GGAAGACTCCC	GGGAGTCTTCC	0.781	0.662	0.781
GGAAAAGTTCC	GGAACTTTTCC	0.781	0.572	0.781
GCGATAGTCCC	GGGACTATCGC	0.781	0.647	0.781
GCGAAACACCC	GGGTGTTTCGC	0.781	0.6	0.781
GAGGTTTTCCA	TGGAAAACCTC	0.56	0.781	0.781
GAGAATATCCC	GGGATATTCTC	0.756	0.781	0.781
GACAAATTCCC	GGGAATTTGTC	0.781	0.652	0.781
CTGAAATCCCC	GGGGATTTCAG	0.781	0.637	0.781
CGGTTATTCCC	GGGAATAACCG	0.781	0.686	0.781
CGGGCTTCCCA	TGGGAAGCCCG	0.563	0.781	0.781
CGGGATCTCCC	GGGAGATCCCG	0.781	0.751	0.781
CGGGAACTCAC	GTGAGTTCCCG	0.781	0.523	0.781
CGGCTTTTCCA	TGGAAAAGCCG	0.58	0.781	0.781
CGGCCATTCCC	GGGAATGGCCG	0.781	0.693	0.781
CGGATTTTACC	GGTAAAATCCG	0.628	0.781	0.781
CGGAGTGTCCC	GGGACACTCCG	0.743	0.781	0.781
CGGAGATGCCC	GGGCATCTCCG	0.781	0.685	0.781
CGGAGAGTCCA	TGGACTCTCCG	0.781	0.643	0.781
CGGACTTACCG	CGGTAAGTCCG	0.562	0.781	0.781
CGCAAATCCCC	GGGGATTTGCG	0.781	0.642	0.781
CGAATTTTCCC	GGGAAAATTCG	0.631	0.781	0.781
CCGAAATCCCC	GGGGATTTCGG	0.781	0.635	0.781
CAGACTTTCCC	GGGAAAGTCTG	0.631	0.781	0.781
AGGTTTTCCCC	GGGGAAAACCT	0.597	0.781	0.781
AGGTAAAACCC	GGGTTTTACCT	0.781	0.537	0.781
AGGCGTTTCCA	TGGAAACGCCT	0.592	0.781	0.781
AGGCAAATCCA	TGGATTTGCCT	0.781	0.587	0.781
AGGATGTTCCC	GGGAACATCCT	0.738	0.781	0.781
AGGATCTTCCC	GGGAAGATCCT	0.738	0.781	0.781
AGGATAGCCCC	GGGGCTATCCT	0.781	0.648	0.781
AGGAGTTTACC	GGTAAACTCCT	0.64	0.781	0.781
AGGACTTTTCA	TGAAAAGTCCT	0.552	0.781	0.781
AGGAATCTCCG	CGGAGATTCCT	0.716	0.781	0.781
AGGAAATGCCT	AGGCATTTCCT	0.781	0.673	0.781
AGGAAAGGCCA	TGGCCTTTCCT	0.781	0.6	0.781
AAGAAATCCCC	GGGGATTTCTT	0.781	0.647	0.781
TGGAATCCCCA	TGGGGATTCCA	0.692	0.78	0.78
TGCACTTTCCA	TGGAAAGTGCA	0.573	0.78	0.78
TCGAATTTCCA	TGGAAATTCGA	0.672	0.78	0.78
GTGGTTTTCCA	TGGAAAACCAC	0.558	0.78	0.78
GGGTCTTTGCA	TGCAAAGACCC	0.517	0.78	0.78
[truncated: 2,400 more rows]
