# Supplementary material for: Extensive characterization of NF-κB binding uncovers non-canonical motifs and advances the interpretation of genetic functional traits
Source: Genome Biol. 2011 Jul 29;12(7):R70. doi: 10.1186/gb-2011-12-7-r70 (PMC3218832; doi:10.1186/gb-2011-12-7-r70)
Supplement: Additional file 4 — Information from GWASs used in our analyses. [file gb-2011-12-7-r70-S4.XLS]

## Sheet: list_TAS_GWAS
rs number	Chr	SNP position	Chr	BRS start	BRS end	BRS centre	Trait/disease Associated SNP (TAS) distance from BRS centre (<1kb highlighted in RED)	Strand	Study	Disease/Trait	Inflammatory status	Initial Sample Size	Replication Sample Size	Region	Reported Gene(s)	Strongest SNP-Risk Allele (TAS)
7774434	6	32765555	6	32765369	32765669	32765519	36	-	Genome-wide meta-analyses identify three loci associated with primary biliary cirrhosis	Primary biliary cirrhosis	Inflammatory condition	453 Italian cases, 945 Italian controls,	481 Canadian cases, 3,706 Canadian controls	6p21.32	HLA-DQB1	rs7774434-C
2205960	1	171458097	1	171458014	171458314	171458164	67	+	Genome-wide association study in a Chinese Han population identifies nine new susceptibility loci for systemic lupus erythematosus.	Systemic lupus erythematosus	Inflammatory condition	1,047 Chinese Han cases, 1,205 Chinese Han controls	3,152 Chinese Han cases, 7,050 Chinese Han controls	1q25.1	TNFSF4	rs2205960-A
1635852	7	28155935	7	28155893	28156193	28156043	108	+	Common variants in the JAZF1 gene associated with height identified by linkage and genome-wide association analysis.	Height	Other	3,925individuals	38,091 individuals	7p15.1	JAZF1	rs1635852-A
13385731	2	33555393	2	33555057	33555357	33555207	186	-	Genome-wide association study in a Chinese Han population identifies nine new susceptibility loci for systemic lupus erythematosus.	Systemic lupus erythematosus	Inflammatory condition	1,047 Chinese Han cases, 1,205 Chinese Han controls	3,152 Chinese Han cases, 7,050 Chinese Han controls	2p22.3	RASGRP3	rs13385731-A
10498091	2	221607687	2	221607280	221607580	221607430	257	-	Genome-wide association of echocardiographic dimensions, brachial artery endothelial function and treadmill exercise responses in the Framingham Heart Study.	Echocardiographic traits	Other	1,238 individuals(Framingham)	NR	2q36.1	Intergenic	rs10498091-?
6984045	8	131161594	8	131161122	131161422	131161272	322	-	Genome-wide association study identifies new multiple sclerosis susceptibility loci on chromosomes 12 and 20.	Multiple sclerosis	Inflammatory condition	1,618 European ancestry cases, 3,413 European ancestry controls	2,256 European ancestry cases, 2,310 European ancestry controls	8q24.21	ASAP1, DDEF1	rs6984045-C
7155603	14	75030288	14	75029739	75030039	75029889	399	-	Genome-wide association study meta-analysis identifies seven new rheumatoid arthritis risk lock	Rheumatoid arthritis	Inflammatory condition	5,539 European ancestry cases, 20,169 European ancestry controls	6,768 European ancestry cases, 8,806 European ancestry controls	14q24.3	BATF	rs7155603-G
6806528	3	69335588	3	69336122	69336422	69336272	684	+	Multiple common variants for celiac disease influencing immune gene expression.	Celiac disease	Inflammatory condition	4,533 European descent cases, 10,750 European descent controls	4,918 European descent cases, 5,684 European descent controls	3p14.1	FRMD4B	rs6806528-A
34704616	6	30188347	6	30188881	30189181	30189031	684	+	Common genetic variation and performance on standardized cognitive tests.	Cognitive test performance	Other	Up to 1,086 individuals	NR	6p22.1	MHC	rs34704616-?
9272346	6	32712349	6	32712906	32713206	32713056	707	+	Meta-analysis of genome-wide association study data identifies additional type 1 diabetes risk loci.	Type 1 diabetes	Other	3,561 cases,4,646 controls	6,225 cases,6,946 controls, 3,064 trios	6p21.32	HLA	rs9272346-G
6070116	20	55477589	20	55478164	55478464	55478314	725	+	Genome-wide association of lipid-lowering response to statins in combined study populations	Response to statin therapy	Other	3,928 Caucasian individuals	NR	20q13.31	HMG1L1,CTCFL,RBM38	rs6070116-G
9469220	6	32766287	6	32765369	32765669	32765519	768	-	Genome-wide association study of 14,000 cases of seven common diseases and 3,000 shared controls.	Crohn's disease	Inflammatory condition	1,748 cases,2,938 controls	(see Parkes 2007)	6p21	NR	rs9469220-A
2187668	6	32713861	6	32712906	32713206	32713056	805	-	Association of IFIH1 and other autoimmunity risk alleles with selective IgA deficiency	Immunoglobulin A	Other	430 Icelandic and Swedish cases, 1,090 Icelandic and Swedish controls	256 Spanish cases, 322 Spanish controls, 86 Finnish cases, 564 Finnish controls	6p21.32	HLA-DRB1	rs2187668-A
602875	6	32681606	6	32680201	32680501	32680351	1255	-	Genomewide association study of leprosy.	Leprosy	Other	706 Han Chinese cases, 1,225 Han Chinese controls	3,254 Chinese cases, 5,955 Chinese controls	6p21.32	HLA-DR-DQ	rs602875-A
7812879	8	11377590	8	11378780	11379080	11378930	1340	+	Genome-wide association study in a Chinese Han population identifies nine new susceptibility loci for systemic lupus erythematosus.	Systemic lupus erythematosus	Inflammatory condition	1,047 Chinese Han cases, 1,205 Chinese Han controls	3,152 Chinese Han cases, 7,050 Chinese Han controls	8p23.1	BLK	rs7812879-G
1569019	12	130142143	12	130143570	130143870	130143720	1577	+	Genetic variation in GPR133 is associated with height: genome wide association study in the self-contained population of Sorbs.	Height	Other	929 Sorbian individuals, 2,986 Caucasian individuals	2,772 German individuals	12q24.33	GPR133	rs1569019-?
2380205	10	5926739	10	5928180	5928480	5928330	1591	+	Genome-wide association study identifies five new breast cancer susceptibility loci	Breast cancer	Other	3,659 UK cases, 4,897 UK controls	12,576 European cases, 12,223 European controls	10p15.1	ANKRD16,FBXO18	rs2380205-C
17445836	16	84575163	16	84576615	84576915	84576765	1602	+	Meta-analysis of genome scans and replication identify CD6, IRF8 and TNFRSF1A as new multiple sclerosis susceptibility loci.	Multiple sclerosis	Inflammatory condition	2,624 cases, 7,220 controls	2,215 cases, 2,116 controls	16q24.1	IRF8	rs17445836-G
615672	6	32682148	6	32680201	32680501	32680351	1797	-	Genome-wide association study of 14,000 cases of seven common diseases and 3,000 shared controls.	Rheumatoid arthritis	Inflammatory condition	1,860 cases,2,938 controls	NR	6p21.32	HLA-DRB1	rs615672-?
12579350	12	5667361	12	5665400	5665700	5665550	1811	-	Genome-wide association study of panic disorder in the Japanese population.	Panic disorder	Other	200 Japanese cases, 200 Japanese controls	NR	12p13.31	TMEM16B	rs12579350-?
2040406	6	32710984	6	32712906	32713206	32713056	2072	+	Variants within the immunoregulatory CBLB gene are associated with multiple sclerosis	Multiple sclerosis	Inflammatory condition	882 Sardinian cases, 872 Sardinian controls	1,775 Sardinian cases, 2,005 Sardinian controls	6p21.32	HLA-DRB,HLA-DQB1	rs2040406-G
501120	10	44073872	10	44075809	44076109	44075959	2087	+	Genomewide association analysis of coronary artery disease.	Coronary heart disease	Other	1,926 cases,2,938 controls	875 cases,1,644 controls	10q11.21	CXCL12	rs501120-T
2166706	11	92331179	11	92328767	92329067	92328917	2262	-	Common genetic variation near melatonin receptor MTNR1B contributes to raised plasma glucose and increased risk of type 2 diabetes among Indian Asians and European Caucasians.	Fasting plasma glucose	Other	7,474 Indian Asian individuals	4,462 European controls	11q21	MTNR1B	rs2166706-G
2856683	6	32763195	6	32765369	32765669	32765519	2324	+	Primary biliary cirrhosis associated with HLA, IL12A, and IL12RB2 variants.	Primary biliary cirrhosis	Inflammatory condition	505 cases, 1,507 controls	up to 526 cases, 1,206 controls	6p21.32	c6orf10, BTNL2, HLA-DQB1	4-SNP haplotype-2
2736340	8	11381381	8	11378780	11379080	11378930	2451	-	REL, encoding a member of the NF-kappaB family of transcription factors, is a newly defined risk locus for rheumatoid arthritis.	Rheumatoid arthritis	Inflammatory condition	2,418 cases, 4,504 controls	2,604 cases, 2,882 controls	8p23.1	BLK	rs2736340-A
12986413	19	2121953	19	2119342	2119642	2119492	2461	-	Identification of ten loci associated with height highlights new biological pathways in human growth.	Height	Other	15,821 individuals	13,671 individuals	19p13.3	DOT1L	rs12986413-T
10036748	5	150438338	5	150440710	150441010	150440860	2522	+	Genome-wide association study in a Chinese Han population identifies nine new susceptibility loci for systemic lupus erythematosus.	Systemic lupus erythematosus	Inflammatory condition	1,047 Chinese Han cases, 1,205 Chinese Han controls	3,152 Chinese Han cases, 7,050 Chinese Han controls	5q33.1	TNIP1	rs10036748-A
2523608	6	31430537	6	31432959	31433259	31433109	2572	+	Host determinants of HIV-1 control in African Americans	HIV-1 control	Other	515 African American cases	NR	6p21.33	HLA-B	rs2523608-?
477515	6	32677668	6	32680201	32680501	32680351	2683	+	Loci on 20q13 and 21q22 are associated with pediatric-onset inflammatory bowel disease.	Inflammatory bowel disease	Inflammatory condition	1,011 cases,4,250 controls	1,922 cases,14,124 controls	6p21.32	HLA-DQA1	rs477515-?
9272219	6	32710246	6	32712906	32713206	32713056	2810	+	Common variants on chromosome 6p22.1 are associated with schizophrenia.	Schizophrenia	Other	2,681 European ancestry cases, 2,653 European ancestry controls, 1,286 African American cases, 973 African American controls	5,327 European ancestry cases, 16,424 European ancestry controls	6p21.32	HLA-DQA1	rs9272219-G
1776897	6	34302988	6	34299822	34300122	34299972	3016	-	Genome-Wide Association Study of Height and Body Mass Index in Australian Twin Families	Height	Other	11,536 European descent family members	NR	6p21.31	HMGA1	rs1776897-T
198846	6	26215441	6	26212046	26212346	26212196	3245	-	Genome-wide association study identifies variants in TMPRSS6 associated with hemoglobin levels.	Hemoglobin	Other	6,316 Europeans, 9,685 Indian Asians	5,187 Europeans, 6,721 Indian Asians	6p22.1	HFE	rs198846-A
1465788	14	68333351	14	68329665	68329965	68329815	3536	-	Genome-wide association study and meta-analysis find that over 40 loci affect risk of type 1 diabetes.	Type 1 diabetes	Other	7,514 cases, 9,045 controls	4,267 cases, 4,670 controls, 4,342 trios	14q24.1	Intergenic	rs1465788-?
2217332	16	55526648	16	55522945	55523245	55523095	3553	-	A genome-wide association study of the metabolic syndrome in Indian Asian men	Metabolic syndrome	Other	2,554 Indian Asian men	2,240 Indian Asian men	16q13	HERPUD1	rs2217332-?
11712165	3	120601485	3	120597421	120597721	120597571	3914	-	Multiple common variants for celiac disease influencing immune gene expression.	Celiac disease	Inflammatory condition	4,533 European descent cases, 10,750 European descent controls	4,918 European descent cases, 5,684 European descent controls	3q13.33	CD80, KTELC1	rs11712165-C
9990343	3	46314815	3	46310701	46311001	46310851	3964	-	Voxelwise genome-wide association study (vGWAS).	Brain structure	Other	740 Caucasian individuals	NR	3p21.31	Intergenic	rs9990343-?
9271100	6	32684455	6	32680201	32680501	32680351	4104	-	Genome-wide association study in a Chinese Han population identifies nine new susceptibility loci for systemic lupus erythematosus.	Systemic lupus erythematosus	Inflammatory condition	1,047 Chinese Han cases, 1,205 Chinese Han controls	3,152 Chinese Han cases, 7,050 Chinese Han controls	6p21.32	HLA-DRB1	rs9271100-?
12210050	6	420488	6	416186	416486	416336	4152	-	Genome-wide association study of tanning phenotype in a population of European ancestry.	Tanning	Other	2,287 women	870 controls	6p25.3	EXOC2	rs12210050-T
849141	7	28151615	7	28155893	28156193	28156043	4428	+	Meta-analysis of genome-wide scans for human adult stature identifies novel Loci and associations with measures of skeletal frame size.	Height	Other	12,611 individuals	7,187 individuals	7p15.1	JAZF1	rs849141-?
3776331	5	142421986	5	142426332	142426632	142426482	4496	+	Association of a common nonsynonymous variant in GLUT9 with serum uric acid levels in old order amish.	Serum uric acid	Other	408 women,460 men	NR	5q31.3	NR	rs3776331-?
185819	6	32158044	6	32162471	32162771	32162621	4577	+	Many sequence variants affecting diversity of adult human height.	Height	Other	30,968 individuals	8,541 individuals	6p21.32	HLA class III	rs185819-T
243021	2	60438322	2	60433594	60433894	60433744	4578	-	Twelve type 2 diabetes susceptibility loci identified through large-scale association analysis	Type 2 diabetes	Other	8,130 European descent cases, 38,987 European descent controls	Up to 34,412 European descent cases, 59,925 European descent controls	2p16.1	BCL11A	rs243021-A
11602954	11	192855	11	197423	197723	197573	4718	+	A genome-wide meta-analysis identifies 22 loci associated with eight hematological parameters in the HaemGen consortium.	Mean platelet volume	Other	4,627 European individuals	9,316 European individuals	11p15.5	BET1L	rs11602954-G
1385374	12	127866646	12	127871437	127871737	127871587	4941	+	Genome-wide association study in a Chinese Han population identifies nine new susceptibility loci for systemic lupus erythematosus.	Systemic lupus erythematosus	Inflammatory condition	1,047 Chinese Han cases, 1,205 Chinese Han controls	3,152 Chinese Han cases, 7,050 Chinese Han controls	12q24.32	SLC15A4	rs1385374-A
660895	6	32685357	6	32680201	32680501	32680351	5006	-	TRAF1-C5 as a risk locus for rheumatoid arthritis--a genomewide study.	Rheumatoid arthritis	Inflammatory condition	1,493 cases,1,831 controls	1,053 cases,1,858 controls	6p21.32	HLA-DRB1	rs660895-?
1540771	6	411032	6	416186	416486	416336	5304	+	Genetic determinants of hair, eye and skin pigmentation in Europeans.	Freckles	Other	2,986 individuals	3,932 individuals	6p25.3	SEC5L1,IRF4	rs1540771-A
12635698	3	16383492	3	16389024	16389324	16389174	5682	+	Common body mass index-associated variants confer risk of extreme obesity.	Obesity (extreme)	Other	775 Caucasian cases, 3,197 Caucasian controls	NR	3p24.3	RAFTLIN	rs12635698-C
12735613	1	118685495	1	118679555	118679855	118679705	5790	-	Genome-wide association analysis identifies 20 loci that influence adult height.	Height	Other	13,665 individuals	16,482 individuals	1p12	SPAG17	rs12735613-A
12131057	1	38396715	1	38390689	38390989	38390839	5876	-	Genome-wide association study meta-analysis identifies seven new rheumatoid arthritis risk lock	Rheumatoid arthritis	Inflammatory condition	5,539 European ancestry cases, 20,169 European ancestry controls	6,768 European ancestry cases, 8,806 European ancestry controls	1p34.3	POU3F1	rs12131057-G
12150338	17	1580853	17	1586684	1586984	1586834	5981	+	Common Variants in the Calcium Sensing Receptor Gene are Associated with Total Serum Calcium Levels	Serum calcium	Other	20,611 European ancestry individuals	NR	17p13.3	PRPF8,MGC14376,WDR81,SMYD4,SERPINF1,SERPINF2	rs12150338-T
266717	3	188013177	3	188006932	188007232	188007082	6095	-	A genome-wide association study reveals variants in ARL15 that influence adiponectin levels.	Adiponectin levels	Inflammatory condition	8,531 European ancestry individuals	6,202 European descent individuals	3q27.3	ADIPOQ	rs266717-C
3934834	1	995668	1	989406	989706	989556	6112	-	Linkage and genome-wide association analysis of obesity-related phenotypes: association of weight with the MGAT1 gene.	Body mass index	Other	Up to 3,925 European individuals	NR	1p36.33	NR	rs3934834-G
6457617	6	32771828	6	32765369	32765669	32765519	6309	-	Genome-wide association study of systemic sclerosis identifies CD247 as a new susceptibility locus	Systemic sclerosis	Inflammatory condition	2,296 European ancestry cases, 5,171 European ancestry controls	2,753 European ancestry cases, 4,569 European ancestry controls	6p21.32	HLA-DQB1	rs6457617-?
4143832	5	131890875	5	131884394	131884694	131884544	6331	-	Sequence variants affecting eosinophil numbers associate with asthma and myocardial infarction.	Plasma eosinophil count	Other	9,392 European individuals	12,118 European individuals, 5,212 East Asian individuals	5q31.1	IL5	rs4143832-C
10227331	7	156987698	7	156981189	156981489	156981339	6359	-	Genome-wide association scan of quantitative traits for attention deficit hyperactivity disorder identifies novel associations and confirms candidate gene associations.	Inattentive symptoms	Other	909 trios	NR	7q36.3	Intergenic	rs10227331-?
6457620	6	32771976	6	32765369	32765669	32765519	6457	-	Common variants at CD40 and other loci confer risk of rheumatoid arthritis.	Rheumatoid arthritis	Inflammatory condition	3,393 cases,12,460 controls	3,929 cases,5,807 controls	6p21.32	HLA-DRB1	rs6457620-?
4843747	16	86548551	16	86541907	86542207	86542057	6494	-	Loci at chromosomes 13, 19 and 20 influence age at natural menopause.	Menopause (age at onset)	Other	2,979 women	2,560 women	16q24.2	NR	rs4843747-?
849134	7	28162746	7	28155893	28156193	28156043	6703	-	Twelve type 2 diabetes susceptibility loci identified through large-scale association analysis	Type 2 diabetes	Other	8,130 European descent cases, 38,987 European descent controls	Up to 34,412 European descent cases, 59,925 European descent controls	7p15.1	JAZF1	rs849134-A
2371208	7	82175794	7	82182551	82182851	82182701	6907	+	Genetic correlates of longevity and selected age-related phenotypes: a genome-wide association study in the Framingham Study.	Aging traits	Other	1,345 individuals(Framingham)	NR	7q21.11	Intergenic	rs2371208-?
3761847	9	122730059	9	122722875	122723175	122723025	7034	-	Genome-wide association study meta-analysis identifies seven new rheumatoid arthritis risk lock	Rheumatoid arthritis	Inflammatory condition	5,539 European ancestry cases, 20,169 European ancestry controls	6,768 European ancestry cases, 8,806 European ancestry controls	9q33.2	TRAF1,C5	rs3761847-G
17265703	3	123531333	3	123524001	123524301	123524151	7182	-	Common genetic variants associate with serum phosphorus concentration	Serum phosphorus concentrations	Other	16,264 European ancestry individuals	5,444 individuals	3q21.1	CASR,CCDC58	rs17265703-G
9357152	6	32772937	6	32765369	32765669	32765519	7418	-	Primary biliary cirrhosis associated with HLA, IL12A, and IL12RB2 variants.	Primary biliary cirrhosis	Inflammatory condition	505 cases, 1,507 controls	up to 526 cases, 1,206 controls	6p21.32	c6orf10, BTNL2, HLA-DQB1	4-SNP haplotype-2
8057551	16	27342427	16	27349857	27350157	27350007	7580	+	PTH and IL21R May Underlie Variation of Femoral Neck Bone Mineral Density as Revealed by a Genome-Wide Association Study.	Bone mineral density	Other	983 Caucasian individuals	2,557 Caucasian individuals from 750 families	16p12.1	IL21R	rs8057551-G
13277113	8	11386594	8	11378780	11379080	11378930	7664	-	Association of systemic lupus erythematosus with C8orf13-BLK and ITGAM-ITGAX.	Systemic lupus erythematosus	Inflammatory condition	1,311 cases,3,340 controls	793 cases,857 controls	8p23.1	C8orf13, BLK	rs13277113-A
10484561	6	32773397	6	32765369	32765669	32765519	7878	-	Genome-wide association study of follicular lymphoma identifies a risk locus at 6p21.32	Follicular lymphoma	Other	681 European descent cases, 750 European descent controls	up to 3,164 European descent cases, 6,208 European descent controls	6p21.32	HLA-DQB1	rs10484561-G
9275572	6	32786976	6	32794706	32795006	32794856	7880	+	Genome-wide association study in alopecia areata implicates both innate and adaptive immunity	Alopecia areata	Inflammatory condition	Up to 1,054 European ancestry cases, 3,278 European ancestry controls	NR	6p21.32	HLA-DQA2	rs9275572-G
3803915	19	2111528	19	2119342	2119642	2119492	7964	+	Linkage and genome-wide association analysis of obesity-related phenotypes: association of weight with the MGAT1 gene.	Body mass index	Other	Up to 3,925 European individuals	NR	19p13.3	NR	rs3803915-C
2816316	1	190803435	1	190811285	190811585	190811435	8000	+	Multiple common variants for celiac disease influencing immune gene expression.	Celiac disease	Inflammatory condition	4,533 European descent cases, 10,750 European descent controls	4,918 European descent cases, 5,684 European descent controls	1q31.2	RGS1	rs2816316-?
337161	1	218981542	1	218973080	218973380	218973230	8312	-	Genomewide association study of movement-related adverse antipsychotic effects.	Response to antipsychotic therapy (extrapyramidal side effects)	Other	738 schizophrenic individuals	NR	1q41	Intergenic	rs337161-?
6494849	15	68267667	15	68276103	68276403	68276253	8586	+	Genome-wide association and meta-analysis of bipolar disorder in individuals of European ancestry.	Bipolar disorder	Other	3,683 cases, 14,507 controls	NR	15q23	NR	rs6494849-A
864745	7	28147080	7	28155893	28156193	28156043	8963	+	Meta-analysis of genome-wide association data and large-scale replication identifies additional susceptibility loci for type 2 diabetes.	Type 2 diabetes	Other	4,549 cases,5,579 controls	24,194 cases,55,598 controls	7p15.1	JAZF1	rs864745-T
1109670	2	9167488	2	9158031	9158331	9158181	9307	-	Genome-wide association analysis of susceptibility and clinical phenotype in multiple sclerosis.	Multiple sclerosis	Inflammatory condition	978 cases,883 controls	NR	2p25.1	DDEF2	rs1109670-?
17038182	1	118669927	1	118679555	118679855	118679705	9778	+	A large-scale genome-wide association study of Asian populations uncovers genetic factors influencing eight quantitative traits.	Height	Other	8,842 Korean individuals	7,861 Korean individuals	1p12	Intergenic	rs17038182-C
9929218	16	67378446	16	67368268	67368568	67368418	10028	-	Meta-analysis of genome-wide association data identifies four new susceptibility loci for colorectal cancer.	Colorectal cancer	Other	1,902 cases,1,929 controls	4,878 cases,4,914 controls	16q22.1	CDH1	rs9929218-A
6887695	5	158755222	5	158765165	158765465	158765315	10093	+	Sequence variants in the autophagy gene IRGM and multiple other replicating loci contribute to Crohn's disease susceptibility.	Crohn's disease	Inflammatory condition	1,748 cases,2,938 controls	1,182 cases,2,024 controls	5q33.3	IL12B	rs6887695-?
2121070	14	75720516	14	75730516	75730816	75730666	10150	+	Framingham Heart Study 100K Project: genome-wide associations for blood pressure and arterial stiffness	Blood pressure	Other	644-1,327 individuals, depending on measure(Framingham)	NR	14q24.3	C14orf118	rs2121070-?
9273349	6	32733846	6	32744059	32744359	32744209	10363	+	A large-scale, consortium-based genomewide association study of asthma	Asthma	Inflammatory condition	10,365 cases, 16,110 controls	NR	6p21.32	HLA-DQ	rs9273349-C
2647044	6	32775887	6	32765369	32765669	32765519	10368	-	A genome-wide association study identifies KIAA0350 as a type 1 diabetes gene	Type 1 diabetes	Other	467 trios, 561 cases,1,143 controls	2,350 individuals in 549 families; 390 trios	6p21.32	HLA-DRB1	rs2647044-A
7743761	6	31444078	6	31432959	31433259	31433109	10969	-	Genome-wide association study of ankylosing spondylitis identifies non-MHC susceptibility loci.	Ankylosing spondylitis	Inflammatory condition	2,053 European descent cases, 5,140 European descent controls	898 British cases, 1,518 British controls	6p21.33	MHC	rs7743761-?
2618476	8	11389949	8	11378780	11379080	11378930	11019	-	Genetic variants near TNFAIP3 on 6q23 are associated with systemic lupus erythematosus.	Systemic lupus erythematosus	Inflammatory condition	431 cases,2,155 controls	740 trios	8p23.1	BLK	rs2618476-?
655601	5	180159278	5	180170188	180170488	180170338	11060	+	Genome-wide association studies in an isolated founder population from the Pacific Island of Kosrae.	Quantitative traits	Other	Up to 2,906 Micronesian individuals	NR	5q35.3	MGAT1	rs655601-A
1800562	6	26201119	6	26212046	26212346	26212196	11077	+	A genome-wide association study of red blood cell traits using the electronic medical record	Red blood cell traits	Other	3,012 European ancestry individuals	NR	6p22.2	HFE	rs1800562-A
762421	21	44439988	21	44451714	44452014	44451864	11876	+	Genome-wide association defines more than 30 distinct susceptibility loci for Crohn's disease.	Crohn's disease	Inflammatory condition	3,230 cases4,829 controls	1,339 trios, 2,325 cases, 1,809 controls	21q22.3	ICOSLG	rs762421-G
2860580	6	30014669	6	30002637	30002937	30002787	11882	-	A genome-wide association study of nasopharyngeal carcinoma identifies three new susceptibility loci.	Nasopharyngeal carcinoma	Other	1,583 Southern Chinese descent cases, 972 Southern Chinese descent controls, 922 Singapore Chinese controls	3,507 Southern Chinese descent cases, 3,063 Southern Chinese descent controls, 284 Southern Chinese family trios	6p22.1	HLA-A	rs2860580-?
2844479	6	31680934	6	31692780	31693080	31692930	11996	+	Genome-wide association yields new sequence variants at seven loci that associate with measures of obesity.	Weight	Other	80,969 individuals	11,036 individuals	6p21.33	AIF1, NCR3	rs2844479-T
4809324	20	61788663	20	61800818	61801118	61800968	12305	+	Variants in the CDKN2B and RTEL1 regions are associated with high-grade glioma susceptibility.	Glioma (high-grade)	Other	692 high-grade cases, 3,992 controls	176 high-grade cases, 174 controls	20q13.33	RTEL1	rs4809324-C
28421666	6	32700714	6	32712906	32713206	32713056	12342	+	A genome-wide association study of nasopharyngeal carcinoma identifies three new susceptibility loci.	Nasopharyngeal carcinoma	Other	1,583 Southern Chinese descent cases, 972 Southern Chinese descent controls, 922 Singapore Chinese controls	3,507 Southern Chinese descent cases, 3,063 Southern Chinese descent controls, 284 Southern Chinese family trios	6p21.32	HLA-DQ,HLA-DR	rs28421666-?
11708996	3	38608926	3	38596330	38596630	38596480	12446	-	Genome-wide association study of PR interval.	PR interval	Other	28,517 European descent individuals	NR	3p22.2	SCN5A	rs11708996-C
2524054	6	31360374	6	31347774	31348074	31347924	12450	-	Quantitative trait loci for CD4:CD8 lymphocyte ratio are associated with risk of type 1 diabetes and HIV-1 immune control	CD4:CD8 lymphocyte ratio	Other	2,538 adolescent twins from 1,089 Australian families	592 siblings and 386 parents from 272 Australian families, 396 siblings from 278 UK families	6p21.33	HLA-B	rs2524054-A
12206204	6	26224960	6	26212046	26212346	26212196	12764	-	Genome-wide association meta-analysis for total serum bilirubin levels.	Serum bilirubin levels	Other	9,264 individuals	NR	6p22.1	HIST1H2BC	rs12206204-T
3134792	6	31420304	6	31432959	31433259	31433109	12805	+	Identification of ZNF313/RNF114 as a novel psoriasis susceptibility gene.	Psoriasis	Other	318 cases,288 controls	2,361 cases,1,927 controls	6p21.33	HLA-C	rs3134792-?
2180341	6	127642322	6	127629311	127629611	127629461	12861	-	Genome-wide association study provides evidence for a breast cancer risk locus at 6q22.33.	Breast cancer	Other	249 cases, 299 controls(Ashkenazi Jewish, non-BRCA1/2 carriers)	1,193 cases,1,166 controls(Ashkenazi Jewish, non-BRCA1/2 carriers)	6q22.33	ECHDC1,RNF146	rs2180341-G
12191877	6	31360903	6	31347774	31348074	31347924	12979	-	Genome-wide scan reveals association of psoriasis with IL-23 and NF-kappaB pathways.	Psoriasis	Other	1,359 cases, 1,400 controls	5,048 cases, 5,041 controls	6p21.33	HLA-C	rs12191877-T
2858884	6	32808060	6	32794706	32795006	32794856	13204	-	Genome-wide association study identifies new HLA class II haplotypes strongly protective against narcolepsy	Narcolepsy	Other	562 European cases, 954 European controls	370 European cases, 495 European controls	6p21.32	HLA-DQA2	rs2858884-A
7521902	1	22363310	1	22376487	22376787	22376637	13327	+	A genome-wide association study identifies susceptibility loci for ovarian cancer at 2q31 and 8q24	Ovarian cancer	Other	1,768 European ancestry cases, 2,354 European ancestry controls	8,709 European ancestry cases, 51,764 European ancestry controls	1p36.12	NR	rs7521902-?
2315008	20	61814399	20	61800818	61801118	61800968	13431	-	Loci on 20q13 and 21q22 are associated with pediatric-onset inflammatory bowel disease.	Inflammatory bowel disease	Inflammatory condition	1,011 cases,4,250 controls	1,922 cases,14,124 controls	20q13.33	TNFRSF6B	rs2315008-G
17131547	1	91983607	1	91970006	91970306	91970156	13451	-	Genome-wide association and follow-up replication studies identified ADAMTS18 and TGFBR3 as bone mass candidate genes in different ethnic groups.	Bone mineral density	Other	1,000 white individuals	4,925 white individuals, 350 Chinese hip fracture cases, 350 Chinese controls, 2,955 Chinese individuals, 908 West African men	1p22.2	TGFBR3	rs17131547-A
13192471	6	32779080	6	32765369	32765669	32765519	13561	-	A regulatory variant in CCR6 is associated with rheumatoid arthritis susceptibility	Rheumatoid arthritis	Inflammatory condition	2,303 Japanese cases, 3,380 Japanese controls	4,768 Japanese cases, 17,359 Japanese controls	6p21.32	HLA-DRB1	rs13192471-G
7968606	12	98340972	12	98354547	98354847	98354697	13725	+	Genome-wide pharmacogenomic analysis of response to treatment with antipsychotics.	Response to antipsychotic treatment	Other	738 cases	NR	12q23.1	ANKS1B	rs7968606-?
2994684	10	31406276	10	31419884	31420184	31420034	13758	+	Genomewide pharmacogenomic study of metabolic side effects to antipsychotic drugs	Response to antipsychotic treatment	Other	738 European American, African American, and other schizophrenia cases	NR	10p11.22	Intergenic	rs2994684-?
10919071	1	167366106	1	167352018	167352318	167352168	13938	-	Common variants at ten loci modulate the QT interval duration in the QTSCD Study.	QT interval	Other	15,842 individuals	up to 13,602 individuals	1q24.2	ATP1B1	rs10919071-A
9271366	6	32694831	6	32680201	32680501	32680351	14480	-	Association of IFIH1 and other autoimmunity risk alleles with selective IgA deficiency	Immunoglobulin A	Other	430 Icelandic and Swedish cases, 1,090 Icelandic and Swedish controls	256 Spanish cases, 322 Spanish controls, 86 Finnish cases, 564 Finnish controls	6p21.32	HLA-DRB1	rs9271366-?
20541	5	132023862	5	132038702	132039002	132038852	14990	+	Genome-wide scan reveals association of psoriasis with IL-23 and NF-kappaB pathways.	Psoriasis	Other	1,359 cases, 1,400 controls	5,048 cases, 5,041 controls	5q31.1	IL13	rs20541-G
1295686	5	132023741	5	132038702	132039002	132038852	15111	+	A large-scale, consortium-based genomewide association study of asthma	Asthma	Inflammatory condition	10,365 cases, 16,110 controls	NR	5q31.1	IL13	rs1295686-T
9792269	8	129333770	8	129349004	129349304	129349154	15384	+	Multiple common variants for celiac disease influencing immune gene expression.	Celiac disease	Inflammatory condition	4,533 European descent cases, 10,750 European descent controls	4,918 European descent cases, 5,684 European descent controls	8q24.21	Intergenic	rs9792269-?
1387153	11	92313475	11	92328767	92329067	92328917	15442	+	Common variants at ten genomic loci influence hemoglobin A1C levels via glycemic and non-glycemic pathways	Glycated hemoglobin levels	Other	up to 46,368 European ancestry individuals	NR	11q14.3	MTNR1B	rs1387153-T
9253	1	37731399	1	37715470	37715770	37715620	15779	-	Genome-wide association and linkage analyses of hemostatic factors and hematological phenotypes in the Framingham Heart Study.	Hemostatic factors and hematological phenotypes	Other	1,000 individuals(Framingham	NR	1p34.3	FLJ11730, BC016328	rs9253-?
2304256	19	10336651	19	10352430	10352730	10352580	15929	+	The imprinted DLK1-MEG3 gene region on chromosome 14q32.2 alters susceptibility to type 1 diabetes.	Type 1 diabetes	Other	7,514 European ancestry cases, 9,045 European ancestry controls	4,840 European ancestry cases, 2,670 European ancestry controls, 4,152 European ancestry familial triads	19p13.2	TYK2	rs2304256-C
958798	1	110571745	1	110587823	110588123	110587973	16228	+	A genome-wide association study of self-rated health	Self-rated health	Other	6,706 Australian individuals from 2,585 independent families	NR	1p13.3	KCNC4	rs958798-T
6441961	3	46327387	3	46310701	46311001	46310851	16536	-	Newly identified genetic risk variants for celiac disease related to the immune response.	Celiac disease	Inflammatory condition	767 cases,1,422 controls	1,643 cases,3,406 controls	3p21.31	CCR1, CCR3	rs6441961-A
7158173	14	64715002	14	64731557	64731857	64731707	16705	+	Genome-wide association study of anthropometric traits in Korcula Island, Croatia.	Anthropometric traits	Other	898 individuals	NR	14q23.3	MAX	rs7158173-?
10852932	17	2090209	17	2073171	2073471	2073321	16888	-	Genetic variants associated with cardiac structure and function: a meta-analysis and replication of genome-wide association data.	Aortic root size	Other	12,612 European ancestry individuals	4,094 European ancestry individuals	17p13.3	SMG6, SRR, TSR1, SGSM2	rs10852932-T
917997	2	102436999	2	102419299	102419599	102419449	17550	-	Multiple common variants for celiac disease influencing immune gene expression.	Celiac disease	Inflammatory condition	4,533 European descent cases, 10,750 European descent controls	4,918 European descent cases, 5,684 European descent controls	2q12.1	IL18RAP, IL18R1, IL1RL1, IL1RL2	rs917997-A
17728338	5	150458510	5	150440710	150441010	150440860	17650	-	Genome-wide scan reveals association of psoriasis with IL-23 and NF-kappaB pathways.	Psoriasis	Other	1,359 cases, 1,400 controls	5,048 cases, 5,041 controls	5q33.1	TNIP1	rs17728338-A
13376333	1	153080976	1	153098875	153099175	153099025	18049	+	Common variants in KCNN3 are associated with lone atrial fibrillation.	Atrial fibrillation	Other	1,335 European descent cases, 12,844 European descent controls	1,164 European descent cases, 3,607 European descent controls	1q21.3	KCNN3	rs13376333-T
4899260	14	68347956	14	68329665	68329965	68329815	18141	-	Multiple common variants for celiac disease influencing immune gene expression.	Celiac disease	Inflammatory condition	4,533 European descent cases, 10,750 European descent controls	4,918 European descent cases, 5,684 European descent controls	14q24.1	ZFP36L1	rs4899260-A
16826658	1	22358457	1	22376487	22376787	22376637	18180	+	A genome-wide association study identifies genetic variants in the CDKN2BAS locus associated with endometriosis in Japanese	Endometriosis	Other	1,423 Japanese cases, 1,318 Japanese controls	484 Japanese cases, 3,974 Japanese controls	1p36.12	WNT4	rs16826658-G
314370	7	100291143	7	100272797	100273097	100272947	18196	-	Genome-wide association analysis identifies multiple loci related with resting heart rate	Resting heart rate	Other	38,991 European ancestry individuals	NR	7q22.1	SLC12A9	rs314370-C
10045431	5	158747110	5	158765165	158765465	158765315	18205	+	Fucosyltransferase 2(FUT2) Non-Secretor Status is associated with Crohn's Disease	Crohn's disease	Inflammatory condition	896 Caucasian cases, 3,204 Caucasian controls	1,174 Northern European origin cases, 357 Northern European origin controls	5q33.3	IL12B	rs10045431-?
690037	3	16370671	3	16389024	16389324	16389174	18503	+	Genome-wide association identifies ATOH7 as a major gene determining human optic disc size	Optic disc size (cup)	Other	1,368 Australian twins, 848 UK individuals	NR	3p25.1	RFTN1	rs690037-C
7787531	7	128810832	7	128829365	128829665	128829515	18683	+	Genome-wide association analyses identifies a susceptibility locus for tuberculosis on chromosome 18q11.2	Tuberculosis	Other	921 Ghanaian cases 1,740 Ghanaian controls, 1,316 Gambian cases, 1,382 Gambian controls	1,226 Ghanaian cases, 3,825 Ghanaian controls, 236 Malawian cases, 779 Malawian controls, 332 Ghana parent/child trios and duos	7q32.1	NR	rs7787531-?
10276619	7	50283897	7	50302547	50302847	50302697	18800	+	Hippocampal atrophy as a quantitative trait in a genome-wide association study identifying novel susceptibility genes for Alzheimer's disease.	Hippocampal atrophy	Other	172 cases, 209 controls	NR	7p12.2	IKZF1	rs10276619-?
9468925	6	31366815	6	31347774	31348074	31347924	18891	-	Genome-wide association study for vitiligo identifies susceptibility loci at 6q27 and the MHC	Vitiligo	Other	1,117 Chinese Han cases, 1,429 Chinese Han controls	5,910 Chinese Han cases, 9,916 Chinese Han controls, 713 Chinese Uygur cases, 824 Chinese Uygur controls	6p21.33	HLA	rs9468925-?
2076756	16	49314381	16	49333191	49333491	49333341	18960	+	Systematic association mapping identifies NELL1 as a novel IBD disease gene.	Crohn's disease	Inflammatory condition	393 cases,399 controls	1,248 trios, 2,920 cases, 1,961 controls	16q12.1	CARD15	rs2076756-?
5743289	16	49314274	16	49333191	49333491	49333341	19067	+	Loci on 20q13 and 21q22 are associated with pediatric-onset inflammatory bowel disease.	Inflammatory bowel disease	Inflammatory condition	1,011 cases,4,250 controls	1,922 cases,14,124 controls	16q12.1	NOD2	rs5743289-T
10492096	12	6450842	12	6431294	6431594	6431444	19398	-	Genome-wide association with bone mass and geometry in the Framingham Heart Study.	Hip geometry	Other	1,141 individuals(Framingham)	NR	12p13.31	VAMP1	rs10492096-?
10830963	11	92348357	11	92328767	92329067	92328917	19440	-	New genetic loci implicated in fasting glucose homeostasis and their impact on type 2 diabetes risk.	Fasting glucose-related traits	Other	up to 46,186 European descent individuals	up to 76,558 European ancestry individuals	11q14.3	MTNR1B	rs10830963-G
9989419	16	55542639	16	55522945	55523245	55523095	19544	-	Genetic Variants Influencing Circulating Lipid Levels and Risk of Coronary Artery Disease	HDL cholesterol	Other	up to 17,243 white European descent individuals	up to 37,774 white European descent individuals, up to 9,665 Indian Asian individuals	16q13	CETP	rs9989419-G
10489849	1	157463388	1	157443671	157443971	157443821	19567	-	Genome-wide association with select biomarker traits in the Framingham Heart Study.	Select biomarker traits	Other	1,012 individuals(Framingham)	NR	1q23.2	IGSF4B	rs10489849-?
1746048	10	44095829	10	44075809	44076109	44075959	19870	-	Genome-wide association of early-onset myocardial infarction with single nucleotide polymorphisms and copy number variants.	Myocardial infarction (early onset)	Other	2,967 cases, 3,075 controls	9,746 cases, 9,746 controls	10q11.21	CXCL12	rs1746048-C
517811	8	103014038	8	103033852	103034152	103034002	19964	+	Common genetic variation and performance on standardized cognitive tests.	Cognitive test performance	Other	Up to 1,086 individuals	NR	8q22.3	NCALD	rs517811-?
4819388	21	44471848	21	44451714	44452014	44451864	19984	-	Multiple common variants for celiac disease influencing immune gene expression.	Celiac disease	Inflammatory condition	4,533 European descent cases, 10,750 European descent controls	4,918 European descent cases, 5,684 European descent controls	21q22.3	ICOSLG	rs4819388-?
3093023	6	167454279	6	167474114	167474414	167474264	19985	+	Genome-wide association study meta-analysis identifies seven new rheumatoid arthritis risk lock	Rheumatoid arthritis	Inflammatory condition	5,539 European ancestry cases, 20,169 European ancestry controls	6,768 European ancestry cases, 8,806 European ancestry controls	6q27	CCR6	rs3093023-A
1800871	1	205013256	1	205033214	205033514	205033364	20108	+	Genome-wide association studies identify IL23R-IL12RB2 and IL10 as Behcet's disease susceptibility loci	Behcet's disease	Inflammatory condition	611 Japanese cases, 737 Japanese controls	119 Korean cases, 140 Korean controls	1q32.1	IL10	rs1800871-T
5771069	22	48777606	22	48797571	48797871	48797721	20115	+	Genome-wide association study for ulcerative colitis identifies risk loci at 7q22 and 22q13 (IL17REL).	Ulcerative colitis	Inflammatory condition	1,043 German cases, 1,703 German controls	2,539 European descent cases, 5,428 European descent controls	22q13.33	IL17REL	rs5771069-G
6010620	20	61780282	20	61800818	61801118	61800968	20686	+	Genome-wide association study identifies five susceptibility loci for glioma.	Glioma	Other	1,878 cases, 3,670 controls	2,545 cases, 2,953 controls	20q13.33	RTEL1	rs6010620-G
2310173	2	102030059	2	102008513	102008813	102008663	21396	-	Genome-wide association study of ankylosing spondylitis identifies non-MHC susceptibility loci.	Ankylosing spondylitis	Inflammatory condition	2,053 European descent cases, 5,140 European descent controls	898 British cases, 1,518 British controls	2q11.2	IL1R2	rs2310173-A
3093024	6	167452782	6	167474114	167474414	167474264	21482	+	A regulatory variant in CCR6 is associated with rheumatoid arthritis susceptibility	Rheumatoid arthritis	Inflammatory condition	2,303 Japanese cases, 3,380 Japanese controls	4,768 Japanese cases, 17,359 Japanese controls	6q27	CCR6	rs3093024-T
2269426	6	32184476	6	32162471	32162771	32162621	21855	-	Sequence variants affecting eosinophil numbers associate with asthma and myocardial infarction.	Plasma eosinophil count	Other	9,392 European individuals	12,118 European individuals, 5,212 East Asian individuals	6p21.32	MHC	rs2269426-T
1695739	11	125701384	11	125679145	125679445	125679295	22089	-	Genetic Signatures of Exceptional Longevity in Humans	Longevity	Other	801 Caucasian centenarians, 926 Caucasian controls	254 Caucasian centenarians, 341 Caucasian controls	11q24.2	DCPS	rs1695739-G
1518111	1	205011267	1	205033214	205033514	205033364	22097	+	Genome-wide association study identifies variants in the MHC class I, IL10, and IL23R-IL12RB2 regions associated with Behcet's disease	Behcet's disease	Inflammatory condition	1,215 Turkish cases, 1,278 Turkish controls	Up to 110 Turkish cases, 225 Turkish controls, 189 Middle Eastern Arab cases, 163 Middle Eastern Arab controls, 107 Greek cases, 84 Greek controls, 120 UK European descent cases, 119 UK European descent controls, 77 Korean cases, 54 Korean controls, 611 Japanese cases, 737 Japanese controls	1q32.1	IL10	rs1518111-?
6474359	8	41668350	8	41690541	41690841	41690691	22341	+	Common variants at ten genomic loci influence hemoglobin A1C levels via glycemic and non-glycemic pathways	Glycated hemoglobin levels	Other	up to 46,368 European ancestry individuals	NR	8p11.21	ANK1	rs6474359-T
173539	16	55545544	16	55522945	55523245	55523095	22449	-	Common variants at 30 loci contribute to polygenic dyslipidemia.	HDL cholesterol	Other	19,840 individuals	Up to 20,623 individuals	16q13	CETP	rs173539-T
7871764	9	34061540	9	34038667	34038967	34038817	22723	-	Meta-analysis of genome-wide scans for human adult stature identifies novel Loci and associations with measures of skeletal frame size.	Height	Other	12,611 individuals	7,187 individuals	9p13.3	WDR40A	rs7871764-?
1494373	1	218995978	1	218973080	218973380	218973230	22748	-	Genomewide association study of movement-related adverse antipsychotic effects.	Response to antipsychotic therapy (extrapyramidal side effects)	Other	738 schizophrenic individuals	NR	1q41	MOSC2	rs1494373-?
3024493	1	205010590	1	205033214	205033514	205033364	22774	+	Genome-wide association study for ulcerative colitis identifies risk loci at 7q22 and 22q13 (IL17REL).	Ulcerative colitis	Inflammatory condition	1,043 German cases, 1,703 German controls	2,539 European descent cases, 5,428 European descent controls	1q32.1	IL10	rs3024493-T
2298428	22	20312891	22	20335961	20336261	20336111	23220	+	Multiple common variants for celiac disease influencing immune gene expression.	Celiac disease	Inflammatory condition	4,533 European descent cases, 10,750 European descent controls	4,918 European descent cases, 5,684 European descent controls	22q11.21	UBE2L3, YDJC	rs2298428-A
2517713	6	30026077	6	30002637	30002937	30002787	23290	-	Genome-wide association study reveals multiple nasopharyngeal carcinoma-associated loci within the HLA region at chromosome 6p21.3.	Nasopharyngeal carcinoma	Other	277 Han Chinese cases, 285 Han Chinese controls	635 Han Chinese cases, 1,640 Han Chinese controls	6p21.33	HLA-A	rs2517713-A
1701704	12	54698753	12	54721949	54722249	54722099	23346	+	Genome-wide association study in alopecia areata implicates both innate and adaptive immunity	Alopecia areata	Inflammatory condition	Up to 1,054 European ancestry cases, 3,278 European ancestry controls	NR	12q13.2	IKZF4	rs1701704-C
3790567	1	67594964	1	67571311	67571611	67571461	23503	-	Genome-wide meta-analyses identify three loci associated with primary biliary cirrhosis	Primary biliary cirrhosis	Inflammatory condition	453 Italian cases, 945 Italian controls,	481 Canadian cases, 3,706 Canadian controls	1p31.3	IL12RB2	rs3790567-A
10401969	19	19268717	19	19292166	19292466	19292316	23599	+	Genetic Variants Influencing Circulating Lipid Levels and Risk of Coronary Artery Disease	LDL cholesterol	Other	up to 17,243 white European descent individuals	up to 37,774 white European descent individuals, up to 9,665 Indian Asian individuals	19p13.11	SF4,CILP2	rs10401969-T
229541	22	35921263	22	35944914	35945214	35945064	23801	+	Genome-wide association study and meta-analysis find that over 40 loci affect risk of type 1 diabetes.	Type 1 diabetes	Other	7,514 cases, 9,045 controls	4,267 cases, 4,670 controls, 4,342 trios	22q13.1	C1QTNF6	rs229541-?
2894207	6	31371729	6	31347774	31348074	31347924	23805	-	A genome-wide association study of nasopharyngeal carcinoma identifies three new susceptibility loci.	Nasopharyngeal carcinoma	Other	1,583 Southern Chinese descent cases, 972 Southern Chinese descent controls, 922 Singapore Chinese controls	3,507 Southern Chinese descent cases, 3,063 Southern Chinese descent controls, 284 Southern Chinese family trios	6p21.33	HLA-B,HLA-C	rs2894207-?
247616	16	55547090	16	55522945	55523245	55523095	23995	-	Longitudinal genome-wide association of cardiovascular disease risk factors in the Bogalusa Heart Study	Cardiovascular disease risk factors	Other	525 European ancestry individuals	2,265 Finnish individuals	16q13	CETP,HERPUD1	rs247616-T
17605562	2	11954629	2	11930273	11930573	11930423	24206	-	Common variants in the trichohyalin gene are associated with straight hair in Europeans.	Hair morphology	Other	1,649 Australian siblings, 3,196 Australian twins, 16,140 European descent individuals	NR	2p25.1	AC096559.2	rs17605562-T
12295638	11	26561906	11	26586110	26586410	26586260	24354	+	Common body mass index-associated variants confer risk of extreme obesity.	Obesity (extreme)	Other	775 Caucasian cases, 3,197 Caucasian controls	NR	11p14.2	MUC15	rs12295638-C
9548988	13	39403509	13	39428208	39428508	39428358	24849	+	Genome-wide association study of ulcerative colitis identifies three new susceptibility loci, including the HNF4A region.	Ulcerative colitis	Inflammatory condition	2,361 European ancestry cases, 5,417 European ancestry controls	2,321 European ancestry cases, 4,818 European ancestry controls	13q14.11	Intergenic	rs9548988-T
4979906	10	79114758	10	79139861	79140161	79140011	25253	+	Genomic Variation Associated with Mortality among Adults of European and African Ancestry with Heart Failure: The CHARGE Consortium	Mortality among heart failure patients	Other	2,526 European ancestry individuals, 466 African ancestry individuals	NR	10q22.3	KCNMA1	rs4979906-G
874040	4	25717294	4	25742479	25742779	25742629	25335	+	Genome-wide association study meta-analysis identifies seven new rheumatoid arthritis risk lock	Rheumatoid arthritis	Inflammatory condition	5,539 European ancestry cases, 20,169 European ancestry controls	6,768 European ancestry cases, 8,806 European ancestry controls	4p15.2	RBPJ	rs874040-C
7742369	6	34273698	6	34299822	34300122	34299972	26274	+	A genome-wide association study in 19 633 Japanese subjects identified LHX3-QSOX2 and IGF1 as adult height loci.	Height	Other	19,633 Japanese individuals	NR	6p21.31	HMGA1	rs7742369-G
4917014	7	50276408	7	50302547	50302847	50302697	26289	+	Genome-wide association study in a Chinese Han population identifies nine new susceptibility loci for systemic lupus erythematosus.	Systemic lupus erythematosus	Inflammatory condition	1,047 Chinese Han cases, 1,205 Chinese Han controls	3,152 Chinese Han cases, 7,050 Chinese Han controls	7p12.2	IKZF1	rs4917014-A
735860	6	53231076	6	53204466	53204766	53204616	26460	-	Genome-wide Association Study of Normal Tension Glaucoma: Common Variants in SRBD1 and ELOVL5 Contribute to Disease Susceptibility	Glaucoma	Other	305 Japanese cases, 355 Japanese controls	NR	6p12.1	ELOVL5	rs735860-C
7638909	3	38569976	3	38596330	38596630	38596480	26504	+	Genome-wide association study of electrocardiographic conduction measures in an isolated founder population: Kosrae.	Electrocardiographic conduction measures	Other	1,262 Kosraen individuals	NR	3p22.2	SCN5A	rs7638909-G
1373549	12	44772104	12	44745288	44745588	44745438	26666	-	Hippocampal atrophy as a quantitative trait in a genome-wide association study identifying novel susceptibility genes for Alzheimer's disease.	Hippocampal atrophy	Other	172 cases, 209 controls	NR	12q13.11	ARID2, SFRS2IP	rs1373549-?
17691394	7	126111826	7	126084978	126085278	126085128	26698	-	A genome-wide association study of carotid atherosclerosis in HIV-infected men.	Carotid atherosclerosis in HIV infection	Other	177 Caucasian HIV-infected men	NR	7q31.33	GRM8	rs17691394-G
3024505	1	205006526	1	205033214	205033514	205033364	26838	+	Genome-wide association identifies multiple ulcerative colitis susceptibility loci	Ulcerative colitis	Inflammatory condition	2,693 European descent cases, 6,791 European descent controls	2,009 European descent cases, 1,580 European descent controls	1q32.1	IL10,IL19	rs3024505-T
1648707	3	188034404	3	188006932	188007232	188007082	27322	-	A genome-wide association study reveals variants in ARL15 that influence adiponectin levels.	Adiponectin levels	Inflammatory condition	8,531 European ancestry individuals	6,202 European descent individuals	3q27.3	ADIPOQ	rs1648707-C
13031237	2	60989632	2	60962060	60962360	60962210	27422	-	Genome-wide association study meta-analysis identifies seven new rheumatoid arthritis risk lock	Rheumatoid arthritis	Inflammatory condition	5,539 European ancestry cases, 20,169 European ancestry controls	6,768 European ancestry cases, 8,806 European ancestry controls	2p16.1	REL	rs13031237-T
8099594	18	45245157	18	45272666	45272966	45272816	27659	+	Genome-wide association analysis identifies 20 loci that influence adult height.	Height	Other	13,665 individuals	16,482 individuals	18q21.1	DYM	rs8099594-A
3764261	16	55550824	16	55522945	55523245	55523095	27729	-	Biological, clinical and population relevance of 95 loci for blood lipids	Blood lipid traits	Other	Up to 100,184 European descent individuals	9,705 South Asians, 15,046 East Asians, 8,061 African Americans, 7,063 Europeans	16q13	CETP	rs3764261-A
12198173	6	32134785	6	32162471	32162771	32162621	27836	+	Common genetic variation and the control of HIV-1 in humans.	HIV-1 control	Other	2,362 Caucasian cases	NR	6p21.33	TNXB	rs12198173-?
6498169	16	11156829	16	11184557	11184857	11184707	27878	+	Risk alleles for multiple sclerosis identified by a genomewide study.	Multiple sclerosis	Inflammatory condition	931 trios, 2,431 controls	609 trios, 2,322 cases, 2,987 controls	16p13.13	KIAA0350	rs6498169-G
6031252	20	42007235	20	41979205	41979505	41979355	27880	-	Genome-wide association study of conduct disorder symptomatology	Conduct disorder (symptom count)	Other	872 cases, 3,091 controls	NR	20q13.12	TOX2	rs6031252-?
12053903	3	38568396	3	38596330	38596630	38596480	28084	+	Several common variants modulate heart rate, PR interval and QRS duration.	Electrocardiographic traits	Other	Up to 12,670 Icelandic individuals	Up to 10,352 Icelandic individuals	3p22.2	SCN5A	rs12053903-T
2284063	22	36874243	22	36902202	36902502	36902352	28109	+	Genome-wide association study identifies three loci associated with melanoma risk.	Melanoma	Other	1,539 European ancestry cases, 3,917 European ancestry controls	2,312 European ancestry cases, 1,867 European ancestry controls	22q13.1	Intergenic	rs2284063-?
2053506	3	19350794	3	19378802	19379102	19378952	28158	+	Genome-wide association with bone mass and geometry in the Framingham Heart Study.	Hip geometry	Other	1,141 individuals(Framingham)	NR	3p24.3	KCNH8	rs2053506-?
2540917	2	60462262	2	60433594	60433894	60433744	28518	-	Multiple loci influence erythrocyte phenotypes in the CHARGE Consortium.	Mean corpuscular volume	Other	24,167 European ancestry individuals	9,456 European ancestry individuals	2p16.1	BCL11A	rs2540917-C
1474747	1	157415136	1	157443671	157443971	157443821	28685	+	Genome-wide association with select biomarker traits in the Framingham Heart Study.	Select biomarker traits	Other	1,012 individuals(Framingham)	NR	1q23.2	IGSF4B	rs1474747-?
17166496	5	132656782	5	132685503	132685803	132685653	28871	+	Genome-wide association study of 14,000 cases of seven common diseases and 3,000 shared controls.	Type 1 diabetes	Other	1,963 cases,2,938 controls	(see Todd 2007)	5q31.1	NR	rs17166496-G
4944092	11	75587266	11	75558210	75558510	75558360	28906	-	Genome-wide association study of PR interval.	PR interval	Other	28,517 European descent individuals	NR	11q13.5	WNT11	rs4944092-G
1486139	7	46242252	7	46212845	46213145	46212995	29257	-	Genome-wide association with select biomarker traits in the Framingham Heart Study.	Select biomarker traits	Other	1,012 individuals(Framingham)	NR	7p13	Intergenic	rs1486139-?
13437082	6	31462538	6	31432959	31433259	31433109	29429	-	Meta-analysis of genome-wide scans for human adult stature identifies novel Loci and associations with measures of skeletal frame size.	Height	Other	12,611 individuals	7,187 individuals	6p21.33	HLA-B	rs13437082-?
1800775	16	55552736	16	55522945	55523245	55523095	29641	-	Polymorphism in the CETP gene region, HDL cholesterol, and risk of future myocardial infarction: Genomewide analysis among 18 245 initially healthy women from the Women's Genome Health Study.	HDL cholesterol	Other	18,425 European ancestry females	NR	16q13	CETP, NUP93, SLC12A3, HERPUD1	rs1800775-A
415407	5	55450712	5	55420822	55421122	55420972	29740	-	Genetic Signatures of Exceptional Longevity in Humans	Longevity	Other	801 Caucasian centenarians, 926 Caucasian controls	254 Caucasian centenarians, 341 Caucasian controls	5q11.2	ANKRD55	rs415407-C
671	12	110726148	12	110696138	110696438	110696288	29860	-	Genome-wide association study of hematological and biochemical traits in a Japanese population	Hematological and biochemical traits	Other	Up to ~14,700 Japanese individuals	NR	12q24.12	ALDH2	rs671-A
6761	17	7358386	17	7328346	7328646	7328496	29890	-	A genome-wide association study identifies protein quantitative trait loci (pQTLs).	Protein quantitative trait loci	Other	1,200 individuals	NR	17p13.1	SHBG	rs6761-?
864265	3	188036985	3	188006932	188007232	188007082	29903	-	Genome-wide association study for adiponectin levels in Filipino women identifies CDH13 and a novel uncommon haplotype at KNG1-ADIPOQ	Adiponectin levels	Inflammatory condition	1,776 Filipino women	1,774 independent Filipino offspring	3q27.3	ADIPOQ	rs864265-G
11915082	3	197293535	3	197323331	197323631	197323481	29946	+	Multiple loci influence erythrocyte phenotypes in the CHARGE Consortium.	Mean corpuscular hemoglobin	Other	24,167 European ancestry individuals	9,456 European ancestry individuals	3q29	TFRC	rs11915082-A
12216125	6	26105436	6	26135314	26135614	26135464	30028	+	Variants in TF and HFE explain approximately 40% of genetic variation in serum-transferrin levels.	Serum markers of iron status	Other	459 twin pairs	NR	6p22.1	TRIM38	rs12216125-?
2106261	16	71609120	16	71639081	71639381	71639231	30111	+	Variants in ZFHX3 are associated with atrial fibrillation in individuals of European ancestry.	Atrial fibrillation	Other	3,413 cases, 37,105 referents	2,145 cases, 4,073 controls	16q22.3	ZFHX3	rs2106261-T
881375	9	122692718	9	122722875	122723175	122723025	30307	+	REL, encoding a member of the NF-kappaB family of transcription factors, is a newly defined risk locus for rheumatoid arthritis.	Rheumatoid arthritis	Inflammatory condition	2,418 cases, 4,504 controls	2,604 cases, 2,882 controls	9q33.2	TRAF1, C5	rs881375-?
7071247	10	105247775	10	105217298	105217598	105217448	30327	-	Genome-wide meta-analyses identifies seven loci associated with platelet aggregation in responseto agonists	Platelet aggregation	Other	Up to 3,991 European ancestry individuals	Up to 840 African American individuals	10q24.33	NEURL	rs7071247-T
755383	9	853634	9	883960	884260	884110	30476	+	Variants near DMRT1, TERT and ATF7IP are associated with testicular germ cell cancer	Testicular germ cell cancer	Other	979 UK cases, 4,947 UK controls	664 UK cases, 3,456 UK controls	9p24.3	DMRT1	rs755383-T
610604	6	138241109	6	138271618	138271918	138271768	30659	+	Genome-wide scan reveals association of psoriasis with IL-23 and NF-kappaB pathways.	Psoriasis	Other	1,359 cases, 1,400 controls	5,048 cases, 5,041 controls	6q23.3	TNFAIP3	rs610604-G
991258	3	103256732	3	103225857	103226157	103226007	30725	-	Genome-wide association with bone mass and geometry in the Framingham Heart Study.	Hip geometry	Other	1,141 individuals(Framingham)	NR	3q12.3	Intergenic	rs991258-?
10906115	10	12355002	10	12323815	12324115	12323965	31037	-	Identification of new genetic risk variants for type 2 diabetes	Type 2 diabetes	Other	1,019 Chinese female cases, 1,710 Chinese female controls	5,142 Chinese cases, 6,910 Chinese controls, 2,591 European ancestry cases, 3,052 European ancestry controls, 1,042 Korean cases, 2,943 Korean controls	10p13	CDC123,CAMK1D	rs10906115-A
3848445	17	14234745	17	14203394	14203694	14203544	31201	-	A genome-wide association study identifies protein quantitative trait loci (pQTLs).	Protein quantitative trait loci	Other	1,200 individuals	NR	17p12	HS3ST3B1	rs3848445-?
4781011	16	10882811	16	10913956	10914256	10914106	31295	+	Genome-wide association identifies multiple ulcerative colitis susceptibility loci	Ulcerative colitis	Inflammatory condition	2,693 European descent cases, 6,791 European descent controls	2,009 European descent cases, 1,580 European descent controls	16p13.13	CIITA	rs4781011-T
1864163	16	55554733	16	55522945	55523245	55523095	31638	-	Newly identified loci that influence lipid concentrations and risk of coronary artery disease.	HDL cholesterol	Other	8,656 individuals	11,399 individuals	16q13	CETP	rs1864163-G
9461688	6	31379694	6	31347774	31348074	31347924	31770	-	A genome-wide association study identifies protein quantitative trait loci (pQTLs).	Protein quantitative trait loci	Other	1,200 individuals	NR	6p21.33	HLA-C	rs9461688-?
894177	3	144377100	3	144408884	144409184	144409034	31934	+	Genome-Wide Association Study Identifies Variants Associated with Histologic Features of Nonalcoholic Fatty Liver Disease	Non-alcoholic fatty liver disease histology (other)	Other	236 non-Hispanic Caucasian women	NR	3q24	Intergenic	rs894177-G
7832232	8	38588459	8	38620597	38620897	38620747	32288	+	Genome-wide association study of pancreatic cancer in Japanese population	Pancreatic cancer	Other	991 Japanese cases, 5,209 Japanese controls	NR	8p11.22	RNF5P1	rs7832232-A
11129795	3	38564166	3	38596330	38596630	38596480	32314	+	Several common variants modulate heart rate, PR interval and QRS duration.	Electrocardiographic traits	Other	Up to 12,670 Icelandic individuals	Up to 10,352 Icelandic individuals	3p22.2	SCN5A	rs11129795-G
904251	6	37559673	6	37592422	37592722	37592572	32899	+	A genome-wide study of common SNPs and CNVs in cognitive performance in the CANTAB.	Cognitive performance	Other	1,295 individuals	NR	6p21.2	C6orf129	rs904251-?
1447352	11	92362408	11	92328767	92329067	92328917	33491	-	Genome-wide association analysis of metabolic traits in a birth cohort from a founder population.	Other metabolic traits	Other	4,763 individuals	NR	11q21	MTNR1B	rs1447352-G
10492294	8	129315596	8	129349004	129349304	129349154	33558	+	Association of IFIH1 and other autoimmunity risk alleles with selective IgA deficiency	Immunoglobulin A	Other	430 Icelandic and Swedish cases, 1,090 Icelandic and Swedish controls	256 Spanish cases, 322 Spanish controls, 86 Finnish cases, 564 Finnish controls	8q24.21	PVT1	rs10492294-?
229527	22	35911430	22	35944914	35945214	35945064	33634	+	Variant of TYR and Autoimmunity Susceptibility Loci in Generalized Vitiligo	Vitiligo	Other	1,392 European ancestry cases, 2,629 European ancestry controls	647 European ancestry cases, 1,056 European ancestry controls, 183 European ancestry trios, 332 European ancestry multiplex families	22q12.3	C1QTNF6	rs229527-T
9487094	6	109848707	6	109882557	109882857	109882707	34000	+	Many sequence variants affecting diversity of adult human height.	Height	Other	30,968 individuals	8,541 individuals	6q21	PPIL6, CD164, SMPD2,MNICAL1,ZBTB24	rs9487094-G
2230926	6	138237758	6	138271618	138271918	138271768	34010	+	A regulatory variant in CCR6 is associated with rheumatoid arthritis susceptibility	Rheumatoid arthritis	Inflammatory condition	2,303 Japanese cases, 3,380 Japanese controls	4,768 Japanese cases, 17,359 Japanese controls	6q23.3	OLIG3,TNFAIP3	rs2230926-C
12147450	14	20027272	14	19992812	19993112	19992962	34310	-	Genomewide association study of movement-related adverse antipsychotic effects.	Response to antipsychotic therapy (extrapyramidal side effects)	Other	738 schizophrenic individuals	NR	14q11.2	Intergenic	rs12147450-?
5029939	6	138237415	6	138271618	138271918	138271768	34353	+	Genetic variants near TNFAIP3 on 6q23 are associated with systemic lupus erythematosus.	Systemic lupus erythematosus	Inflammatory condition	431 cases,2,155 controls	740 trios	6q23.3	TNFAIP3	rs5029939-?
9264942	6	31382358	6	31347774	31348074	31347924	34434	-	Common genetic variation and the control of HIV-1 in humans.	HIV-1 control	Other	2,362 Caucasian cases	NR	6p21.33	HLA-C	rs9264942-C
10484554	6	31382533	6	31347774	31348074	31347924	34609	-	Genomewide association study of an AIDS-nonprogression cohort emphasizes the role played by HLA genes (ANRS Genomewide Association Study 02).	AIDS progression	Other	275 HIV positive patients, 1,438 controls	626 patients	6p21.33	HLA-C	rs10484554-T
11171739	12	54756891	12	54721949	54722249	54722099	34792	-	Genome-wide association study of 14,000 cases of seven common diseases and 3,000 shared controls.	Type 1 diabetes	Other	1,963 cases,2,938 controls	(see Todd 2007)	12q13.2	ERBB3	rs11171739-C
3117582	6	31728498	6	31692780	31693080	31692930	35568	-	A genome-wide association study of lung cancer identifies a region of chromosome 5p15 associated with risk for adenocarcinoma.	Lung adenocarcinoma	Other	5,739 European descent cases, 5,848 European descent controls	7,561 European descent cases, 13,818 European descent controls	6p21.33	BAT3, APOM	rs3117582-C
2144300	1	228361538	1	228325609	228325909	228325759	35779	-	Newly identified loci that influence lipid concentrations and risk of coronary artery disease.	HDL cholesterol	Other	8,656 individuals	11,399 individuals	1q42.13	GALNT2	rs2144300-T
17221417	16	49297082	16	49333191	49333491	49333341	36259	+	Genome-wide association study of 14,000 cases of seven common diseases and 3,000 shared controls.	Crohn's disease	Inflammatory condition	1,748 cases,2,938 controls	(see Parkes 2007)	16q12.1	NOD2	rs17221417-G
9888739	16	31220753	16	31184199	31184499	31184349	36404	-	Genome-wide association scan in women with systemic lupus erythematosus identifies susceptibility variants in ITGAM, PXK, KIAA1542 and other loci.	Systemic lupus erythematosus	Inflammatory condition	720 female cases,2,337 female controls	1,846 female cases,1,825 female controls	16p11.2	ITGAM	rs9888739-T
1464500	12	24280926	12	24244245	24244545	24244395	36531	-	Genomewide pharmacogenomic study of metabolic side effects to antipsychotic drugs	Response to antipsychotic treatment	Other	738 European American, African American, and other schizophrenia cases	NR	12p12.1	SOX5	rs1464500-?
4846914	1	228362313	1	228325609	228325909	228325759	36554	-	Common variants at 30 loci contribute to polygenic dyslipidemia.	HDL cholesterol	Other	19,840 individuals	Up to 20,623 individuals	1q42.13	GALNT2	rs4846914-G
10946808	6	26341365	6	26378834	26379134	26378984	37619	+	Meta-analysis of genome-wide scans for human adult stature identifies novel Loci and associations with measures of skeletal frame size.	Height	Other	12,611 individuals	7,187 individuals	6p22.1	HIST1H1D	rs10946808-?
1801725	3	123486446	3	123524001	123524301	123524151	37705	+	Genome-wide meta-analysis for serum calcium identifies significantly associated SNPs near the calcium-sensing receptor (CASR)gene	Serum calcium	Other	8,918 European ancestry individuals, 3,947 Indian Asians	4,126 Icelandic individuals	3q21.1	CASR	rs1801725-T
2040704	5	132001075	5	132038702	132039002	132038852	37777	+	Genome-wide scan on total serum IgE levels identifies FCER1A as novel susceptibility locus.	Serum IgE levels	Other	1,530 individuals	9,769 individuals	5q31.1	RAD50	rs2040704-?
2484873	10	24674961	10	24712696	24712996	24712846	37885	+	Common genetic variation and performance on standardized cognitive tests.	Cognitive test performance	Other	Up to 1,086 individuals	NR	10p12.1	KIAA1217	rs2484873-?
6717918	2	232863353	2	232901091	232901391	232901241	37888	+	A genome-wide association study of northwestern Europeans involves the C-type natriuretic peptide signaling pathway in the etiology of human height variation.	Height	Other	10,074 European individuals	6,912 European individuals	2q37.1	DIS3L2, ALPP, NPPC	rs6717918-T
17146964	11	65005720	11	64967479	64967779	64967629	38091	-	A genome-wide association study of optic disc parameters	Vertical cup-disc ratio	Other	7,360 Caucasian individuals	4,455 Caucasian individuals	11q13.1	SCYL1	rs17146964-G
7950811	11	92290649	11	92328767	92329067	92328917	38268	+	Genome-wide association study of conduct disorder symptomatology	Conduct disorder (case status)	Other	872 cases, 3,091 controls	NR	11q14.3	Intergenic	rs7950811-?
2903692	16	11146283	16	11184557	11184857	11184707	38424	+	A genome-wide association study identifies KIAA0350 as a type 1 diabetes gene	Type 1 diabetes	Other	467 trios, 561 cases,1,143 controls	2,350 individuals in 549 families; 390 trios	16p13.13	KIAA0350	rs2903692-G
9859260	3	197284943	3	197323331	197323631	197323481	38538	+	Multiple loci influence erythrocyte phenotypes in the CHARGE Consortium.	Mean corpuscular volume	Other	24,167 European ancestry individuals	9,456 European ancestry individuals	3q29	TFRC	rs9859260-C
924080	1	67532727	1	67571311	67571611	67571461	38734	+	Genome-wide association study identifies variants in the MHC class I, IL10, and IL23R-IL12RB2 regions associated with Behcet's disease	Behcet's disease	Inflammatory condition	1,215 Turkish cases, 1,278 Turkish controls	Up to 110 Turkish cases, 225 Turkish controls, 189 Middle Eastern Arab cases, 163 Middle Eastern Arab controls, 107 Greek cases, 84 Greek controls, 120 UK European descent cases, 119 UK European descent controls, 77 Korean cases, 54 Korean controls, 611 Japanese cases, 737 Japanese controls	1p31.3	IL23R,IL12RB2	rs924080-?
9468692	6	30227868	6	30188881	30189181	30189031	38837	-	Common genetic variation and the control of HIV-1 in humans.	HIV-1 control	Other	2,362 Caucasian cases	NR	6p22.1	TRIM10	rs9468692-?
1107592	7	2007957	7	1968024	1968324	1968174	39783	-	A genome-wide meta-analysis identifies novel loci associated with schizophrenia and bipolar disorder	Biplolar disorder and schizophrenia	Other	651 European American bipolar cases, 1,171 European American schizophrenia cases, 2,412 European American controls	NR	7p22.3	NR	rs1107592-T
1532624	16	55562979	16	55522945	55523245	55523095	39884	-	Modeling of environmental effects in genome-wide association studies identifies SLC2A2 and HP as novel loci influencing serum cholesterol levels.	Cholesterol	Other	656 Swedish individuals	Up to 3,996 European individuals	16q13	CETP	rs1532624-?
6542095	2	113245653	2	113285998	113286298	113286148	40495	+	Meta-analysis of genome-wide association scans for genetic susceptibility to endometriosis in Japanese population	Endometriosis	Other	696 Japanese cases, 825 Japanese controls	NR	2q13	IL1A	rs6542095-C
7499892	16	55564090	16	55522945	55523245	55523095	40995	-	Genome-wide association study of biochemical traits in Korcula Island, Croatia.	Biochemical measures	Other	898 individuals	NR	16q13	CETP	rs7499892-A
1522232	12	24285638	12	24244245	24244545	24244395	41243	-	Genomewide association study of a rapid progression cohort identifies new susceptibility alleles for AIDS (ANRS Genomewide Association Study 03).	AIDS	Other	85 French cases, 2,049 French controls	NR	12p12.1	SOX5	rs1522232-C
4821112	22	20294760	22	20335961	20336261	20336111	41351	+	Genome-wide association study of hematological and biochemical traits in a Japanese population	Hematological and biochemical traits	Other	Up to ~14,700 Japanese individuals	NR	22q11.21	HIC2, UBE2L3	rs4821112-A
227731	17	52128236	17	52086305	52086605	52086455	41781	-	Genome-wide association study identifies two susceptibility loci for nonsyndromic cleft lip with or without cleft palate.	Nonsyndromic cleft lip with or without cleft palate	Other	399 European origin cases, 1,318 European origin controls	739 European origin triads	17q22	NOG	rs227731-C
10489896	1	232650240	1	232692158	232692458	232692308	42068	+	Genetic correlates of brain aging on MRI and cognitive test measures: a genome-wide association and linkage analysis in the Framingham Study.	Cognitive test performance	Other	705 individuals(Framingham)	NR	1q42.2	TARBP1	rs10489896-?
6442522	3	15415559	3	15373201	15373501	15373351	42208	-	Association of a common nonsynonymous variant in GLUT9 with serum uric acid levels in old order amish.	Serum uric acid	Other	408 women,460 men	NR	3p24.3	NR	rs6442522-?
7901695	10	114744077	10	114701635	114701935	114701785	42292	-	Replication of genome-wide association signals in UK samples reveals risk loci for type 2 diabetes.	Type 2 diabetes	Other	1,924 cases,2,938 controls	3,757 cases,5,346 controls (also includes meta-analysis from DGI+FUSION+WTCCC)	10q25.2	TCF7L2	rs7901695-C
4355801	8	119993053	8	119950291	119950591	119950441	42612	-	Bone mineral density, osteoporosis, and osteoporotic fractures: a genome-wide association study.	Bone mineral density	Other	2,094 women	6,463 individuals	8q24.12	TNFRSF11B	rs4355801-A
7533906	1	79906710	1	79949203	79949503	79949353	42643	+	A genome-wide meta-analysis identifies novel loci associated with schizophrenia and bipolar disorder	Biplolar disorder and schizophrenia	Other	651 European American bipolar cases, 1,171 European American schizophrenia cases, 2,412 European American controls	NR	1p31.1	NR	rs7533906-G
1644305	5	133231494	5	133188358	133188658	133188508	42986	-	Conduct disorder and ADHD: evaluation of conduct problems as a categorical and quantitative trait in the international multicentre ADHD genetics study.	Attention deficit hyperactivity disorder and conduct disorder	Other	938 affected trios	NR	5q31.1	C5orf15	rs1644305-A
499818	6	13440445	6	13483593	13483893	13483743	43298	+	Framingham Heart Study 100K project: genome-wide associations for cardiovascular disease outcomes.	Major CVD	Other	1,341-1,345 individuals, depending on measure(Framingham)	NR	6p24.1	Intergenic	rs499818-?
305061	16	84533159	16	84576615	84576915	84576765	43606	+	Common variants at 2q37.3, 8q24.21, 15q21.3 and 16q24.1 influence chronic lymphocytic leukemia risk.	Chronic lymphocytic leukemia	Other	505 European cases, 1,438 European controls	1,998 European cases, 4,351 European controls	16q24.1	IRF8	rs305061-T
2066808	12	55024239	12	54980458	54980758	54980608	43631	-	Genome-wide scan reveals association of psoriasis with IL-23 and NF-kappaB pathways.	Psoriasis	Other	1,359 cases, 1,400 controls	5,048 cases, 5,041 controls	12q13.2	IL23A, STAT2	rs2066808-A
9303029	17	78002103	17	78045826	78046126	78045976	43873	+	A genome-wide association study identifies protein quantitative trait loci (pQTLs).	Protein quantitative trait loci	Other	1,200 individuals	NR	17q25.3	C17orf62	rs9303029-?
885389	12	130187714	12	130143570	130143870	130143720	43994	-	A genome-wide association scan of RR and QT interval duration in 3 European genetically isolated populations: the EUROSPAN project.	RR interval (heart rate)	Other	2,325 European individuals	NR	12q24.33	GPR133	rs885389-A
12779790	10	12368015	10	12323815	12324115	12323965	44050	-	Meta-analysis of genome-wide association data and large-scale replication identifies additional susceptibility loci for type 2 diabetes.	Type 2 diabetes	Other	4,549 cases,5,579 controls	24,194 cases,55,598 controls	10p13	CDC123,CAMK1D	rs12779790-G
4506565	10	114746030	10	114701635	114701935	114701785	44245	-	New genetic loci implicated in fasting glucose homeostasis and their impact on type 2 diabetes risk.	Fasting glucose-related traits	Other	up to 46,186 European descent individuals	up to 76,558 European ancestry individuals	10q25.2	TCF7L2	rs4506565-T
17478107	4	15611385	4	15566974	15567274	15567124	44261	-	A genome-wide association study of self-rated health	Self-rated health	Other	6,706 Australian individuals from 2,585 independent families	NR	4p15.32	PROM1	rs17478107-C
35264875	11	68602974	11	68647168	68647468	68647318	44344	+	Two newly identified genetic determinants of pigmentation in Europeans.	Blond vs. brown hair color	Other	5,130 individuals	3,330 individuals	11q13.2	TPCN2	rs35264875-T
3742207	13	109616598	13	109571954	109572254	109572104	44494	-	COL4A1 is associated with arterial stiffness by genome-wide association scan.	Arterial stiffness	Other	4,221 Sardinian individuals	1,828 Sardinian individuals, 813 Old-Order Amish individuals	13q34	COL4A1	rs3742207-C
2244012	5	131929123	5	131884394	131884694	131884544	44579	-	Genome-wide association study of asthma identifies RAD50-IL13 and HLA-DR/DQ regions.	Asthma	Inflammatory condition	607 cases, 3,294 white controls	NR	5q31.1	RAD50	rs2244012-C
1175000	7	21990564	7	21945754	21946054	21945904	44660	-	A genome-wide association study in 19 633 Japanese subjects identified LHX3-QSOX2 and IGF1 as adult height loci.	Height	Other	19,633 Japanese individuals	NR	7p15.3	CDCA7L	rs1175000-C
1495965	1	67526095	1	67571311	67571611	67571461	45366	+	Genome-wide association studies identify IL23R-IL12RB2 and IL10 as Behcet's disease susceptibility loci	Behcet's disease	Inflammatory condition	611 Japanese cases, 737 Japanese controls	119 Korean cases, 140 Korean controls	1p31.3	IL23R,IL12RB2	rs1495965-G
10937405	3	190865876	3	190911150	190911450	190911300	45424	+	Variation in TP63 is associated with lung adenocarcinoma susceptibility in Japanese and Korean populations	Lung adenocarcinoma	Other	1,004 Japanese cases, 1,900 Japanese controls	525 Japanese cases, 7,678 Japanese controls, 569 Korean cases, 1,470 Korean controls	3q28	TP63	rs10937405-C
10489615	1	228371610	1	228325609	228325909	228325759	45851	-	Genetic Variants Influencing Circulating Lipid Levels and Risk of Coronary Artery Disease	HDL cholesterol	Other	up to 17,243 white European descent individuals	up to 37,774 white European descent individuals, up to 9,665 Indian Asian individuals	1q42.13	GALNT2	rs10489615-G
17366568	3	188053146	3	188006932	188007232	188007082	46064	-	Clear detection of ADIPOQ locus as the major gene for plasma adiponectin: results of genome-wide association analyses including 4659 European individuals.	Adiponectin levels	Inflammatory condition	4,659 European individuals	13,795 European descent individuals	3q27.3	ADIPOQ	rs17366568-G
2292239	12	54768446	12	54721949	54722249	54722099	46347	-	Genome-wide association study and meta-analysis find that over 40 loci affect risk of type 1 diabetes.	Type 1 diabetes	Other	7,514 cases, 9,045 controls	4,267 cases, 4,670 controls, 4,342 trios	12q13.2	ERBB3	rs2292239-?
6918981	6	34346491	6	34299822	34300122	34299972	46519	-	Identification of 15 loci influencing height in a Korean population.	Height	Other	8,842 Korean individuals	NR	6p21.31	HMGA1, C6orf1, NUDT3	rs6918981-G
7903146	10	114748338	10	114701635	114701935	114701785	46553	-	The TCF7L2 Diabetes Risk Variant is Associated with HbA(1C) Levels: a Genome-Wide Association Meta-Analysis	Glycated hemoglobin levels	Other	1,782 non-diabetic Scottish and Croatian individuals	NR	10q25.2	TCF7L2	rs7903146-C
1956529	14	67858676	14	67905339	67905639	67905489	46813	+	Genome-wide association study reveals multiple loci associated with primary tooth development during infancy.	Primary tooth development (number of teeth)	Other	5,752 European descent related individuals	NR	14q24.1	RAD51L1	rs1956529-T
10503019	18	53605374	18	53652054	53652354	53652204	46830	+	Genome-wide association study of generalized vitiligo in an isolated European founder population identifies SMOC2, in close proximity to IDDM8.	Vitiligo	Other	32 Romanian cases, 44 Romanian controls	NR	18q21.31	ATP8B1	rs10503019-?
10496166	2	68917412	2	68870306	68870606	68870456	46956	-	A genome-wide association scan of RR and QT interval duration in 3 European genetically isolated populations: the EUROSPAN project.	RR interval (heart rate)	Other	2,325 European individuals	NR	2p13.3	Intergenic	rs10496166-A
634552	11	74959699	11	74912441	74912741	74912591	47108	-	Hundreds of variants clustered in genomic loci and biological pathways affect human height	Height	Other	133,653 Caucasian European ancestry individuals	50,074 Caucasian European ancestry individuals	11q13.5	SERPINH1	rs634552-T
935334	14	75683430	14	75730516	75730816	75730666	47236	+	Framingham Heart Study 100K Project: genome-wide associations for blood pressure and arterial stiffness	Blood pressure	Other	644-1,327 individuals, depending on measure(Framingham)	NR	14q24.3	Intergenic	rs935334-?
12122100	1	144975557	1	145022682	145022982	145022832	47275	+	Common genetic variation and the control of HIV-1 in humans.	HIV-1 control	Other	2,362 Caucasian cases	NR	1q21.1	NR	rs12122100-?
2300747	1	116905737	1	116953114	116953414	116953264	47527	+	Meta-analysis of genome scans and replication identify CD6, IRF8 and TNFRSF1A as new multiple sclerosis susceptibility loci.	Multiple sclerosis	Inflammatory condition	2,624 cases, 7,220 controls	2,215 cases, 2,116 controls	1p13.1	CD58	rs2300747-A
1799969	19	10255791	19	10207848	10208148	10207998	47793	-	Novel association of ABO histo-blood group antigen with soluble ICAM-1: results of a genome-wide association study of 6,578 women.	Soluble ICAM-1	Other	4,570 women	2,008 women	19p13.2	ICAM1	rs1799969-A
10517086	4	25694608	4	25742479	25742779	25742629	48021	+	Genome-wide association study and meta-analysis find that over 40 loci affect risk of type 1 diabetes.	Type 1 diabetes	Other	7,514 cases, 9,045 controls	4,267 cases, 4,670 controls, 4,342 trios	4p15.2	Intergenic	rs10517086-A
1154155	14	22072523	14	22024170	22024470	22024320	48203	-	Genome-wide association study identifies new HLA class II haplotypes strongly protective against narcolepsy	Narcolepsy	Other	562 European cases, 954 European controls	370 European cases, 495 European controls	14q11.2	TRA@	rs1154155-G
17251221	3	123475936	3	123524001	123524301	123524151	48215	+	Common Variants in the Calcium Sensing Receptor Gene are Associated with Total Serum Calcium Levels	Serum calcium	Other	20,611 European ancestry individuals	NR	3q21.1	CASR,CSTA,WDR5B,KPNA1,C3orf28,CCDC58	rs17251221-G
6904029	6	30051045	6	30002637	30002937	30002787	48258	-	Variant of TYR and Autoimmunity Susceptibility Loci in Generalized Vitiligo	Vitiligo	Other	1,392 European ancestry cases, 2,629 European ancestry controls	647 European ancestry cases, 1,056 European ancestry controls, 183 European ancestry trios, 332 European ancestry multiplex families	6p22.1	HLA-A,HCG9	rs6904029-A
12425791	12	653744	12	701945	702245	702095	48351	+	Genomewide association studies of stroke.	Stroke	Other	19,602 Caucasian individuals	3,004 African American individuals, 652 Caucasian cases, 3,613 Caucasian controls	12p13.33	NINJ2	rs12425791-A
8321	6	30140500	6	30188881	30189181	30189031	48531	+	Genomewide association study of an AIDS-nonprogression cohort emphasizes the role played by HLA genes (ANRS Genomewide Association Study 02).	AIDS progression	Other	275 HIV positive patients, 1,438 controls	626 patients	6p21.33	ZNRD1, RNF39	rs8321-G
5498	19	10256682	19	10207848	10208148	10207998	48684	-	Novel association of ABO histo-blood group antigen with soluble ICAM-1: results of a genome-wide association study of 6,578 women.	Soluble ICAM-1	Other	4,570 women	2,008 women	19p13.2	ICAM1	rs5498-A
6773957	3	188056398	3	188006932	188007232	188007082	49316	-	Genome-wide linkage and association analyses to identify genes influencing adiponectin levels: the GEMS Study.	Adiponectin levels	Inflammatory condition	997 cases, 989 controls	NR	3q27.3	ADIPOQ	rs6773957-A
1738074	6	159385964	6	159435561	159435861	159435711	49747	+	Multiple common variants for celiac disease influencing immune gene expression.	Celiac disease	Inflammatory condition	4,533 European descent cases, 10,750 European descent controls	4,918 European descent cases, 5,684 European descent controls	6q25.3	TAGAP	rs1738074-A
10903122	1	25176162	1	25226164	25226464	25226314	50152	+	Multiple common variants for celiac disease influencing immune gene expression.	Celiac disease	Inflammatory condition	4,533 European descent cases, 10,750 European descent controls	4,918 European descent cases, 5,684 European descent controls	1p36.11	RUNX3	rs10903122-?
281437	19	10258237	19	10207848	10208148	10207998	50239	-	Novel association of ABO histo-blood group antigen with soluble ICAM-1: results of a genome-wide association study of 6,578 women.	Soluble ICAM-1	Other	4,570 women	2,008 women	19p13.2	ICAM1	rs281437-?
3093030	19	10258402	19	10207848	10208148	10207998	50404	-	Large-scale genomic studies reveal central role of ABO in sP-selectin and sICAM-1 levels.	Soluble levels of adhesion molecules	Other	Up to 9,813 European descent individuals	NR	19p13.2	ICAM-1	rs3093030-T
3750965	11	68596735	11	68647168	68647468	68647318	50583	+	Web-based, participant-driven studies yield novel genetic associations for common traits	Hair color	Other	9,126 Northern European ancestry individuals	NR	11q13.3	NR	rs3750965-?
1539019	1	245666923	1	245616186	245616486	245616336	50587	-	Association of novel genetic Loci with circulating fibrinogen levels: a genome-wide association study in 6 population-based cohorts.	Fibrinogen	Other	22,096 European descent individuals	17,686 white women	1q44	NLRP3	rs1539019-A
12526186	6	30844129	6	30793312	30793612	30793462	50667	-	Genome-wide pharmacogenomic analysis of response to treatment with antipsychotics.	Response to antipsychotic treatment	Other	738 cases	NR	6p21.33	Intergenic	rs12526186-?
1335532	1	116902479	1	116953114	116953414	116953264	50785	+	Genome-wide association study identifies new multiple sclerosis susceptibility loci on chromosomes 12 and 20.	Multiple sclerosis	Inflammatory condition	1,618 European ancestry cases, 3,413 European ancestry controls	2,256 European ancestry cases, 2,310 European ancestry controls	1p13.1	CD58	rs1335532-A
12666989	7	100324689	7	100272797	100273097	100272947	51742	-	Genome-wide association analysis identifies multiple loci related with resting heart rate	Resting heart rate	Other	38,991 European ancestry individuals	NR	7q22.1	UFSP1	rs12666989-C
4452212	2	136732460	2	136784076	136784376	136784226	51766	+	Genome-wide association identifies OBFC1 as a locus involved in human leukocyte telomere biology	Telomere length	Other	3,417 European ancestry individuals	1,893 African American and white individuals, 2,876 British women	2q22.1	CXCR4	rs4452212-A
10423928	19	50874143	19	50925907	50926207	50926057	51914	+	Genetic variation in GIPR influences the glucose and insulin responses to an oral glucose challenge.	Two-hour glucose challenge	Other	15,234 European individuals	up to 30,620 European individuals	19q13.32	GIPR	rs10423928-A
6719977	2	42839306	2	42891137	42891437	42891287	51981	+	Genome-wide association scan of quantitative traits for attention deficit hyperactivity disorder identifies novel associations and confirms candidate gene associations.	Hyperactive-impulsive symptoms	Other	909 trios	NR	2p21	OXER1	rs6719977-?
744910	15	65233838	15	65181593	65181893	65181743	52095	-	A large-scale, consortium-based genomewide association study of asthma	Asthma	Inflammatory condition	10,365 cases, 16,110 controls	NR	15q22.33	SMAD3	rs744910-G
10506328	12	52973498	12	52921145	52921445	52921295	52203	-	A genome-wide meta-analysis identifies 22 loci associated with eight hematological parameters in the HaemGen consortium.	Mean platelet volume	Other	4,627 European individuals	9,316 European individuals	12q13.13	NR	rs10506328-A
7193343	16	71586660	16	71639081	71639381	71639231	52571	+	A sequence variant in ZFHX3 on 16q22 associates with atrial fibrillation and ischemic stroke.	Atrial fibrillation	Other	2,385 European cases, 33,752 European controls	up to 2,427 European cases, 3,379 European controls	16q22.3	ZFHX3	rs7193343-T
2398162	15	94631553	15	94578823	94579123	94578973	52580	-	Genome-wide association study of 14,000 cases of seven common diseases and 3,000 shared controls.	Hypertension	Other	1,952 cases,2,938 controls	NR	15q26.2	Intergenic	rs2398162-A
219780	21	36755176	21	36807637	36807937	36807787	52611	+	Sequence variants in the CLDN14 gene associate with kidney stones and bone mineral density.	Kidney stones	Other	1,507 Icelandic cases, 34,033 Icelandic controls	1,520 Icelandic cases, 4,726 Icelandic controls, 746 Dutch cases, 3,751 Dutch controls	21q22.13	CLDN14	rs219780-C
4952590	2	42130424	2	42182952	42183252	42183102	52678	+	A pooling-based genome-wide analysis identifies new potential candidate genes for atopy in the European Community Respiratory Health Survey (ECRHS).	Atopy	Other	75 European atopy and asthma cases, 75 European atopy only cases, 75 European controls	429 European atopy cases, 222 European controls	2p21	SGK493	rs4952590-?
10934853	3	129521062	3	129573871	129574171	129574021	52959	+	Genome-wide association and replication studies identify four variants associated with prostate cancer susceptibility.	Prostate cancer	Other	Up to 1,968 Icelandic cases, 35,382 Icelandic controls	Up to 11,806 European descent cases, 12,387 European descent controls	3q21.3	Intergenic	rs10934853-A
6092477	20	55425100	20	55478164	55478464	55478314	53214	+	Genome-wide association study of hematological and biochemical traits in a Japanese population	Hematological and biochemical traits	Other	Up to ~14,700 Japanese individuals	NR	20q13.31	RBM38	rs6092477-G
6859219	5	55474336	5	55420822	55421122	55420972	53364	-	Genome-wide association study meta-analysis identifies seven new rheumatoid arthritis risk lock	Rheumatoid arthritis	Inflammatory condition	5,539 European ancestry cases, 20,169 European ancestry controls	6,768 European ancestry cases, 8,806 European ancestry controls	5q11.2	ANKRD55,IL6ST	rs6859219-C
3733829	19	46002410	19	45948895	45949195	45949045	53365	-	Genome-wide meta-analyses identify multiple loci associated with smoking behavior	Smoking behavior	Other	Up to 74,035 European ancestry individuals	Up to 68,988 participants	19q13.2	CYP2A6,EGLN2	rs3733829-G
16996151	4	90197822	4	90251330	90251630	90251480	53658	+	Genomewide association study of movement-related adverse antipsychotic effects.	Response to antipsychotic therapy (extrapyramidal side effects)	Other	738 schizophrenic individuals	NR	4q22.1	KIAA0914	rs16996151-?
7807268	7	147888980	7	147835084	147835384	147835234	53746	-	Genome-wide association study of 14,000 cases of seven common diseases and 3,000 shared controls.	Crohn's disease	Inflammatory condition	1,748 cases,2,938 controls	(see Parkes 2007)	7q36.1	NR	rs7807268-G
425215	21	42580169	21	42526218	42526518	42526368	53801	-	Web-based, participant-driven studies yield novel genetic associations for common traits	Common traits (Other)	Other	9,126 Northern European ancestry individuals	NR	21q22.3	NR	rs425215-?
2522056	5	131829624	5	131884394	131884694	131884544	54920	+	Association of novel genetic Loci with circulating fibrinogen levels: a genome-wide association study in 6 population-based cohorts.	Fibrinogen	Other	22,096 European descent individuals	17,686 white women	5q31.1	IRF1	rs2522056-A
12571093	10	69689376	10	69744172	69744472	69744322	54946	+	Genome-wide association identifies ATOH7 as a major gene determining human optic disc size	Optic disc size (disc)	Other	1,368 Australian twins, 848 UK individuals	NR	10q21.3	PBLD	rs12571093-G
6601764	10	3852541	10	3907428	3907728	3907578	55037	+	Genome-wide association study of 14,000 cases of seven common diseases and 3,000 shared controls.	Crohn's disease	Inflammatory condition	1,748 cases,2,938 controls	(see Parkes 2007)	10p15.1	NR	rs6601764-C
259919	6	30133481	6	30188881	30189181	30189031	55550	+	Common genetic variation and the control of HIV-1 in humans.	HIV-1 control	Other	2,362 Caucasian cases	NR	6p22.1	C6orf12, ZNRD1	rs259919-?
13017599	2	61017834	2	60962060	60962360	60962210	55624	-	REL, encoding a member of the NF-kappaB family of transcription factors, is a newly defined risk locus for rheumatoid arthritis.	Rheumatoid arthritis	Inflammatory condition	2,418 cases, 4,504 controls	2,604 cases, 2,882 controls	2p16.1	REL	rs13017599-A
12356193	10	61083358	10	61139517	61139817	61139667	56309	+	Meta-analysis of 28,141 individuals identifies common variants within five new loci that influence uric acid concentrations.	Serum uric acid	Other	12,328 European males, 15,813 European females	NR	10q21.1	SLC16A9	rs12356193-A
337847	5	78295643	5	78239159	78239459	78239309	56334	-	Hippocampal atrophy as a quantitative trait in a genome-wide association study identifying novel susceptibility genes for Alzheimer's disease.	Hippocampal atrophy	Other	172 cases, 209 controls	NR	5q14.1	ARSB	rs337847-?
697739	6	16850011	6	16793474	16793774	16793624	56387	-	Reduced expression of the Kinesin-Associated Protein 3 (KIFAP3) gene increases survival in sporadic amyotrophic lateral sclerosis.	Amyotrophic lateral sclerosis	Other	1,821 cases, 2,258 controls	538 cases, 556 controls	6p22.3	ATXN1	rs697739-A
294636	3	14874781	3	14818186	14818486	14818336	56445	-	Genetic Signatures of Exceptional Longevity in Humans	Longevity	Other	801 Caucasian centenarians, 926 Caucasian controls	254 Caucasian centenarians, 341 Caucasian controls	3p25.1	FGD5	rs294636-A
930421	2	42834742	2	42891137	42891437	42891287	56545	+	Genome-wide association scan of quantitative traits for attention deficit hyperactivity disorder identifies novel associations and confirms candidate gene associations.	Attention deficit hyperactivity disorder	Other	909 trios	NR	2p21	OXER1	rs930421-?
9810857	3	144465588	3	144408884	144409184	144409034	56554	-	Family-Based Genome-Wide Association Scan of Attention-Deficit/Hyperactivity Disorder	Attention deficit hyperactivity disorder	Other	735 trios from 732 families	NR	3q24	SLC9A9	rs9810857-T
9302752	16	49276603	16	49333191	49333491	49333341	56738	+	Genomewide association study of leprosy.	Leprosy	Other	706 Han Chinese cases, 1,225 Han Chinese controls	3,254 Chinese cases, 5,955 Chinese controls	16q12.1	NOD2	rs9302752-G
6977660	7	19772004	7	19715088	19715388	19715238	56766	-	A genome-wide association for kidney function and endocrine-related traits in the NHLBI's Framingham Heart Study.	Thyroid stimulating hormone	Other	810-1,010 individualsdepending on measure(Framingham)	NR	7p15.3	Intergenic	rs6977660-?
7386474	8	142428731	8	142485479	142485779	142485629	56898	+	A genome-wide meta-analysis identifies novel loci associated with schizophrenia and bipolar disorder	Biplolar disorder and schizophrenia	Other	651 European American bipolar cases, 1,171 European American schizophrenia cases, 2,412 European American controls	NR	8q24.3	NR	rs7386474-C
7186852	16	30543159	16	30486098	30486398	30486248	56911	-	Genome-wide association study in a Chinese Han population identifies nine new susceptibility loci for systemic lupus erythematosus.	Systemic lupus erythematosus	Inflammatory condition	1,047 Chinese Han cases, 1,205 Chinese Han controls	3,152 Chinese Han cases, 7,050 Chinese Han controls	16p11.2	NR	rs7186852-A
11150610	16	31241736	16	31184199	31184499	31184349	57387	-	Genetic variants near TNFAIP3 on 6q23 are associated with systemic lupus erythematosus.	Systemic lupus erythematosus	Inflammatory condition	431 cases,2,155 controls	740 trios	16p11.2	ITGAM	rs11150610-?
17122021	11	117650895	11	117592798	117593098	117592948	57947	-	Genome-wide association study of acute post-surgical pain in humans.	Pain	Other	60 females, 52 males	NR	11q23.3	NR	rs17122021-?
347344	5	83535398	5	83593529	83593829	83593679	58281	+	Chemerin, a Novel Adipokine in the Regulation of Angiogenesis	Plasma chemerin levels	Other	1,354 Mexican-American family members	NR	5q14.3	EDIL3	rs347344-?
4935969	11	125801798	11	125860261	125860561	125860411	58613	+	Web-based, participant-driven studies yield novel genetic associations for common traits	Hair color	Other	9,126 Northern European ancestry individuals	NR	11q24.2	NR	rs4935969-?
4737009	8	41749561	8	41690541	41690841	41690691	58870	-	Common variants at ten genomic loci influence hemoglobin A1C levels via glycemic and non-glycemic pathways	Glycated hemoglobin levels	Other	up to 46,368 European ancestry individuals	NR	8p11.21	ANK1	rs4737009-A
1382269	3	138591171	3	138531845	138532145	138531995	59176	-	Genetics meets metabolomics: a genome-wide association study of metabolite profiles in human serum.	Serum metabolites	Other	284 males	NR	3q22.3	Intergenic	rs1382269-?
4434872	1	152040899	1	151981513	151981813	151981663	59236	-	Genome-wide association study of conduct disorder symptomatology	Conduct disorder (symptom count)	Other	872 cases, 3,091 controls	NR	1q21.3	LOC343052	rs4434872-?
10508343	10	8190718	10	8130634	8130934	8130784	59934	-	Genome-wide interrogation of germline genetic variation associated with treatment response in childhood acute lymphoblastic leukemia.	Response to treatment for acute lymphoblastic leukemia	Other	487 children	NR	10p14	Intergenic	rs10508343-A
872071	6	356063	6	416186	416486	416336	60273	+	A genome-wide association study identifies six susceptibility loci for chronic lymphocytic leukemia.	Chronic lymphocytic leukemia	Other	505 cases, 1,438 controls	1,024 cases,1,677 controls	6p25.3	IRF4	rs872071-G
17540621	2	47083342	2	47022872	47023172	47023022	60320	-	Genome-wide association of lipid-lowering response to statins in combined study populations	Response to statin therapy	Other	3,928 Caucasian individuals	NR	2p21	TTC7A,MCFD2,FLJ40172	rs17540621-C
3099844	6	31556954	6	31617552	31617852	31617702	60748	+	Genome-wide association study of cardiac manifestations of neonatal lupus identifies candidate loci at 6p21 and 21q22	Neonatal lupus	Inflammatory condition	116 European American ancestry cases, 3,351 European American ancestry controls	NR	6p21.33	TNF,NFKBIL1,LTA,LTB,AIF1	rs3099844-?
1973993	1	96716581	1	96655256	96655556	96655406	61175	-	Genome-wide association yields new sequence variants at seven loci that associate with measures of obesity.	Weight	Other	80,969 individuals	11,036 individuals	1p21.3	NR	rs1973993-C
17094273	14	96173559	14	96235224	96235524	96235374	61815	+	Genome-wide association study of tanning phenotype in a population of European ancestry.	Tanning	Other	2,287 women	870 controls	14q32.2	Intergenic	rs17094273-A
3858145	10	69681843	10	69744172	69744472	69744322	62479	+	Genome-wide association identifies ATOH7 as a major gene determining human optic disc size	Optic disc size (cup)	Other	1,368 Australian twins, 848 UK individuals	NR	10q21.3	ATOH7	rs3858145-A
1456893	7	50240217	7	50302547	50302847	50302697	62480	+	Genome-wide association defines more than 30 distinct susceptibility loci for Crohn's disease.	Crohn's disease	Inflammatory condition	3,230 cases4,829 controls	1,339 trios, 2,325 cases, 1,809 controls	7p12.2	Intergenic	rs1456893-A
12912251	15	36773659	15	36710611	36710911	36710761	62898	-	Meta-analysis of genome-wide association data of bipolar disorder and major depressive disorder	Bipolar disorder and major depressive disorder (combined)	Other	4,387 Caucasian bipolar cases, 6,209 Caucasian controls, 1,695 Dutch MDD cases, 1,761 Dutch controls	NR	15q14	C15orf53	rs12912251-T
743777	22	35881552	22	35944914	35945214	35945064	63512	+	Genome-wide association study of 14,000 cases of seven common diseases and 3,000 shared controls.	Rheumatoid arthritis	Inflammatory condition	1,860 cases,2,938 controls	NR	22q12.3	NR	rs743777-G
1408799	9	12662096	9	12725747	12726047	12725897	63801	+	Two newly identified genetic determinants of pigmentation in Europeans.	Blue vs. green eyes	Other	5,130 individuals	3,330 individuals	9p23	TYRP1	rs1408799-C
12680546	8	136940920	8	137004573	137004873	137004723	63803	+	Genome-wide genotyping in amyotrophic lateral sclerosis and neurologically normal controls: first stage analysis and public release of data.	Amyotrophic lateral sclerosis	Other	276 cases,276 controls	NR	8q24.2	Intergenic	rs12680546-?
4141463	20	14695470	20	14759211	14759511	14759361	63891	+	A genomewide scan for common alleles affecting risk for autism	Autism	Other	1,385 affected children from 1,369 families	1,086 affected children from 595 families, 1,965 European, African American and other controls	20p12.1	MACROD2	rs4141463-?
11221332	11	127886183	11	127949931	127950231	127950081	63898	+	Multiple common variants for celiac disease influencing immune gene expression.	Celiac disease	Inflammatory condition	4,533 European descent cases, 10,750 European descent controls	4,918 European descent cases, 5,684 European descent controls	11q24.3	ETS1	rs11221332-A
17228212	15	65245692	15	65181593	65181893	65181743	63949	-	Genomewide association analysis of coronary artery disease.	Coronary heart disease	Other	1,926 cases,2,938 controls	875 cases,1,644 controls	15q22.33	SMAD3	rs17228212-C
7197475	16	30550367	16	30486098	30486398	30486248	64119	-	Genome-wide association study in a Chinese Han population identifies nine new susceptibility loci for systemic lupus erythematosus.	Systemic lupus erythematosus	Inflammatory condition	1,047 Chinese Han cases, 1,205 Chinese Han controls	3,152 Chinese Han cases, 7,050 Chinese Han controls	16p11.2	NR	rs7197475-A
710446	3	187942620	3	188006932	188007232	188007082	64462	+	Common Variants of Large Effect in F12, KNG1, and HRG Are Associated with Activated Partial Thromboplastin Time	Activated partial thromboplastin time	Other	1,431 Scottish adults	NR	3q27.3	KNG1	rs710446-G
7299940	12	129956706	12	130021170	130021470	130021320	64614	+	Genome-wide association study of panic disorder in the Japanese population.	Panic disorder	Other	200 Japanese cases, 200 Japanese controls	NR	12q24.33	Intergenic	rs7299940-?
2002030	8	11313951	8	11378780	11379080	11378930	64979	+	Common genetic variation and performance on standardized cognitive tests.	Cognitive test performance	Other	Up to 1,086 individuals	NR	8p23.1	C8orf12	rs2002030-?
3771166	2	102352653	2	102419299	102419599	102419449	66796	+	A large-scale, consortium-based genomewide association study of asthma	Asthma	Inflammatory condition	10,365 cases, 16,110 controls	NR	2q12.1	IL18R1	rs3771166-G
12517906	5	180103424	5	180170188	180170488	180170338	66914	+	Linkage and genome-wide association analysis of obesity-related phenotypes: association of weight with the MGAT1 gene.	Body mass index	Other	Up to 3,925 European individuals	NR	5q35.3	NR	rs12517906-G
7236632	18	53585199	18	53652054	53652354	53652204	67005	+	Conduct disorder and ADHD: evaluation of conduct problems as a categorical and quantitative trait in the international multicentre ADHD genetics study.	Attention deficit hyperactivity disorder and conduct disorder	Other	938 affected trios	NR	18q21.31	ATP8B1	rs7236632-A
2429582	7	121989828	7	122056695	122056995	122056845	67017	+	Voxelwise genome-wide association study (vGWAS).	Brain structure	Other	740 Caucasian individuals	NR	7q31.32	CADPS2	rs2429582-?
416603	16	11271579	16	11203994	11204294	11204144	67435	-	Meta-analysis of genome-wide association study data identifies additional type 1 diabetes risk loci.	Type 1 diabetes	Other	3,561 cases,4,646 controls	6,225 cases,6,946 controls, 3,064 trios	16p13.13	C16orf75, PRM3, TNP2	rs416603-T
10789230	1	67503215	1	67571311	67571611	67571461	68246	+	Genome-wide association study for Crohn's disease in the Quebec Founder Population identifies multiple validated disease loci.	Crohn's disease	Inflammatory condition	382 trios	750 cases,828 controls,521 trios	1p31.3	IL23R	17 marker haplotype-2
1950500	14	23900689	14	23968790	23969090	23968940	68251	+	Hundreds of variants clustered in genomic loci and biological pathways affect human height	Height	Other	133,653 Caucasian European ancestry individuals	50,074 Caucasian European ancestry individuals	14q12	NFATC4	rs1950500-T
2326810	6	6557465	6	6488891	6489191	6489041	68424	-	Novel loci for major depression identified by genome-wide association study of Sequenced Treatment Alternatives to Relieve Depression and meta-analysis of three studies.	Major depressive disorder (broad)	Other	3,957 cases, 3,428 controls	NR	6p25.1	LY86	rs2326810-G
6669582	1	67502642	1	67571311	67571611	67571461	68819	+	Genome-wide association study for Crohn's disease in the Quebec Founder Population identifies multiple validated disease loci.	Crohn's disease	Inflammatory condition	382 trios	750 cases,828 controls,521 trios	1p31.3	IL23R	17 marker haplotype-2
26868	16	2189376	16	2258079	2258379	2258229	68853	+	Hundreds of variants clustered in genomic loci and biological pathways affect human height	Height	Other	133,653 Caucasian European ancestry individuals	50,074 Caucasian European ancestry individuals	16p13.3	CASKIN1	rs26868-A
4528684	19	14212573	19	14281804	14282104	14281954	69381	+	Genomic Variation Associated with Mortality among Adults of European and African Ancestry with Heart Failure: The CHARGE Consortium	Mortality among heart failure patients	Other	2,526 European ancestry individuals, 466 African ancestry individuals	NR	19p13.12	LPHN1	rs4528684-T
2052550	5	78308697	5	78239159	78239459	78239309	69388	-	Variants in TF and HFE explain approximately 40% of genetic variation in serum-transferrin levels.	Serum markers of iron status	Other	459 twin pairs	NR	5q14.1	ARSB	rs2052550-?
2274459	6	33870219	6	33939596	33939896	33939746	69527	+	Common body mass index-associated variants confer risk of extreme obesity.	Obesity (extreme)	Other	775 Caucasian cases, 3,197 Caucasian controls	NR	6p21.31	MLN	rs2274459-A
10484246	6	9559182	6	9629420	9629720	9629570	70388	+	Genetic correlates of longevity and selected age-related phenotypes: a genome-wide association study in the Framingham Study.	Morbidity-free survival	Other	1,345 individuals(Framingham)	NR	6p24.3	Intergenic	rs10484246-?
2131877	3	196339662	3	196410166	196410466	196410316	70654	+	A Genome-wide association study reveals susceptibility variants for non-small cell lung cancer in the Korean population	Non-small cell lung cancer	Other	621 Korean cases, 1,541 Korean controls	804 Korean cases, 1,470 Korean controls	3q29	C3orf21	rs2131877-G
6918152	6	487158	6	416186	416486	416336	70822	-	A genome-wide association study identifies novel alleles associated with hair color and skin pigmentation.	Black vs. blond hair color	Other	2,287 women	up to 8,465 individuals	6p25.3	EXOC2	rs6918152-A
12567232	1	67500605	1	67571311	67571611	67571461	70856	+	Genome-wide association study for Crohn's disease in the Quebec Founder Population identifies multiple validated disease loci.	Crohn's disease	Inflammatory condition	382 trios	750 cases,828 controls,521 trios	1p31.3	IL23R	17 marker haplotype-2
7221109	17	36023811	17	35952666	35952966	35952816	70995	-	Genome-wide association study and meta-analysis find that over 40 loci affect risk of type 1 diabetes.	Type 1 diabetes	Other	7,514 cases, 9,045 controls	4,267 cases, 4,670 controls, 4,342 trios	17q21.2	Intergenic	rs7221109-?
6903896	6	31276007	6	31347774	31348074	31347924	71917	+	Web-based, participant-driven studies yield novel genetic associations for common traits	Common traits (Other)	Other	9,126 Northern European ancestry individuals	NR	6p21.33	NR	rs6903896-?
2387326	10	129823445	10	129751351	129751651	129751501	71944	-	Genome-wide association with select biomarker traits in the Framingham Heart Study.	Select biomarker traits	Other	1,012 individuals(Framingham)	NR	10q26.2	PTPRE, MKI67	rs2387326-?
12899449	15	36782782	15	36710611	36710911	36710761	72021	-	Collaborative genome-wide association analysis supports a role for ANK3 and CACNA1C in bipolar disorder.	Bipolar disorder	Other	4,387 cases,6,209 controls	NR	15q14	C15orf53, RASGRP1	rs12899449-?
10786284	10	98125494	10	98197943	98198243	98198093	72599	+	Molecular genetics of adult ADHD: converging evidence from genome-wide association and extended pedigree linkage studies.	Attention deficit hyperactivity disorder	Other	343 cases, 304 controls	NR	10q24.1	TLL2	rs10786284-?
7199343	16	71566524	16	71639081	71639381	71639231	72707	+	A genome-wide association study identifies novel and functionally related susceptibility Loci for Kawasaki disease.	Kawasaki disease	Inflammatory condition	107 cases, 134 controls	583 cases, 1,357 family members	16q22.3	ZFHX3	rs7199343-T
9988642	1	67498691	1	67571311	67571611	67571461	72770	+	Genome-wide association study for Crohn's disease in the Quebec Founder Population identifies multiple validated disease loci.	Crohn's disease	Inflammatory condition	382 trios	750 cases,828 controls,521 trios	1p31.3	IL23R	17 marker haplotype-2
7042864	9	109912127	9	109985126	109985426	109985276	73149	+	Framingham Heart Study 100K Project: genome-wide associations for blood pressure and arterial stiffness	Tonometry	Other	644-1,327 individuals, depending on measure(Framingham	NR	9q31.2	Intergenic	rs7042864-?
7318731	13	21607669	13	21534248	21534548	21534398	73271	-	A genome-wide association scan of RR and QT interval duration in 3 European genetically isolated populations: the EUROSPAN project.	RR interval (heart rate)	Other	2,325 European individuals	NR	13q12.11	Intergenic	rs7318731-A
1900004	10	69670886	10	69744172	69744472	69744322	73436	+	A genome-wide association study of optic disc parameters	Optic disc parameters	Other	7,360 Caucasian individuals	4,455 Caucasian individuals	10q21.3	ATOH7,PBLD	rs1900004-T
6046396	20	19800502	20	19873884	19874184	19874034	73532	+	A genome-wide meta-analysis identifies novel loci associated with schizophrenia and bipolar disorder	Biplolar disorder and schizophrenia	Other	651 European American bipolar cases, 1,171 European American schizophrenia cases, 2,412 European American controls	NR	20p11.23	RIN2	rs6046396-G
10889677	1	67497707	1	67571311	67571611	67571461	73754	+	Ulcerative colitis-risk loci on chromosomes 1p36 and 12q15 found by genome-wide association study.	Ulcerative colitis	Inflammatory condition	1,022 cases, 2,503 controls	1,387 cases, 1,115 controls	1p31.3	IL23R	rs10889677-A
16936455	8	70887307	8	70813380	70813680	70813530	73777	-	Common genetic variation and the control of HIV-1 in humans.	HIV-1 control	Other	2,362 Caucasian cases	NR	8q13.3	NR	rs16936455-?
1397048	11	56222674	11	56148708	56149008	56148858	73816	-	Genome-wide association and linkage analyses of hemostatic factors and hematological phenotypes in the Framingham Heart Study.	Hemostatic factors and hematological phenotypes	Other	1,000 individuals(Framingham	NR	11q11	OR5AP2, OR5AR1, OR9G1, OR9G4	rs1397048-?
7979575	12	24170087	12	24244245	24244545	24244395	74308	+	Genome-wide association of lipid-lowering response to statins in combined study populations	Response to statin therapy	Other	3,928 Caucasian individuals	NR	12p12.1	SOX5, FLJ32894, BCAT1	rs7979575-C
6498142	16	10988749	16	10913956	10914256	10914106	74643	-	Association of IFIH1 and other autoimmunity risk alleles with selective IgA deficiency	Immunoglobulin A	Other	430 Icelandic and Swedish cases, 1,090 Icelandic and Swedish controls	256 Spanish cases, 322 Spanish controls, 86 Finnish cases, 564 Finnish controls	2q24.2	CLEC16A	rs6498142-?
2284746	1	17179261	1	17104268	17104568	17104418	74843	-	Hundreds of variants clustered in genomic loci and biological pathways affect human height	Height	Other	133,653 Caucasian European ancestry individuals	50,074 Caucasian European ancestry individuals	1p36.13	MFAP2	rs2284746-C
12203592	6	341320	6	416186	416486	416336	75016	+	Web-based, participant-driven studies yield novel genetic associations for common traits	Eye color	Other	9,126 Northern European ancestry individuals	NR	6p25.3	IRF4	rs12203592-T
1006899	21	14766922	21	14842049	14842349	14842199	75277	+	New sequence variants associated with bone mineral density.	Bone mineral density (spine)	Other	6,865 individuals	8,510 individuals	21q11.2	NR	rs1006899-A
420259	16	23541526	16	23465709	23466009	23465859	75667	-	Genome-wide association study of 14,000 cases of seven common diseases and 3,000 shared controls.	Bipolar disorder	Other	1,868 cases,2,938 controls	NR	16p12.1	PALB2,NDUFAB1,DCTN5	rs420259-A
7758512	6	30078567	6	30002637	30002937	30002787	75780	-	Common genetic variation and the control of HIV-1 in humans.	HIV-1 control	Other	2,362 Caucasian cases	NR	6p22.1	ZNRD1, RNF39, HLA-A	rs7758512-?
17119280	1	59571748	1	59647838	59648138	59647988	76240	+	Genomewide association study of movement-related adverse antipsychotic effects.	Response to antipsychotic therapy (extrapyramidal side effects)	Other	738 schizophrenic individuals	NR	1p32.1	FGGY	rs17119280-?
10889676	1	67495154	1	67571311	67571611	67571461	76307	+	Genome-wide association study for Crohn's disease in the Quebec Founder Population identifies multiple validated disease loci.	Crohn's disease	Inflammatory condition	382 trios	750 cases,828 controls,521 trios	1p31.3	IL23R	17 marker haplotype-2
17483466	2	111513928	2	111590094	111590394	111590244	76316	+	A genome-wide association study identifies six susceptibility loci for chronic lymphocytic leukemia.	Chronic lymphocytic leukemia	Other	505 cases, 1,438 controls	1,024 cases,1,677 controls	2q13	ACOXL,BCL2L11	rs17483466-G
682748	5	17201910	5	17278090	17278390	17278240	76330	+	Hippocampal atrophy as a quantitative trait in a genome-wide association study identifying novel susceptibility genes for Alzheimer's disease.	Hippocampal atrophy	Other	172 cases, 209 controls	NR	5p15.1	NR	rs682748-?
1427407	2	60571546	2	60494501	60494801	60494651	76895	-	A QTL influencing F cell production maps to a gene encoding a zinc-finger protein on chromosome 2p15.	F-cell distribution	Other	179 adults in upper and lower 5%	90 adults	2p16.1	BCL11A	rs1427407-?
12243326	10	114778804	10	114701635	114701935	114701785	77019	-	Genetic variation in GIPR influences the glucose and insulin responses to an oral glucose challenge.	Two-hour glucose challenge	Other	15,234 European individuals	up to 30,620 European individuals	10q25.2	TCF7L2	rs12243326-C
2395029	6	31539758	6	31617552	31617852	31617702	77944	+	Common genetic variation and the control of HIV-1 in humans.	HIV-1 control	Other	2,362 Caucasian cases	NR	6p21.33	HCP5, HLA-B	rs2395029-?
13003464	2	61040332	2	60962060	60962360	60962210	78122	-	Genome-wide association identifies multiple ulcerative colitis susceptibility loci	Ulcerative colitis	Inflammatory condition	2,693 European descent cases, 6,791 European descent controls	2,009 European descent cases, 1,580 European descent controls	2p16.1	REL,CCDC139,PUS10	rs13003464-G
6974491	7	37341034	7	37419541	37419841	37419691	78657	+	Multiple common variants for celiac disease influencing immune gene expression.	Celiac disease	Inflammatory condition	4,533 European descent cases, 10,750 European descent controls	4,918 European descent cases, 5,684 European descent controls	7p14.1	ELMO1	rs6974491-A
766432	2	60573473	2	60494501	60494801	60494651	78822	-	A genome-wide association identified the common genetic variants influence disease severity in beta(0)-thalassemia/hemoglobin E.	Beta thalassemia/hemoglobin E disease	Other	235 mild Thai-Chinese cases, 383 severe Thai-Chinese cases	52 mild Indonesian cases, 122 severe Indonesian cases	2p16.1	BCL11A	rs766432-?
11886868	2	60573749	2	60494501	60494801	60494651	79098	-	Genome-wide association study shows BCL11A associated with persistent fetal hemoglobin and amelioration of the phenotype of beta-thalassemia.	Fetal hemoglobin levels	Other	4,305 individuals	521 individuals	2p15	BCL11A	rs11886868-T
1343151	1	67491716	1	67571311	67571611	67571461	79745	+	Genome-wide association study for Crohn's disease in the Quebec Founder Population identifies multiple validated disease loci.	Crohn's disease	Inflammatory condition	382 trios	750 cases,828 controls,521 trios	1p31.3	IL23R	17 marker haplotype-2
900400	3	158281468	3	158361201	158361501	158361351	79883	+	Variants in ADCY5 and near CCNL1 are associated with fetal growth and birth weight	Birth weight	Other	10,623 European descent individuals	27,591 European descent individuals	3q25.31	CCNL1, LEKR1	rs900400-C
17132261	5	110036112	5	110115909	110116209	110116059	79947	+	Genetic variants associated with cardiac structure and function: a meta-analysis and replication of genome-wide association data.	Cardiac structure and function	Other	12,612 European ancestry individuals	4,094 European ancestry individuals	5q22.1	SLC25A46	rs17132261-T
7577642	2	85553260	2	85473142	85473442	85473292	79968	-	A genome-wide association study identifies protein quantitative trait loci (pQTLs).	Protein quantitative trait loci	Other	1,200 individuals	NR	2p11.2	SH2D6	rs7577642-?
10202231	2	60353647	2	60433594	60433894	60433744	80097	+	Genomewide pharmacogenomic study of metabolic side effects to antipsychotic drugs	Response to antipsychotic treatment	Other	738 European American, African American, and other schizophrenia cases	NR	2p16.1	Intergenic	rs10202231-?
947474	10	6430455	10	6349272	6349572	6349422	81033	-	Meta-analysis of genome-wide association study data identifies additional type 1 diabetes risk loci.	Type 1 diabetes	Other	3,561 cases,4,646 controls	6,225 cases,6,946 controls, 3,064 trios	10p15.1	PRKCQ	rs947474-G
2284033	22	35863979	22	35944914	35945214	35945064	81085	+	A large-scale, consortium-based genomewide association study of asthma	Asthma	Inflammatory condition	10,365 cases, 16,110 controls	NR	22q12.3	IL2RB	rs2284033-G
13015714	2	102338296	2	102419299	102419599	102419449	81153	+	Newly identified genetic risk variants for celiac disease related to the immune response.	Celiac disease	Inflammatory condition	767 cases,1,422 controls	1,643 cases,3,406 controls	2q12.1	IL1RL1,IL18R1,IL18RAP, SLC9A4	rs13015714-C
10491334	5	110800302	5	110881537	110881837	110881687	81385	+	Framingham Heart Study 100K Project: genome-wide associations for blood pressure and arterial stiffness	Blood pressure	Other	644-1,327 individuals, depending on measure(Framingham)	NR	5q22.1	CAMK4	rs10491334-?
3213094	5	158683346	5	158765165	158765465	158765315	81969	+	Psoriasis genome-wide association study identifies susceptibility variants within LCE gene cluster at 1q21.	Psoriasis	Other	1,139 Chinese cases, 1,132 Chinese controls	5,721 Chinese cases, 7,340 Chinese controls	5q33.3	IL12B	rs3213094-A
10500264	19	38442153	19	38359642	38359942	38359792	82361	-	Common variants at five new loci associated with early-onset inflammatory bowel disease.	Inflammatory bowel disease (early onset)	Inflammatory condition	2,413 European ancestry cases, 6,158 European ancestry controls	1,013 European ancestry cases, 5,805 European ancestry controls	19q13.11	Intergenic	rs10500264-?
638882	11	115269254	11	115351612	115351912	115351762	82508	+	Genome-wide association with bone mass and geometry in the Framingham Heart Study.	Hip geometry	Other	1,141 individuals(Framingham)	NR	11q23.2	Intergenic	rs638882-?
2967605	19	8375737	19	8292069	8292369	8292219	83518	-	Common variants at 30 loci contribute to polygenic dyslipidemia.	HDL cholesterol	Other	19,840 individuals	Up to 20,623 individuals	19p13.2	ANGPTL4	rs2967605-T
4750316	10	6433265	10	6349272	6349572	6349422	83843	-	Genome-wide association study meta-analysis identifies seven new rheumatoid arthritis risk lock	Rheumatoid arthritis	Inflammatory condition	5,539 European ancestry cases, 20,169 European ancestry controls	6,768 European ancestry cases, 8,806 European ancestry controls	10p15.1	PRKCQ	rs4750316-G
1265181	6	31263763	6	31347774	31348074	31347924	84161	+	Psoriasis genome-wide association study identifies susceptibility variants within LCE gene cluster at 1q21.	Psoriasis	Other	1,139 Chinese cases, 1,132 Chinese controls	5,721 Chinese cases, 7,340 Chinese controls	6p21.33	MHC	rs1265181-?
4689388	4	6320956	4	6236378	6236678	6236528	84428	-	Genetic variant near IRS1 is associated with type 2 diabetes, insulin resistance and hyperinsulinemia.	Type 2 diabetes and other traits	Other	679 French cases, 697 French controls	5,579 European cases, 7,096 European controls	4p16.1	WFS1, PPP2R2C	rs4689388-T
4996815	13	105449661	13	105534065	105534365	105534215	84554	+	A genome-wide meta-analysis identifies novel loci associated with schizophrenia and bipolar disorder	Biplolar disorder and schizophrenia	Other	651 European American bipolar cases, 1,171 European American schizophrenia cases, 2,412 European American controls	NR	13q33.2	DAOA	rs4996815-C
261360	20	4985773	20	4901051	4901351	4901201	84572	-	Common variants in the trichohyalin gene are associated with straight hair in Europeans.	Hair morphology	Other	1,649 Australian siblings, 3,196 Australian twins, 16,140 European descent individuals	NR	20p13	AL121890.2	rs261360-A
7610017	3	190826117	3	190911150	190911450	190911300	85183	+	Whole Genome Association Study of Brain-Wide Imaging Phenotypes for Identifying Quantitative Trait Loci in MCI and AD: A Study of the ADNI Cohort	Brain imaging	Other	175 Caucasian Alzheimer patients, 354 Caucasian amnestic mild cognitive impairment patients, 204 Caucasian controls	NR	3q28	TP63	rs7610017-?
8035957	15	36625555	15	36710611	36710911	36710761	85206	+	Follow-up analysis of genome-wide association data identifies novel loci for type 1 diabetes.	Type 1 diabetes	Other	563 cases,1,146 controls,483 case-parents trios	636 families,3,303 cases,4,673 controls	15q14	RASGRP1	rs8035957-C
1256531	14	64817511	14	64731557	64731857	64731707	85804	-	Genome-wide association study of conduct disorder symptomatology	Conduct disorder (symptom count)	Other	872 cases, 3,091 controls	NR	14q23.3	Intergenic	rs1256531-?
2188962	5	131798703	5	131884394	131884694	131884544	85841	+	Fucosyltransferase 2(FUT2) Non-Secretor Status is associated with Crohn's Disease	Crohn's disease	Inflammatory condition	896 Caucasian cases, 3,204 Caucasian controls	1,174 Northern European origin cases, 357 Northern European origin controls	5q31.1	IBD5	rs2188962-?
4986172	17	40571806	17	40659313	40659613	40659463	87657	+	Hundreds of variants clustered in genomic loci and biological pathways affect human height	Height	Other	133,653 Caucasian European ancestry individuals	50,074 Caucasian European ancestry individuals	17q21.31	ACBD4	rs4986172-T
1033180	6	328545	6	416186	416486	416336	87791	+	Multiple common variants for celiac disease influencing immune gene expression.	Celiac disease	Inflammatory condition	4,533 European descent cases, 10,750 European descent controls	4,918 European descent cases, 5,684 European descent controls	6p25.3	IRF4	rs1033180-A
11228565	11	68735155	11	68647168	68647468	68647318	87837	-	Genome-wide association and replication studies identify four variants associated with prostate cancer susceptibility.	Prostate cancer	Other	Up to 1,968 Icelandic cases, 35,382 Icelandic controls	Up to 11,806 European descent cases, 12,387 European descent controls	11q13.2	Intergenic	rs11228565-A
1003719	21	37412964	21	37500695	37500995	37500845	87881	+	Digital quantification of human eye color highlights genetic association of three new loci	Eye color traits	Other	5,951 Dutch individuals	2,261 UK twins, 1,282 Australian family members	21q22.13	TTC3,DSCR9	rs1003719-A
3745516	19	55618553	19	55706347	55706647	55706497	87944	+	Genome-wide meta-analyses identify three loci associated with primary biliary cirrhosis	Primary biliary cirrhosis	Inflammatory condition	453 Italian cases, 945 Italian controls,	481 Canadian cases, 3,706 Canadian controls	19q13.33	SPIB	rs3745516-A
5759167	22	41830155	22	41741211	41741511	41741361	88794	-	Identification of seven new prostate cancer susceptibility loci through a genome-wide association study.	Prostate cancer	Other	1,854 European ancestry cases, 1,894 European ancestry controls	19,879 cases, 18,761 controls (European, Chinese, Japanese, African American, Latino, and Hawaiian ancestry)	22q13.2	NR	rs5759167-T
131654	22	20247189	22	20335961	20336261	20336111	88922	+	Genome-wide association study in a Chinese Han population identifies nine new susceptibility loci for systemic lupus erythematosus.	Systemic lupus erythematosus	Inflammatory condition	1,047 Chinese Han cases, 1,205 Chinese Han controls	3,152 Chinese Han cases, 7,050 Chinese Han controls	22q11.21	HIC2, UBE2L3	rs131654-A
7595412	2	198670487	2	198581211	198581511	198581361	89126	-	Identification of PLCL1 gene for hip bone size variation in females in a genome-wide association study.	Hip bone size	Other	501 women,499 men	1,216 women	2q33.1	PLCL1	rs7595412-A
9615362	22	45173804	22	45263026	45263326	45263176	89372	+	Genetic Signatures of Exceptional Longevity in Humans	Longevity	Other	801 Caucasian centenarians, 926 Caucasian controls	254 Caucasian centenarians, 341 Caucasian controls	22q13.31	CELSR1	rs9615362-C
16998073	4	81403364	4	81313647	81313947	81313797	89567	-	Genome-wide association study identifies eight loci associated with blood pressure.	Diastolic blood pressure	Other	34,433 individuals	Up to 100,347 white individuals, up to 12,889 Indian Asian individuals	4q21.21	FGF5, PRDM8, c4orf22	rs16998073-T
391300	17	2163007	17	2073171	2073471	2073321	89686	-	A genome-wide association study identifies susceptibility variants for type 2 diabetes in Han Chinese.	Type 2 diabetes	Other	995 Han Chinese cases, 894 Han Chinese controls	1,803 Han Chinese cases, 1,473 Han Chinese controls	17p13.3	SRR	rs391300-G
2075671	7	100183041	7	100272797	100273097	100272947	89906	+	Multiple loci influence erythrocyte phenotypes in the CHARGE Consortium.	Other erythrocyte phenotypes	Other	24,167 European ancestry individuals	9,456 European ancestry individuals	7q22.1	EPO	rs2075671-A
9977253	21	25566953	21	25657047	25657347	25657197	90244	+	Genome-Wide Association Study Identifies Variants Associated with Histologic Features of Nonalcoholic Fatty Liver Disease	Non-alcoholic fatty liver disease histology (other)	Other	236 non-Hispanic Caucasian women	NR	21q21.2	Intergenic	rs9977253-G
7326068	13	20107511	13	20016744	20017044	20016894	90617	-	Cross-Disorder Genomewide Analysis of Schizophrenia, Bipolar Disorder, and Depression	Schizophrenia, bipolar disorder and depression (combined)	Other	402 European ancestry schizophrenia cases, 1,021 European ancestry bipolar I cases, 493 European ancestry bipolar II cases, 1,210 European ancestry MDD cases, 1,060 European ancestry controls	NR	13q12.11	IFT88	rs7326068-A
10514718	3	61388853	3	61479395	61479695	61479545	90692	+	Genome-wide association study of recurrent early-onset major depressive disorder.	Major depressive disorder	Other	1,020 European cases, 1,636 European controls	NR	3p14.2	FHIT, PTPRG	rs10514718-C
11924390	3	187915792	3	188006932	188007232	188007082	91290	+	Genome-wide association study for adiponectin levels in Filipino women identifies CDH13 and a novel uncommon haplotype at KNG1-ADIPOQ	Adiponectin levels	Inflammatory condition	1,776 Filipino women	1,774 independent Filipino offspring	3q27.3	KNG1	rs11924390-C
882300	2	136692724	2	136784076	136784376	136784226	91502	+	Meta-analysis of genome scans and replication identify CD6, IRF8 and TNFRSF1A as new multiple sclerosis susceptibility loci.	Multiple sclerosis	Inflammatory condition	2,624 cases, 7,220 controls	2,215 cases, 2,116 controls	2q22.1	CXCR4	rs882300-C
886427	16	2963605	16	3055186	3055486	3055336	91731	+	A genome-wide association study of the metabolic syndrome in Indian Asian men	Metabolic syndrome	Other	2,554 Indian Asian men	2,240 Indian Asian men	16p13.3	PKMYT1	rs886427-?
4026608	12	64680930	12	64772685	64772985	64772835	91905	+	Genetic variants associated with cardiac structure and function: a meta-analysis and replication of genome-wide association data.	Aortic root size	Other	12,612 European ancestry individuals	4,094 European ancestry individuals	12q14.3	HMGA2	rs4026608-C
11574637	16	31276374	16	31184199	31184499	31184349	92025	-	Association of systemic lupus erythematosus with C8orf13-BLK and ITGAM-ITGAX.	Systemic lupus erythematosus	Inflammatory condition	1,311 cases,3,340 controls	793 cases,857 controls	16p11.2	ITGAM, ITGAX	rs11574637-C
1552224	11	72110745	11	72202725	72203025	72202875	92130	+	Twelve type 2 diabetes susceptibility loci identified through large-scale association analysis	Type 2 diabetes	Other	8,130 European descent cases, 38,987 European descent controls	Up to 34,412 European descent cases, 59,925 European descent controls	11q13.4	CENTD2	rs1552224-A
11209026	1	67478545	1	67571311	67571611	67571461	92916	+	Genome-wide association study of ankylosing spondylitis identifies non-MHC susceptibility loci.	Ankylosing spondylitis	Inflammatory condition	2,053 European descent cases, 5,140 European descent controls	898 British cases, 1,518 British controls	1p31.3	IL23R	rs11209026-?
4352210	2	37604483	2	37697379	37697679	37697529	93046	+	A genome-wide association scan of RR and QT interval duration in 3 European genetically isolated populations: the EUROSPAN project.	RR interval (heart rate)	Other	2,325 European individuals	NR	2p22.2	Intergenic	rs4352210-A
10168349	2	46214410	2	46307314	46307614	46307464	93054	+	Multiple loci influence erythrocyte phenotypes in the CHARGE Consortium.	Hematocrit	Other	24,167 European ancestry individuals	9,456 European ancestry individuals	2p21	PRKCE	rs10168349-C
12718597	7	50395921	7	50302547	50302847	50302697	93224	-	Multiple loci influence erythrocyte phenotypes in the CHARGE Consortium.	Mean corpuscular volume	Other	24,167 European ancestry individuals	9,456 European ancestry individuals	7p12.2	IKZF1	rs12718597-A
1983891	6	41644404	6	41550320	41550620	41550470	93934	-	Genome-wide association study identifies five new susceptibility loci for prostate cancer in the Japanese population	Prostate cancer	Other	1,583 Japanese cases, 3,386 Japanese controls	3,001 cases, 5,415 controls	6p21.1	FOXP4	rs1983891-T
2251746	1	157538683	1	157443671	157443971	157443821	94862	-	Genome-wide scan on total serum IgE levels identifies FCER1A as novel susceptibility locus.	Serum IgE levels	Other	1,530 individuals	9,769 individuals	1q23.2	FCER1A	rs2251746-C
1420101	2	102324147	2	102419299	102419599	102419449	95302	+	Sequence variants affecting eosinophil numbers associate with asthma and myocardial infarction.	Plasma eosinophil count	Other	9,392 European individuals	12,118 European individuals, 5,212 East Asian individuals	2q12.1	IL1RL1	rs1420101-A
12946454	17	40563646	17	40659313	40659613	40659463	95817	+	Genome-wide association study identifies eight loci associated with blood pressure.	Systolic blood pressure	Other	34,433 individuals	Up to 100,347 white individuals, up to 12,889 Indian Asian individuals	17q21.31	PLCD3, ACBD4, HEXIM1, HEXIM2	rs12946454-T
7961894	12	120849965	12	120945926	120946226	120946076	96111	+	A genome-wide meta-analysis identifies 22 loci associated with eight hematological parameters in the HaemGen consortium.	Mean platelet volume	Other	4,627 European individuals	9,316 European individuals	12q24.31	WDR66	rs7961894-T
11465804	1	67475113	1	67571311	67571611	67571461	96348	+	Fucosyltransferase 2(FUT2) Non-Secretor Status is associated with Crohn's Disease	Crohn's disease	Inflammatory condition	896 Caucasian cases, 3,204 Caucasian controls	1,174 Northern European origin cases, 357 Northern European origin controls	1p31.3	IL23R	rs11465804-?
4950928	1	201422504	1	201518799	201519099	201518949	96445	+	Effect of variation in CHI3L1 on serum YKL-40 level, risk of asthma, and lung function.	YKL-40 levels	Other	632 individuals	206 children	1q32.1	CHI3L1	rs4950928-G
908821	3	142023407	3	141926745	141927045	141926895	96512	-	Genome-wide association analysis of susceptibility and clinical phenotype in multiple sclerosis.	Multiple sclerosis	Inflammatory condition	978 cases,883 controls	NR	3q23	SLC25A36	rs908821-?
11740562	5	156874862	5	156971236	156971536	156971386	96524	+	A genome-wide meta-analysis identifies novel loci associated with schizophrenia and bipolar disorder	Biplolar disorder and schizophrenia	Other	651 European American bipolar cases, 1,171 European American schizophrenia cases, 2,412 European American controls	NR	5q33.3	NR	rs11740562-C
2062375	8	120046972	8	119950291	119950591	119950441	96531	-	An Integration of Genome-Wide Association Study andGene Expression Profiling to Prioritize the Discovery ofNovel Susceptibility Loci for Osteoporosis-Related Traits	Osteoporosis	Other	2,038 Caucasian women, 1,531 Caucasian men	5,595 Caucasian women, 2,126 Caucasian men	8q24.12	TNFRSF11B	rs2062375-G
2070600	6	32259420	6	32162471	32162771	32162621	96799	-	Meta-analyses of genome-wide association studies identify multiple loci associated with pulmonary function.	Pulmonary function	Other	20,890 European ancestry individuals	16,178 European ancestry individuals	6p21.32	AGER, PPT2	rs2070600-T
12708716	16	11087373	16	11184557	11184857	11184707	97334	+	Genome-wide association study and meta-analysis find that over 40 loci affect risk of type 1 diabetes.	Type 1 diabetes	Other	7,514 cases, 9,045 controls	4,267 cases, 4,670 controls, 4,342 trios	16p13.13	CLEC16A	rs12708716-?
4794665	17	52205327	17	52302532	52302832	52302682	97355	+	Many sequence variants affecting diversity of adult human height.	Height	Other	30,968 individuals	8,541 individuals	17q22	NOG, DGKE, TRIM25, COIL, RISK	rs4794665-A
2304130	19	19650527	19	19748154	19748454	19748304	97777	+	Genetic Variants Influencing Circulating Lipid Levels and Risk of Coronary Artery Disease	Triglycerides	Other	up to 17,243 white European descent individuals	up to 37,774 white European descent individuals, up to 9,665 Indian Asian individuals	19p13.11	CILP2,ZNF101	rs2304130-G
548097	13	74674268	13	74772344	74772644	74772494	98226	+	The Association of Genome-Wide Variation with the Risk of Incident Heart Failure in Adults of European and African Ancestry: A Prospective Meta-Analysis from the CHARGE Consortium	Heart failure	Other	20,926 European ancestry participants, 2,895 African ancestry participants	NR	13q22.2	TBC1D4	rs548097-?
9976767	21	42709458	21	42807629	42807929	42807779	98321	+	Follow-up analysis of genome-wide association data identifies novel loci for type 1 diabetes.	Type 1 diabetes	Other	563 cases,1,146 controls,483 case-parents trios	636 families,3,303 cases,4,673 controls	21q22.3	UBASH3A	rs9976767-C
783396	6	107094062	6	107192246	107192546	107192396	98334	+	A genome-wide genotyping study in patients with ischaemic stroke: initial analysis and data release.	Stroke	Other	259 cases,269 controls	NR	6q21	AIM1	rs783396-?
2502731	9	130016377	9	129917854	129918154	129918004	98373	-	Molecular genetics of adult ADHD: converging evidence from genome-wide association and extended pedigree linkage studies.	Attention deficit hyperactivity disorder	Other	343 cases, 304 controls	NR	9q34.11	DNM1	rs2502731-?
11203203	21	42709254	21	42807629	42807929	42807779	98525	+	Genome-wide association study meta-analysis identifies seven new rheumatoid arthritis risk lock	Rheumatoid arthritis	Inflammatory condition	5,539 European ancestry cases, 20,169 European ancestry controls	6,768 European ancestry cases, 8,806 European ancestry controls	21q22.3	UBASH3A	rs11203203-A
7274811	20	31796841	20	31895452	31895752	31895602	98761	+	Hundreds of variants clustered in genomic loci and biological pathways affect human height	Height	Other	133,653 Caucasian European ancestry individuals	50,074 Caucasian European ancestry individuals	20q11.22	ZNF341	rs7274811-A
893971	4	89422693	4	89521378	89521678	89521528	98835	+	Does parental expressed emotion moderate genetic effects in ADHD? An exploration using a genome wide association scan.	Conduct disorder (interaction)	Other	909 trios	NR	4q22.1	PPM1K	rs893971-T
11064994	12	118940146	12	119039097	119039397	119039247	99101	+	A genome-wide study of common SNPs and CNVs in cognitive performance in the CANTAB.	Cognitive performance	Other	1,295 individuals	NR	12q24.23	CCDC64	rs11064994-?
9627183	22	46663177	22	46762636	46762936	46762786	99609	+	Genome-wide association study of response to methylphenidate in 187 children with attention-deficit/hyperactivity disorder.	Attention deficit hyperactivity disorder	Other	187 children	NR	22q13.31	Intergenic	rs9627183-C
2125623	15	29616998	15	29517189	29517489	29517339	99659	-	Genomic Variation Associated with Mortality among Adults of European and African Ancestry with Heart Failure: The CHARGE Consortium	Mortality among heart failure patients	Other	2,526 European ancestry individuals, 466 African ancestry individuals	NR	15q13.3	OTUD7A	rs2125623-C
3738814	1	17204262	1	17104268	17104568	17104418	99844	-	A genome-wide association study in 19 633 Japanese subjects identified LHX3-QSOX2 and IGF1 as adult height loci.	Height	Other	19,633 Japanese individuals	NR	1p36.13	ATP13A2, SDHB	rs3738814-A
2017305	10	70382067	10	70481796	70482096	70481946	99879	+	Genome-Wide Association Scan of Trait Depression	Depression--quantitative trait	Other	3,972 Italian individuals, 839 European ancestry individuals	NR	10q22.1	DDX21	rs2017305-A
1939875	11	95062514	11	95162289	95162589	95162439	99925	+	Common variants at 5q22 associate with pediatric eosinophilic esophagitis.	Eosinophilic esophagitis (pediatric)	Inflammatory condition	181 European descent adolescent cases, 1,974 European descent adolescent controls	170 European descent cases, 1,130 European descent controls	11q21	NR	rs1939875-T
224136	10	64140680	10	64241155	64241455	64241305	100625	+	Genome-wide association study identifies new susceptibility loci for Crohn disease and implicates autophagy in disease pathogenesis.	Crohn's disease	Inflammatory condition	946 cases,977 controls	530 trios,353 cases,207 controls	10q21.2	Intergenic	rs224136-?
13098911	3	46210204	3	46310701	46311001	46310851	100647	+	Multiple common variants for celiac disease influencing immune gene expression.	Celiac disease	Inflammatory condition	4,533 European descent cases, 10,750 European descent controls	4,918 European descent cases, 5,684 European descent controls	3p21.31	CCR1, CCR2, CCRL2, CCR3, CCR5, CCR9	rs13098911-A
9442235	1	16265943	1	16165113	16165413	16165263	100680	-	A genome-wide study of common SNPs and CNVs in cognitive performance in the CANTAB.	Cognitive performance	Other	1,295 individuals	NR	1p36.13	FAM131C	rs9442235-?
10495928	2	46206669	2	46307314	46307614	46307464	100795	+	Genome-wide association study of hematological and biochemical traits in a Japanese population	Hematological and biochemical traits	Other	Up to ~14,700 Japanese individuals	NR	2p21	PRKCE	rs10495928-G
1321311	6	36730877	6	36831538	36831838	36831688	100811	+	Several common variants modulate heart rate, PR interval and QRS duration.	Electrocardiographic traits	Other	Up to 12,670 Icelandic individuals	Up to 10,352 Icelandic individuals	6p21.2	CDKN1A	rs1321311-T
2782931	9	113890010	9	113788923	113789223	113789073	100937	-	Genome-wide genotyping in amyotrophic lateral sclerosis and neurologically normal controls: first stage analysis and public release of data.	Amyotrophic lateral sclerosis	Other	276 cases,276 controls	NR	9q31.3	SUSD1	rs2782931-?
2494250	1	157544874	1	157443671	157443971	157443821	101053	-	Genome-wide association with select biomarker traits in the Framingham Heart Study.	Select biomarker traits	Other	1,012 individuals(Framingham)	NR	1q23.2	FCER1A,OR10J3	rs2494250-?
10411195	19	19897175	19	19795815	19796115	19795965	101210	-	Genome-wide and candidate gene association study of cigarette smoking behaviors.	Smoking behavior	Other	4,611 individuals (2,617 smokers)	NR	19p12	ZNF505	rs10411195-?
9372078	6	150955653	6	150854272	150854572	150854422	101231	-	Genome-wide association study of panic disorder in the Japanese population.	Panic disorder	Other	200 Japanese cases, 200 Japanese controls	NR	6q25.1	PLEKHG1	rs9372078-?
558718	19	7815882	19	7714466	7714766	7714616	101266	-	Host determinants of HIV-1 control in African Americans	HIV-1 control	Other	515 African American cases	NR	19p13.2	EVI5L	rs558718-?
3782886	12	110594871	12	110696138	110696438	110696288	101417	+	Genome-wide association study of hematological and biochemical traits in a Japanese population	Hematological and biochemical traits	Other	Up to ~14,700 Japanese individuals	NR	12q24.12	BRAP,ALDH2	rs3782886-G
4105144	19	46050463	19	45948895	45949195	45949045	101418	-	Sequence variants at CHRNB3-CHRNA6 and CYP2A6 affect smoking behavior	Smoking behavior	Other	31,266 European ancestry individuals	54,731 European descent individuals	19q13.2	CYP2A6,RAB4D	rs4105144-C
1948368	1	101711064	1	101609386	101609686	101609536	101528	-	Collaborative genome-wide association analysis supports a role for ANK3 and CACNA1C in bipolar disorder.	Bipolar disorder	Other	4,387 cases,6,209 controls	NR	1p21.2	NR	rs1948368-?
1042779	3	52796050	3	52694368	52694668	52694518	101532	-	Genome-wide association and meta-analysis of bipolar disorder in individuals of European ancestry.	Bipolar disorder	Other	3,683 cases, 14,507 controls	NR	3p21.1	ITIH1, NEK4	rs1042779-A
1192415	1	91849684	1	91951631	91951931	91951781	102097	+	A genome-wide association study of optic disc parameters	Optic disc parameters	Other	7,360 Caucasian individuals	4,455 Caucasian individuals	1p22.1	CDC7,TGFBR3	rs1192415-G
2230199	19	6669386	19	6566985	6567285	6567135	102251	-	Genome-wide association identifies SKIV2L and MYRIP as protective factors for age-related macular degeneration	Age-related macular degeneration	Other	293 family members, 391 white non-Hispanic cases, 188 white non-Hispanic controls	1,241 white non-Hispanic cases, 622 white non-Hispanic conrols, 655 Northern European descent cases, 1,244 Northern European descent controls	19p13.3	C3, R102G	rs2230199-C
4872511	8	22456933	8	22354370	22354670	22354520	102413	-	Host determinants of HIV-1 control in African Americans	HIV-1 control	Other	515 African American cases	NR	8p21.3	PPP3CC	rs4872511-?
7159300	14	71953626	14	72056106	72056406	72056256	102630	+	Genome wide association for smoking cessation success in a trial of precessation nicotine replacement	Smoking cessation	Other	369 European-American smokers	NR	14q24.2	RGS6	rs7159300-?
2312147	2	58076431	2	57973536	57973836	57973686	102745	-	Common variants conferring risk of schizophrenia.	Schizophrenia	Other	2,663 European cases, 13,498 European controls	10,282 European cases, 21,093 European controls	2p16.1	VRK2	rs2312147-C
210135	20	30740754	20	30843830	30844130	30843980	103226	+	A genome-wide meta-analysis identifies 22 loci associated with eight hematological parameters in the HaemGen consortium.	Hematological parameters	Other	4,627 European individuals	9,316 European individuals	6p21.31	BAK1	rs210135-A
767210	13	110268038	13	110371593	110371893	110371743	103705	+	A genome-wide study of common SNPs and CNVs in cognitive performance in the CANTAB.	Cognitive performance	Other	1,295 individuals	NR	13q34	Intergenic	rs767210-?
7931342	11	68751072	11	68647168	68647468	68647318	103754	-	Multiple newly identified loci associated with prostate cancer susceptibility.	Prostate cancer	Other	1,854 cases, 1,894 controls	3,268 cases, 3,366 controls	11q13.2	Intergenic	rs7931342-G
10896449	11	68751242	11	68647168	68647468	68647318	103924	-	Multiple loci identified in a genome-wide association study of prostate cancer.	Prostate cancer	Other	1,172 cases,1,157 controls	3,941 cases,3,964 controls	11q13.2	Intergenic	rs10896449-G
38152	7	20014099	7	20118005	20118305	20118155	104056	+	Common genetic variation and the control of HIV-1 in humans.	HIV-1 control	Other	2,362 Caucasian cases	NR	7p21.1	Intergenic	rs38152-?
6586282	21	43351565	21	43455664	43455964	43455814	104249	+	Novel associations of CPS1, MUT, NOX4, and DPEP1 with plasma homocysteine in a healthy population: a genome-wide evaluation of 13 974 participants in the Women's Genome Health Study.	Plasma homocysteine	Other	13,974 white females	840 European ancestry females	21q22.3	CBS	rs6586282-?
2201841	1	67466789	1	67571311	67571611	67571461	104672	+	Genome-wide association identifies multiple ulcerative colitis susceptibility loci	Ulcerative colitis	Inflammatory condition	2,693 European descent cases, 6,791 European descent controls	2,009 European descent cases, 1,580 European descent controls	1p31.3	IL23R	rs2201841-A
7130881	11	68752533	11	68647168	68647468	68647318	105215	-	Identification of seven new prostate cancer susceptibility loci through a genome-wide association study.	Prostate cancer	Other	1,854 European ancestry cases, 1,894 European ancestry controls	19,879 cases, 18,761 controls (European, Chinese, Japanese, African American, Latino, and Hawaiian ancestry)	11q13.3	NR	rs7130881-G
816488	3	39528791	3	39423096	39423396	39423246	105545	-	A genome-wide study of common SNPs and CNVs in cognitive performance in the CANTAB.	Cognitive performance	Other	1,295 individuals	NR	3p22.1	MOBP	rs816488-?
17367504	1	11785364	1	11890884	11891184	11891034	105670	+	Genome-wide association study identifies eight loci associated with blood pressure.	Systolic blood pressure	Other	34,433 individuals	Up to 100,347 white individuals, up to 12,889 Indian Asian individuals	1p36.22	MTHFR, NPPA, CLCN6, NPPB, AGTRAP	rs17367504-G
2280890	8	22460784	8	22354370	22354670	22354520	106264	-	Host determinants of HIV-1 control in African Americans	HIV-1 control	Other	515 African American cases	NR	8p21.3	SORBS3	rs2280890-?
332034	8	8754416	8	8647999	8648299	8648149	106267	-	Does parental expressed emotion moderate genetic effects in ADHD? An exploration using a genome wide association scan.	Conduct disorder (interaction)	Other	909 trios	NR	8p23.1	MFHAS1	rs332034-A
2277027	5	156864953	5	156971236	156971536	156971386	106433	+	Meta-analyses of genome-wide association studies identify multiple loci associated with pulmonary function.	Pulmonary function	Other	20,890 European ancestry individuals	16,178 European ancestry individuals	5q33.3	ADAM19	rs2277027-A
6480314	10	69637452	10	69744172	69744472	69744322	106870	+	Genome-wide association identifies ATOH7 as a major gene determining human optic disc size	Optic disc size (disc)	Other	1,368 Australian twins, 848 UK individuals	NR	10q21.3	MYPN	rs6480314-A
12928822	16	11311393	16	11203994	11204294	11204144	107249	-	Multiple common variants for celiac disease influencing immune gene expression.	Celiac disease	Inflammatory condition	4,533 European descent cases, 10,750 European descent controls	4,918 European descent cases, 5,684 European descent controls	16p13.13	CIITA, SOCS1, CLEC16A	rs12928822-?
864643	3	39530583	3	39423096	39423396	39423246	107337	-	Molecular genetics of adult ADHD: converging evidence from genome-wide association and extended pedigree linkage studies.	Attention deficit hyperactivity disorder	Other	343 cases, 304 controls	NR	3p22.1	MOBP	rs864643-?
7258249	19	8177720	19	8069654	8069954	8069804	107916	-	Genetic determinants of circulating sphingolipid concentrations in European populations.	Sphingolipid concentrations	Other	4,110 European individuals	NR	19p13.2	LASS4	rs7258249-G
2165738	2	24546312	2	24437108	24437408	24437258	109054	-	Meta-analysis of genome-wide association study data identifies additional type 1 diabetes risk loci.	Type 1 diabetes	Other	3,561 cases,4,646 controls	6,225 cases,6,946 controls, 3,064 trios	2p23.3	Intergenic	rs2165738-C
873917	1	39905381	1	40014435	40014735	40014585	109204	+	Reduced expression of the Kinesin-Associated Protein 3 (KIFAP3) gene increases survival in sporadic amyotrophic lateral sclerosis.	Amyotrophic lateral sclerosis	Other	1,821 cases, 2,258 controls	538 cases, 556 controls	1p34.2	NT5C1A	rs873917-T
17511102	2	37814116	2	37704731	37705031	37704881	109235	-	Hundreds of variants clustered in genomic loci and biological pathways affect human height	Height	Other	133,653 Caucasian European ancestry individuals	50,074 Caucasian European ancestry individuals	2p22.2	CDC42EP3	rs17511102-A
4321143	15	93957371	15	93847875	93848175	93848025	109346	-	Does parental expressed emotion moderate genetic effects in ADHD? An exploration using a genome wide association scan.	Conduct disorder (interaction)	Other	909 trios	NR	15q26.2	Intergenic	rs4321143-G
1799990	20	4628250	20	4738315	4738615	4738465	110215	+	Genetic risk factors for variant Creutzfeldt-Jakob disease: a genome-wide association study.	Creutzfeldt-Jakob disease	Other	117 CJD cases, 3,083 controls	506 sCJD cases, 28 iCJD cases, 151 Kuru cases, 125 Kuru-resistant cases, up to 1,137 controls	20p13	PRNP	rs1799990-A
11865121	16	11074188	16	11184557	11184857	11184707	110519	+	Meta-analysis of genome scans and replication identify CD6, IRF8 and TNFRSF1A as new multiple sclerosis susceptibility loci.	Multiple sclerosis	Inflammatory condition	2,624 cases, 7,220 controls	2,215 cases, 2,116 controls	16p13.13	CLEC16A	rs11865121-C
10133111	14	102447073	14	102335944	102336244	102336094	110979	-	A genome-wide association study of schizophrenia using brain activation as a quantitative phenotype.	Brain imaging in schizophrenia (interaction)	Other	64 cases, 74 cases	NR	14q32.32	TRAF3	rs10133111-?
1805017	6	46792180	6	46680836	46681136	46680986	111194	-	Genome-wide association study of Lp-PLA(2) activity and mass in the Framingham Heart Study	Lipoprotein-associated phospholipase A2 activity and mass	Other	6,668 Caucasian individuals	NR	6p12.3	PLA2G7	rs1805017-T
4254535	2	69051891	2	69162986	69163286	69163136	111245	+	Deciphering the impact of common genetic variation on lung cancer risk: a genome-wide association study.	Lung cancer	Other	1,952 European cases, 1,438 European controls	5,608 European cases, 6,767 European controls	2p14	NR	rs4254535-?
10092658	8	131049653	8	131161122	131161422	131161272	111619	+	A genome-wide association study identifies protein quantitative trait loci (pQTLs).	Protein quantitative trait loci	Other	1,200 individuals	NR	8q24.21	FAM49B	rs10092658-?
755109	9	99736023	9	99847570	99847870	99847720	111697	+	Genome-wide association studies in an isolated founder population from the Pacific Island of Kosrae.	Quantitative traits	Other	Up to 2,906 Micronesian individuals	NR	9q22.33	HEMGN, C9ORF156	rs755109-C
1801133	1	11778964	1	11890884	11891184	11891034	112070	+	Novel associations of CPS1, MUT, NOX4, and DPEP1 with plasma homocysteine in a healthy population: a genome-wide evaluation of 13 974 participants in the Women's Genome Health Study.	Plasma homocysteine	Other	13,974 white females	840 European ancestry females	1p36.22	MTHFR	rs1801133-A
1016988	5	131772472	5	131884394	131884694	131884544	112072	+	Novel loci, including those related to Crohn disease, psoriasis, and inflammation, identified in a genome-wide association study of fibrinogen in 17 686 women: the Women's Genome Health Study.	Fibrinogen	Other	17,686 white women	NR	5q31.1	SLC22A5, SLC22A4, IRF1	rs1016988-G
860554	1	199529054	1	199641108	199641408	199641258	112204	+	Genome-wide association study of panic disorder in the Japanese population.	Panic disorder	Other	200 Japanese cases, 200 Japanese controls	NR	1q32.1	PKP1	rs860554-?
2075555	17	45629289	17	45741692	45741992	45741842	112553	+	A genome-wide association study of breast and prostate cancer in the NHLBI's Framingham Heart Study.	Breast cancer	Other	1,345 individuals(Framingham)	NR	17q21.33	COL1A1	rs2075555-?
11465802	1	67458185	1	67571311	67571611	67571461	113276	+	Genome-wide association study for Crohn's disease in the Quebec Founder Population identifies multiple validated disease loci.	Crohn's disease	Inflammatory condition	382 trios	750 cases,828 controls,521 trios	1p31.3	IL23R	17 marker haplotype-2
4743034	9	108672173	9	108785501	108785801	108785651	113478	+	Many sequence variants affecting diversity of adult human height.	Height	Other	30,968 individuals	8,541 individuals	9q31.2	ZNF462	rs4743034-A
4712523	6	20765542	6	20651461	20651761	20651611	113931	-	Genetic variant near IRS1 is associated with type 2 diabetes, insulin resistance and hyperinsulinemia.	Type 2 diabetes and other traits	Other	679 French cases, 697 French controls	5,579 European cases, 7,096 European controls	6p22.3	CDKAL1	rs4712523-G
2069084	1	233051610	1	233165535	233165835	233165685	114075	+	Common genetic variation and the control of HIV-1 in humans.	HIV-1 control	Other	2,362 Caucasian cases	NR	1q42.3	Intergenic	rs2069084-?
4712524	6	20765843	6	20651461	20651761	20651611	114232	-	SNPs in KCNQ1 are associated with susceptibility to type 2 diabetes in East Asian and European populations.	Type 2 diabetes	Other	194 Japanese cases, 1,558 Japanese controls	4,924 cases, 2,618 controls (Japanese), 1433 cases, 1,735 controls (Singaporean), 3,891 cases, 4,888 controls (Danish)	6p22.3	CDKAL1	rs4712524-G
6596075	5	131770126	5	131884394	131884694	131884544	114418	+	Genome-wide association study of 14,000 cases of seven common diseases and 3,000 shared controls.	Crohn's disease	Inflammatory condition	1,748 cases,2,938 controls	(see Parkes 2007)	5q31.1	Intergenic	rs6596075-C
9277535	6	33162838	6	33047840	33048140	33047990	114848	-	A genome-wide association study identifies variants in the HLA-DP locus associated with chronic hepatitis B in Asians.	Hepatitis B	Inflammatory condition	179 Japanese cases, 934 Japanese controls	1,599 Japanese cases, 2,821 Japanese controls, 308 Thai cases, 546 Thai controls	6p21.32	HLA-DPB1	rs9277535-G
2082412	5	158650366	5	158765165	158765465	158765315	114949	+	Genome-wide scan reveals association of psoriasis with IL-23 and NF-kappaB pathways.	Psoriasis	Other	1,359 cases, 1,400 controls	5,048 cases, 5,041 controls	5q33.3	IL12B	rs2082412-G
6952808	7	1853060	7	1968024	1968324	1968174	115114	+	A genome-wide meta-analysis identifies novel loci associated with schizophrenia and bipolar disorder	Biplolar disorder and schizophrenia	Other	651 European American bipolar cases, 1,171 European American schizophrenia cases, 2,412 European American controls	NR	7p22.3	NR	rs6952808-C
17760296	17	51970615	17	52086305	52086605	52086455	115840	+	Genome-wide association study identifies two susceptibility loci for nonsyndromic cleft lip with or without cleft palate.	Nonsyndromic cleft lip with or without cleft palate	Other	399 European origin cases, 1,318 European origin controls	739 European origin triads	17q22	NOG	rs17760296-G
1128334	11	127834168	11	127949931	127950231	127950081	115913	+	Genome-wide association study in Asian populations identifies variants in ETS1 and WDFY4 associated with systemic lupus erythematosus.	Systemic lupus erythematosus	Inflammatory condition	314 Chinese cases, 1,500 Chinese controls	2,630 Chinese cases, 2,155 Chinese controls, 314 Thai cases, 519 Thai controls	11q24.3	ETS1	rs1128334-A
17375901	1	11775102	1	11890884	11891184	11891034	115932	+	Variants in ZFHX3 are associated with atrial fibrillation in individuals of European ancestry.	Atrial fibrillation	Other	3,413 cases, 37,105 referents	2,145 cases, 4,073 controls	1p36.22	MTHFR, NPPA	rs17375901-T
7571816	2	232785307	2	232901091	232901391	232901241	115934	+	A genome-wide association study in 19 633 Japanese subjects identified LHX3-QSOX2 and IGF1 as adult height loci.	Height	Other	19,633 Japanese individuals	NR	2q37.1	DIS3L2	rs7571816-A
2301436	6	167357977	6	167474114	167474414	167474264	116287	+	Fucosyltransferase 2(FUT2) Non-Secretor Status is associated with Crohn's Disease	Crohn's disease	Inflammatory condition	896 Caucasian cases, 3,204 Caucasian controls	1,174 Northern European origin cases, 357 Northern European origin controls	6q27	CCR6,FGFR10P,RNASE2	rs2301436-?
11773103	7	86659915	7	86543299	86543599	86543449	116466	-	Meta-analysis of genome-wide association data of bipolar disorder and major depressive disorder	Bipolar disorder and major depressive disorder (combined)	Other	4,387 Caucasian bipolar cases, 6,209 Caucasian controls, 1,695 Dutch MDD cases, 1,761 Dutch controls	NR	7q21.12	C7orf23,DMTF1	rs11773103-G
3802842	11	110676918	11	110793712	110794012	110793862	116944	+	Genome-wide association scan identifies a colorectal cancer susceptibility locus on 11q23 and replicates risk loci at 8q24 and 18q21.	Colorectal cancer	Other	981 cases,1,002 controls	16,476 cases,15,351 controls	11q23.1	Intergenic	rs3802842-C
7173947	15	93071470	15	92954280	92954580	92954430	117040	-	Genome-wide association study of hematological and biochemical traits in a Japanese population	Hematological and biochemical traits	Other	Up to ~14,700 Japanese individuals	NR	15q26.2	Intergenic	rs7173947-C
7517847	1	67454256	1	67571311	67571611	67571461	117205	+	Genome-wide association study identifies new susceptibility loci for Crohn disease and implicates autophagy in disease pathogenesis.	Crohn's disease	Inflammatory condition	946 cases,977 controls	530 trios,353 cases,207 controls	1p31.3	IL23R	rs7517847-?
1801214	4	6353922	4	6236378	6236678	6236528	117394	-	Twelve type 2 diabetes susceptibility loci identified through large-scale association analysis	Type 2 diabetes	Other	8,130 European descent cases, 38,987 European descent controls	Up to 34,412 European descent cases, 59,925 European descent controls	4p16.1	WFS1	rs1801214-T
10946398	6	20769012	6	20651461	20651761	20651611	117401	-	Adiposity-related heterogeneity in patterns of type 2 diabetes susceptibility observed in genome-wide association data.	Type 2 diabetes	Other	1,924 cases, 2,938 controls	3,757 cases, 5,346 controls	6p22.3	CDKAL	rs10946398-?
7754840	6	20769228	6	20651461	20651761	20651611	117617	-	Genome-wide association analysis identifies loci for type 2 diabetes and triglyceride levels.	Type 2 diabetes	Other	1,464 cases,1,467 controls	5,065 cases,5,785 controls (also includes meta-analysis from DGI+FUSION+WTCCC)	6p22.3	CDKAL1	rs7754840-C
10798269	1	171576335	1	171458014	171458314	171458164	118171	-	Genome-wide association scan in women with systemic lupus erythematosus identifies susceptibility variants in ITGAM, PXK, KIAA1542 and other loci.	Systemic lupus erythematosus	Inflammatory condition	720 female cases,2,337 female controls	1,846 female cases,1,825 female controls	1q25.1	Intergenic	rs10798269-?
3131296	6	32280970	6	32162471	32162771	32162621	118349	-	Common variants conferring risk of schizophrenia.	Schizophrenia	Other	2,663 European cases, 13,498 European controls	10,282 European cases, 21,093 European controls	6p21.32	MHC, NOTCH4	rs3131296-G
7157940	14	93632945	14	93514437	93514737	93514587	118358	-	Genome-wide association study of anthropometric traits in Korcula Island, Croatia.	Anthropometric traits	Other	898 individuals	NR	14q32.13	LOC122509, FAM14B	rs7157940-?
4149584	12	6312903	12	6431294	6431594	6431444	118541	+	Meta-analysis of genome scans and replication identify CD6, IRF8 and TNFRSF1A as new multiple sclerosis susceptibility loci.	Multiple sclerosis	Inflammatory condition	2,624 cases, 7,220 controls	2,215 cases, 2,116 controls	12p13.31	TNFRSF1A	rs4149584-T
11666377	19	16979432	19	16860507	16860807	16860657	118775	-	Genome-wide association analysis of susceptibility and clinical phenotype in multiple sclerosis.	Brain lesion load	Other	791 cases,883 controls	NR	19p13.11	CPAMD8	rs11666377-?
12740374	1	109619112	1	109498562	109498862	109498712	120400	-	Common variants at 30 loci contribute to polygenic dyslipidemia.	LDL cholesterol	Other	19,840 individuals	Up to 20,623 individuals	1p13.3	CELSR2, PSRC1, SORT1	rs12740374-T
854555	7	94768326	7	94888776	94889076	94888926	120600	+	Genome-wide association scan identifies candidate polymorphisms associated with differential response to anti-TNF treatment in rheumatoid arthritis.	Response to TNF antagonist treatment	Other	89 cases	NR	7q21.3	PON1	rs854555-A
660240	1	109619360	1	109498562	109498862	109498712	120648	-	Genetic Variants Influencing Circulating Lipid Levels and Risk of Coronary Artery Disease	LDL cholesterol	Other	up to 17,243 white European descent individuals	up to 37,774 white European descent individuals, up to 9,665 Indian Asian individuals	1p13.3	CELSR2	rs660240-A
4962416	10	126686861	10	126807667	126807967	126807817	120956	+	Multiple loci identified in a genome-wide association study of prostate cancer.	Prostate cancer	Other	1,172 cases,1,157 controls	3,941 cases,3,964 controls	10q26.13	CTBP2	rs4962416-C
6726292	2	55010133	2	55130951	55131251	55131101	120968	+	Common body mass index-associated variants confer risk of extreme obesity.	Obesity (extreme)	Other	775 Caucasian cases, 3,197 Caucasian controls	NR	2p16.1	RTN4	rs6726292-G
10490823	3	41098738	3	40977608	40977908	40977758	120980	-	New sequence variants associated with bone mineral density.	Bone mineral density (hip)	Other	6,865 individuals	8,510 individuals	3p22.1	NR	rs10490823-G
11064768	12	118302891	12	118181760	118182060	118181910	120981	-	A genome-wide association study in 574 schizophrenia trios using DNA pooling.	Schizophrenia	Other	574 cases, 605 controls,1,148 parents of cases	NR	12q24.23	CCDC60	rs11064768-A
629301	1	109619828	1	109498562	109498862	109498712	121116	-	Biological, clinical and population relevance of 95 loci for blood lipids	Blood lipid traits	Other	Up to 100,184 European descent individuals	9,705 South Asians, 15,046 East Asians, 8,061 African Americans, 7,063 Europeans	1p13.3	SORT1	rs629301-G
16948255	16	73439320	16	73560296	73560596	73560446	121126	+	Common genetic variation and the control of HIV-1 in humans.	HIV-1 control	Other	2,362 Caucasian cases	NR	16q23.1	Intergenic	rs16948255-?
1800693	12	6310269	12	6431294	6431594	6431444	121175	+	Meta-analysis of genome scans and replication identify CD6, IRF8 and TNFRSF1A as new multiple sclerosis susceptibility loci.	Multiple sclerosis	Inflammatory condition	2,624 cases, 7,220 controls	2,215 cases, 2,116 controls	12p13.31	TNFRSF1A	rs1800693-C
646776	1	109620052	1	109498562	109498862	109498712	121340	-	Genome-wide association of lipid-lowering response to statins in combined study populations	Response to statin therapy	Other	3,928 Caucasian individuals	NR	1p13.3	CELSR2,PSRC1, SORT1	rs646776-C
9502893	6	1285188	6	1406498	1406798	1406648	121460	+	Genome-wide association study of pancreatic cancer in Japanese population	Pancreatic cancer	Other	991 Japanese cases, 5,209 Japanese controls	NR	6p25.3	FOXQ1	rs9502893-G
11118620	1	219095130	1	218973080	218973380	218973230	121900	-	The Association of Genome-Wide Variation with the Risk of Incident Heart Failure in Adults of European and African Ancestry: A Prospective Meta-Analysis from the CHARGE Consortium	Heart failure	Other	20,926 European ancestry participants, 2,895 African ancestry participants	NR	1q41	LOC100129376	rs11118620-?
12424086	12	64650775	12	64772685	64772985	64772835	122060	+	Genome-wide association study reveals multiple loci associated with primary tooth development during infancy.	Primary tooth development (number of teeth)	Other	5,752 European descent related individuals	NR	12q14.3	HMGA2	rs12424086-C
10848911	12	3684498	12	3807038	3807338	3807188	122690	+	Genome-wide study of single-nucleotide polymorphisms associated with azoospermia and severe oligozoospermia.	Male infertility	Other	52 oligozoospermic Caucasian males, 40 non-obstructive azoospermic Caucasian males, 80 Caucasian male controls	NR	12p13.32	EFCAB4B	rs10848911-?
1463984	9	107466882	9	107344025	107344325	107344175	122707	-	Common genetic variation and performance on standardized cognitive tests.	Cognitive test performance	Other	Up to 1,086 individuals	NR	9q31.2	TAL2	rs1463984-?
2839619	21	43309245	21	43185990	43186290	43186140	123105	-	Genome-wide association study of biochemical traits in Korcula Island, Croatia.	Biochemical measures	Other	898 individuals	NR	21q22.3	PKNOX1	rs2839619-G
11805303	1	67448103	1	67571311	67571611	67571461	123358	+	Genome-wide association study of 14,000 cases of seven common diseases and 3,000 shared controls.	Crohn's disease	Inflammatory condition	1,748 cases,2,938 controls	(see Parkes 2007)	1p31.3	IL23R	rs11805303-T
4957048	5	636441	5	512114	512414	512264	124177	-	Genome-wide association identifies multiple ulcerative colitis susceptibility loci	Ulcerative colitis	Inflammatory condition	2,693 European descent cases, 6,791 European descent controls	2,009 European descent cases, 1,580 European descent controls	5p15.33	CEP72,TPPP	rs4957048-C
429608	6	32038440	6	32162471	32162771	32162621	124181	+	Genome-wide association identifies SKIV2L and MYRIP as protective factors for age-related macular degeneration	Age-related macular degeneration	Other	293 family members, 391 white non-Hispanic cases, 188 white non-Hispanic controls	1,241 white non-Hispanic cases, 622 white non-Hispanic conrols, 655 Northern European descent cases, 1,244 Northern European descent controls	6p21.33	SKIV2L,BF	rs429608-?
1983853	1	85083779	1	85208113	85208413	85208263	124484	+	Follow-up analysis of genome-wide association data identifies novel loci for type 1 diabetes.	Type 1 diabetes	Other	563 cases,1,146 controls,483 case-parents trios	636 families,3,303 cases,4,673 controls	1p22.3	EDG7	rs1983853-?
599839	1	109623688	1	109498562	109498862	109498712	124976	-	Genome-wide association study of Lp-PLA(2) activity and mass in the Framingham Heart Study	Lipoprotein-associated phospholipase A2 activity and mass	Other	6,668 Caucasian individuals	NR	1p13.3	PSRC1	rs599839-G
9469578	6	33814456	6	33939596	33939896	33939746	125290	+	Common genetic variants associate with serum phosphorus concentration	Serum phosphorus concentrations	Other	16,264 European ancestry individuals	5,444 individuals	6p21.31	ITPR3,LEMD2,MLN	rs9469578-T
1806864	9	89221488	9	89346801	89347101	89346951	125463	+	A genome-wide meta-analysis identifies novel loci associated with schizophrenia and bipolar disorder	Biplolar disorder and schizophrenia	Other	651 European American bipolar cases, 1,171 European American schizophrenia cases, 2,412 European American controls	NR	9q21.33	NR	rs1806864-C
604381	2	37830520	2	37704731	37705031	37704881	125639	-	Does parental expressed emotion moderate genetic effects in ADHD? An exploration using a genome wide association scan.	Conduct disorder (interaction)	Other	909 trios	NR	2p22.2	Intergenic	rs604381-A
10761659	10	64115569	10	64241155	64241455	64241305	125736	+	Genome-wide association study of 14,000 cases of seven common diseases and 3,000 shared controls.	Crohn's disease	Inflammatory condition	1,748 cases,2,938 controls	(see Parkes 2007)	10q21.2	Intergenic	rs10761659-G
3782089	11	65093394	11	64967479	64967779	64967629	125765	-	Hundreds of variants clustered in genomic loci and biological pathways affect human height	Height	Other	133,653 Caucasian European ancestry individuals	50,074 Caucasian European ancestry individuals	11q13.1	SSSCA1	rs3782089-T
2062377	8	120076600	8	119950291	119950591	119950441	126159	-	Twenty bone-mineral-density loci identified by large-scale meta-analysis of genome-wide association studies.	Bone mineral density (spine)	Other	19,195 European individuals	NR	8q24.12	TNFRSF11B	rs2062377-T
10937275	3	188133483	3	188006932	188007232	188007082	126401	-	HLA-B*5701 genotype is a major determinant of drug-induced liver injury due to flucloxacillin.	Drug-induced liver injury (flucloxacillin)	Other	58 cases, 282 controls	NR	3q27.3	ST6GAL1	rs10937275-?
10521232	17	13480528	17	13353656	13353956	13353806	126722	-	Framingham Heart Study 100K Project: genome-wide associations for blood pressure and arterial stiffness	Tonometry	Other	644-1,327 individuals, depending on measure(Framingham	NR	17p12	HS3ST3A1	rs10521232-?
8756	12	64646018	12	64772685	64772985	64772835	126817	+	Genome-Wide Association Study of Height and Body Mass Index in Australian Twin Families	Height	Other	11,536 European descent family members	NR	12q14.3	HMGA2	rs8756-A
16956936	17	7574416	17	7701342	7701642	7701492	127076	+	Genome-wide association study and meta-analysis find that over 40 loci affect risk of type 1 diabetes.	Type 1 diabetes	Other	7,514 cases, 9,045 controls	4,267 cases, 4,670 controls, 4,342 trios	17p13.1	Intergenic	rs16956936-?
2902440	1	67443503	1	67571311	67571611	67571461	127958	+	Genome-wide association study for Crohn's disease in the Quebec Founder Population identifies multiple validated disease loci.	Crohn's disease	Inflammatory condition	382 trios	750 cases,828 controls,521 trios	1p31.3	IL23R	17 marker haplotype-2
1042725	12	64644613	12	64772685	64772985	64772835	128222	+	Identification of ten loci associated with height highlights new biological pathways in human growth.	Height	Other	15,821 individuals	13,671 individuals	12q14.3	HMGA2	rs1042725-T
9263739	6	31219334	6	31347774	31348074	31347924	128590	+	A genome-wide association study identifies three new susceptibility loci for ulcerative colitis in the Japanese population.	Ulcerative colitis	Inflammatory condition	376 Japanese cases, 934 Japanese controls	376 Japanese cases, 1,097 Japanese controls	6p21.33	HLA	rs9263739-T
1004819	1	67442800	1	67571311	67571611	67571461	128661	+	Genome-wide association study for Crohn's disease in the Quebec Founder Population identifies multiple validated disease loci.	Crohn's disease	Inflammatory condition	382 trios	750 cases,828 controls,521 trios	1p31.3	IL23R	17 marker haplotype-2
3213787	2	45500327	2	45370716	45371016	45370866	129461	-	Genome-wide Association Study of Normal Tension Glaucoma: Common Variants in SRBD1 and ELOVL5 Contribute to Disease Susceptibility	Glaucoma	Other	305 Japanese cases, 355 Japanese controls	NR	2p21	SRBD1	rs3213787-A
10499559	7	22075983	7	21945754	21946054	21945904	130079	-	A genome-wide association for kidney function and endocrine-related traits in the NHLBI's Framingham Heart Study.	Thyroid stimulating hormone	Other	810-1,010 individualsdepending on measure(Framingham)	NR	7p15.3	RAPGEF5	rs10499559-?
6599077	3	40071621	3	40201583	40201883	40201733	130112	+	Genome-wide association of sleep and circadian phenotypes.	Sleep duration	Other	738 individuals(Framingham)	NR	3p22.1	MYRIP	rs6599077-?
7632299	3	144539156	3	144408884	144409184	144409034	130122	-	Genome-Wide Association Study Identifies Variants Associated with Histologic Features of Nonalcoholic Fatty Liver Disease	Non-alcoholic fatty liver disease histology (lobular)	Other	236 non-Hispanic Caucasian women	NR	3q24	Intergenic	rs7632299-A
3099950	2	38963061	2	38831824	38832124	38831974	131087	-	Reduced expression of the Kinesin-Associated Protein 3 (KIFAP3) gene increases survival in sporadic amyotrophic lateral sclerosis.	Amyotrophic lateral sclerosis	Other	1,821 cases, 2,258 controls	538 cases, 556 controls	2p22.1	NR	rs3099950-?
11978267	7	50433797	7	50302547	50302847	50302697	131100	-	Germline genomic variants associated with childhood acute lymphoblastic leukemia.	Acute lymphoblastic leukemia (childhood)	Other	317 European descent cases, 17,958 European descent controls	NR	7p12.2	IKZF1, DDC	rs11978267-G
11995824	8	120081880	8	119950291	119950591	119950441	131439	-	Twenty bone-mineral-density loci identified by large-scale meta-analysis of genome-wide association studies.	Bone mineral density (hip)	Other	19,195 European individuals	NR	8q24.12	TNFRSF11B	rs11995824-G
234720	21	43318360	21	43185990	43186290	43186140	132220	-	Common genetic variation and performance on standardized cognitive tests.	Cognitive test performance	Other	Up to 1,086 individuals	NR	21q22.3	PKNOX1	rs234720-?
735665	11	122866606	11	122734125	122734425	122734275	132331	-	Genome-wide association study of follicular lymphoma identifies a risk locus at 6p21.32	Follicular lymphoma	Other	681 European descent cases, 750 European descent controls	up to 3,164 European descent cases, 6,208 European descent controls	11q24.1	Intergenic	rs735665-T
12896399	14	91843415	14	91975776	91976076	91975926	132511	+	Web-based, participant-driven studies yield novel genetic associations for common traits	Eye color	Other	9,126 Northern European ancestry individuals	NR	14q32.12	SLC24A4	rs12896399-G
10995271	10	64108491	10	64241155	64241455	64241305	132814	+	Genome-wide association defines more than 30 distinct susceptibility loci for Crohn's disease.	Crohn's disease	Inflammatory condition	3,230 cases4,829 controls	1,339 trios, 2,325 cases, 1,809 controls	10q21.2	ZNF365	rs10995271-C
7176093	15	84170433	15	84037168	84037468	84037318	133115	-	Genetic correlates of longevity and selected age-related phenotypes: a genome-wide association study in the Framingham Study.	Aging traits	Other	1,345 individuals(Framingham)	NR	15q25.3	KLHL25	rs7176093-?
2073643	5	131751186	5	131884394	131884694	131884544	133358	+	A large-scale, consortium-based genomewide association study of asthma	Asthma	Inflammatory condition	10,365 cases, 16,110 controls	NR	5q31.1	SLC22A5	rs2073643-T
9898	3	187873320	3	188006932	188007232	188007082	133762	+	Common Variants of Large Effect in F12, KNG1, and HRG Are Associated with Activated Partial Thromboplastin Time	Activated partial thromboplastin time	Other	1,431 Scottish adults	NR	3q27.3	HRG	rs9898-T
6590330	11	127816268	11	127949931	127950231	127950081	133813	+	Genome-wide association study in a Chinese Han population identifies nine new susceptibility loci for systemic lupus erythematosus.	Systemic lupus erythematosus	Inflammatory condition	1,047 Chinese Han cases, 1,205 Chinese Han controls	3,152 Chinese Han cases, 7,050 Chinese Han controls	11q24.3	ETS1	rs6590330-A
8109578	19	10074153	19	10207848	10208148	10207998	133845	+	A genome-wide association study identifies protein quantitative trait loci (pQTLs).	Protein quantitative trait loci	Other	1,200 individuals	NR	19p13.2	ANGPTL6	rs8109578-?
947211	1	204019287	1	204153207	204153507	204153357	134070	+	Genome-wide association study identifies common variants at four loci as genetic risk factors for Parkinson's disease.	Parkinson's disease	Other	988 Japanese cases, 2,521 Japanese controls	933 Japanese cases, 15,753 Japanese controls	1q32.1	PARK16, SLC45A3, NUCKS1, RAB7L1, SLC41A1, PM20D1	rs947211-?
4014195	11	65263397	11	65397718	65398018	65397868	134471	+	New loci associated with kidney function and chronic kidney disease	Chronic kidney disease	Other	Up to 67,093 European ancestry individuals	Up to 22,982 European ancestry individuals	11q13.1	RNASEH2C,KAT5,OVOL1	rs4014195-G
4654748	1	21658654	1	21523889	21524189	21524039	134615	-	Genome-wide association study of vitamin B6, vitamin B12, folate, and homocysteine blood concentrations.	Folate pathway vitamin levels	Other	2,934 individuals	686 individuals	1p36.12	ALPL	rs4654748-C
2251219	3	52559826	3	52694368	52694668	52694518	134692	+	Meta-analysis of genome-wide association data identifies a risk locus for major mood disorders on 3p21.1.	Major mood disorders	Other	6,686 European cases, 9,068 European controls	1,930 European cases, 2,747 European controls	3p21.1	PBRM1	rs2251219-?
12608932	19	17613688	19	17748367	17748667	17748517	134829	+	Genome-wide association study identifies 19p13.3 (UNC13A) and 9p21.2 as susceptibility loci for sporadic amyotrophic lateral sclerosis.	Amyotrophic lateral sclerosis	Other	2,323 European descent cases, 9,013 European descent controls	2,532 European descent cases, 5,940 European descent controls	19p13.11	UNC13A	rs12608932-?
87938	3	41112675	3	40977608	40977908	40977758	134917	-	Twenty bone-mineral-density loci identified by large-scale meta-analysis of genome-wide association studies.	Bone mineral density (hip)	Other	19,195 European individuals	NR	3p22.1	CTNNB1	rs87938-A
4132601	7	50438097	7	50302547	50302847	50302697	135400	-	Loci on 7p12.2, 10q21.2 and 14q11.2 are associated with risk of childhood acute lymphoblastic leukemia.	Acute lymphoblastic leukemia (childhood)	Other	503 European pediatric cases, 1,438 European pediatric controls	404 European pediatric cases, 960 European pediatric controls	7p12.2	IKZF1	rs4132601-C
10411210	19	38224139	19	38359642	38359942	38359792	135653	+	Meta-analysis of genome-wide association data identifies four new susceptibility loci for colorectal cancer.	Colorectal cancer	Other	1,902 cases,1,929 controls	4,878 cases,4,914 controls	19q13.11	RHPN2	rs10411210-C
837763	16	87381229	16	87245419	87245719	87245569	135660	-	Genome-wide association study of hematological and biochemical traits in a Japanese population	Hematological and biochemical traits	Other	Up to ~14,700 Japanese individuals	NR	16q24.3	CDT1	rs837763-C
7756992	6	20787687	6	20651461	20651761	20651611	136076	-	A variant in CDKAL1 influences insulin response and risk of type 2 diabetes.	Type 2 diabetes	Other	1,399 EA cases,5,275 EA controls	2,437 EA cases,7,287 EA controls	6p22.3	CDKAL1	rs7756992-G
3131379	6	31829011	6	31692780	31693080	31692930	136081	-	Genome-wide association scan in women with systemic lupus erythematosus identifies susceptibility variants in ITGAM, PXK, KIAA1542 and other loci.	Systemic lupus erythematosus	Inflammatory condition	720 female cases,2,337 female controls	1,846 female cases,1,825 female controls	6p21.33	HLA region	rs3131379-A
2281808	20	1558550	20	1422248	1422548	1422398	136152	-	Genome-wide association study and meta-analysis find that over 40 loci affect risk of type 1 diabetes.	Type 1 diabetes	Other	7,514 cases, 9,045 controls	4,267 cases, 4,670 controls, 4,342 trios	20p13	Intergenic	rs2281808-?
2383393	4	180901646	4	180765220	180765520	180765370	136276	-	Linkage and genome-wide association analysis of obesity-related phenotypes: association of weight with the MGAT1 gene.	Body mass index	Other	Up to 3,925 European individuals	NR	4q34.3	NR	rs2383393-G
2254287	6	33251925	6	33388582	33388882	33388732	136807	+	Newly identified loci that influence lipid concentrations and risk of coronary artery disease.	LDL cholesterol	Other	8,589 individuals	7,440-10,783 individuals	6p21.32	B3GALT4	rs2254287-G
643608	21	43592989	21	43455664	43455964	43455814	137175	-	Genome-Wide Association Study Identifies Variants Associated with Histologic Features of Nonalcoholic Fatty Liver Disease	Non-alcoholic fatty liver disease histology (other)	Other	236 non-Hispanic Caucasian women	NR	21q22.3	Intergenic	rs643608-G
6966038	7	156573158	7	156435117	156435417	156435267	137891	-	A genomewide association study of citalopram response in major depressive disorder.	Response to citalopram treatment	Other	Up to 883 responders, 608 non-responders	NR	7q36.3	UBE3C	rs6966038-?
12063142	1	19012103	1	19149916	19150216	19150066	137963	+	Genome-wide association study confirms SNPs in SNCA and the MAPT region as common risk factors for Parkinson disease.	Parkinson's disease	Other	1,752 Caucasian cases, 1,745 Caucasian controls	NR	1p36.13	TAS1R2	rs12063142-?
6591182	11	65106331	11	64967479	64967779	64967629	138702	-	Genome-Wide Association Study Identifies Variants Associated with Histologic Features of Nonalcoholic Fatty Liver Disease	Non-alcoholic fatty liver disease histology (lobular)	Other	236 non-Hispanic Caucasian women	NR	11q13.1	LTBP3, EHBP1L1	rs6591182-A
12479254	2	242151628	2	242290683	242290983	242290833	139205	+	Voxelwise genome-wide association study (vGWAS).	Brain structure	Other	740 Caucasian individuals	NR	2q37.3	BOK, THAP4	rs12479254-?
2395185	6	32541144	6	32680201	32680501	32680351	139207	+	A genome-wide association study identifies three new susceptibility loci for ulcerative colitis in the Japanese population.	Ulcerative colitis	Inflammatory condition	376 Japanese cases, 934 Japanese controls	376 Japanese cases, 1,097 Japanese controls	6p21.32	Intergenic	rs2395185-G
11065987	12	110556806	12	110696138	110696438	110696288	139482	+	Multiple loci influence erythrocyte phenotypes in the CHARGE Consortium.	Hematocrit	Other	24,167 European ancestry individuals	9,456 European ancestry individuals	12q24.12	SH2B3, ATXN2	rs11065987-G
9268923	6	32540812	6	32680201	32680501	32680351	139539	+	Genome-wide association study for ulcerative colitis identifies risk loci at 7q22 and 22q13 (IL17REL).	Ulcerative colitis	Inflammatory condition	1,043 German cases, 1,703 German controls	2,539 European descent cases, 5,428 European descent controls	6p21.32	HLA-DRA	rs9268923-C
1881797	1	245756154	1	245616186	245616486	245616336	139818	-	Germline genomic variants associated with childhood acute lymphoblastic leukemia.	Acute lymphoblastic leukemia (childhood)	Other	317 European descent cases, 17,958 European descent controls	NR	1q44	OR2C3	rs1881797-C
11971186	7	126225132	7	126084978	126085278	126085128	140004	-	Chemerin, a Novel Adipokine in the Regulation of Angiogenesis	Plasma chemerin levels	Other	1,354 Mexican-American family members	NR	7q31.33	GRM8	rs11971186-?
7910620	10	87836938	10	87696753	87697053	87696903	140035	-	Genetic variants associated with cardiac structure and function: a meta-analysis and replication of genome-wide association data.	Cardiac structure and function	Other	12,612 European ancestry individuals	4,094 European ancestry individuals	10q23.1	GRID1	rs7910620-G
7240405	18	45413087	18	45272666	45272966	45272816	140271	-	Genome-wide association analysis of high-density lipoprotein cholesterol in the population-based KORA study sheds new light on intergenic regions.	HDL cholesterol	Other	Up to 4,274 European individuals	Up to 15,873 European individuals	18q21.1	LIPG	rs7240405-A
641153	6	32022158	6	32162471	32162771	32162621	140463	+	Genome-wide association study of advanced age-related macular degeneration identifies a role of the hepatic lipase gene (LIPC)	Age-related macular degeneration	Other	979 European ancestry cases, 1,709 European ancestry controls	5,789 Caucasian cases, 4,234 Caucasian controls	6p21.33	CFB,C2	rs641153-?
11966072	6	109741520	6	109882557	109882857	109882707	141187	+	Genome-wide association study of hematological and biochemical traits in a Japanese population	Hematological and biochemical traits	Other	Up to ~14,700 Japanese individuals	NR	6q21	C6orf182,CD164	rs11966072-G
9268877	6	32539124	6	32680201	32680501	32680351	141227	+	Genome-wide association study of ulcerative colitis identifies three new susceptibility loci, including the HNF4A region.	Ulcerative colitis	Inflammatory condition	2,361 European ancestry cases, 5,417 European ancestry controls	2,321 European ancestry cases, 4,818 European ancestry controls	6p21.32	MHC	rs9268877-?
12527253	6	89350463	6	89491953	89492253	89492103	141640	+	Genome-wide association of lipid-lowering response to statins in combined study populations	Response to statin therapy	Other	3,928 Caucasian individuals	NR	6q15	RNGTT, ACTBP8, LOC644119	rs12527253-G
31489	5	1395713	5	1538185	1538485	1538335	142622	+	A genome-wide association study of lung cancer identifies a region of chromosome 5p15 associated with risk for adenocarcinoma.	Lung adenocarcinoma	Other	5,739 European descent cases, 5,848 European descent controls	7,561 European descent cases, 13,818 European descent controls	5p15.33	CLPTM1L	rs31489-C
6487679	12	9262598	12	9405932	9406232	9406082	143484	+	Genome-Wide Association Study Identifies Variants Associated with Histologic Features of Nonalcoholic Fatty Liver Disease	Non-alcoholic fatty liver disease histology (AST)	Other	236 non-Hispanic Caucasian women	NR	12p13.31	PZP	rs6487679-G
12151790	2	234875465	2	235019719	235020019	235019869	144404	+	An Integration of Genome-Wide Association Study andGene Expression Profiling to Prioritize the Discovery ofNovel Susceptibility Loci for Osteoporosis-Related Traits	Osteoporosis	Other	2,038 Caucasian women, 1,531 Caucasian men	5,595 Caucasian women, 2,126 Caucasian men	2q37.1	SPP2	rs12151790-A
10440833	6	20796099	6	20651461	20651761	20651611	144488	-	Twelve type 2 diabetes susceptibility loci identified through large-scale association analysis	Type 2 diabetes	Other	8,130 European descent cases, 38,987 European descent controls	Up to 34,412 European descent cases, 59,925 European descent controls	6p22.3	CDKAL1	rs10440833-A
2413450	22	35800169	22	35944914	35945214	35945064	144895	+	Multiple loci influence erythrocyte phenotypes in the CHARGE Consortium.	Hematocrit	Other	24,167 European ancestry individuals	9,456 European ancestry individuals	22q12.3	TMPRSS6	rs2413450-T
4333130	4	81168852	4	81313647	81313947	81313797	144945	+	Genome-wide association study of ankylosing spondylitis identifies non-MHC susceptibility loci.	Ankylosing spondylitis	Inflammatory condition	2,053 European descent cases, 5,140 European descent controls	898 British cases, 1,518 British controls	4q21.21	ANTXR2	rs4333130-?
7164335	15	66502085	15	66356851	66357151	66357001	145084	-	Molecular genetics of adult ADHD: converging evidence from genome-wide association and extended pedigree linkage studies.	Attention deficit hyperactivity disorder	Other	343 cases, 304 controls	NR	15q23	ITGA11	rs7164335-?
6795970	3	38741678	3	38596330	38596630	38596480	145198	-	Genetic variation in SCN10A influences cardiac conduction.	Electrocardiographic traits	Other	6,543 Indian Asians	6,243 Indian Asians, 5,370 Europeans	3p22.2	SCN10A	rs6795970-A
563519	11	125533926	11	125679145	125679445	125679295	145369	+	The Association of Genome-Wide Variation with the Risk of Incident Heart Failure in Adults of European and African Ancestry: A Prospective Meta-Analysis from the CHARGE Consortium	Heart failure	Other	20,926 European ancestry participants, 2,895 African ancestry participants	NR	11q24.2	RPUSD4	rs563519-?
8099917	19	44435004	19	44580242	44580542	44580392	145388	+	Genetic variation in IL28B Is Associated with Chronic Hepatitis C and Treatment Failure - A Genome-Wide Association Study	Chronic Hepatitis C infection	Inflammatory condition	1,015 Swiss chronic HCV patients, 347 Swiss spontaneously cleared HCV patients	NR	19q13.3	IL28B, IL28A, IL29	rs8099917-G
4820268	22	35799536	22	35944914	35945214	35945064	145528	+	A genome-wide association study of red blood cell traits using the electronic medical record	Red blood cell traits	Other	3,012 European ancestry individuals	NR	22q12.3	TMPRSS6	rs4820268-G
2073145	20	55624039	20	55478164	55478464	55478314	145725	-	Hippocampal atrophy as a quantitative trait in a genome-wide association study identifying novel susceptibility genes for Alzheimer's disease.	Hippocampal atrophy	Other	172 cases, 209 controls	NR	20q13.31	ZBP1	rs2073145-?
2064689	1	67425597	1	67571311	67571611	67571461	145864	+	Genome-wide association study for Crohn's disease in the Quebec Founder Population identifies multiple validated disease loci.	Crohn's disease	Inflammatory condition	382 trios	750 cases,828 controls,521 trios	1p31.3	IL23R	17 marker haplotype-2
3117035	6	33194226	6	33047840	33048140	33047990	146236	-	A genome-wide association scan of RR and QT interval duration in 3 European genetically isolated populations: the EUROSPAN project.	RR interval (heart rate)	Other	2,325 European individuals	NR	6p21.32	Intergenic	rs3117035-A
3815087	6	31201565	6	31347774	31348074	31347924	146359	+	Common genetic variation and the control of HIV-1 in humans.	HIV-1 control	Other	2,362 Caucasian cases	NR	6p21.33	CDSN	rs3815087-?
912969	13	102665104	13	102518199	102518499	102518349	146755	-	Genome-wide and candidate gene association study of cigarette smoking behaviors.	Smoking behavior	Other	4,611 individuals (2,617 smokers)	NR	13q33.1	Intergenic	rs912969-?
3780792	9	135825163	9	135677666	135677966	135677816	147347	-	Evidence for VAV2 and ZNF433 as susceptibility genes for multiple sclerosis	Multiple sclerosis	Inflammatory condition	590 Caucasian European descent cases, 825 Caucasian European descent controls	NR	9q34.2	VAV2	rs3780792-G
572169	3	173648420	3	173795913	173796213	173796063	147643	+	Hundreds of variants clustered in genomic loci and biological pathways affect human height	Height	Other	133,653 Caucasian European ancestry individuals	50,074 Caucasian European ancestry individuals	3q26.31	GHSR	rs572169-T
5756506	22	35797337	22	35944914	35945214	35945064	147727	+	A genome-wide meta-analysis identifies 22 loci associated with eight hematological parameters in the HaemGen consortium.	Hematological parameters	Other	4,627 European individuals	9,316 European individuals	22q12.3	TMPRSS6	rs5756506-C
2842483	9	78095969	9	78243680	78243980	78243830	147861	+	Genome-wide association analysis of susceptibility and clinical phenotype in multiple sclerosis.	Multiple sclerosis (age of onset)	Inflammatory condition	978 cases,883 controls	NR	9q21.13	RFK	rs2842483-?
496300	21	43604107	21	43455664	43455964	43455814	148293	-	A genome-wide association study of the metabolic syndrome in Indian Asian men	Metabolic syndrome	Other	2,554 Indian Asian men	2,240 Indian Asian men	21q22.3	FLJ41733	rs496300-G
4939883	18	45421211	18	45272666	45272966	45272816	148395	-	Loci influencing lipid levels and coronary heart disease risk in 16 European population cohorts.	Cholesterol, total	Other	22,562 individuals	NR	18q21.1	LIPG	rs4939883-G
7671167	4	90103001	4	90251330	90251630	90251480	148479	+	Variants in FAM13A are associated with chronic obstructive pulmonary disease.	Chronic obstructive pulmonary disease	Other	2,940 white cases, 1,380 white controls	502 non-Hispanic Caucasian cases, 504 non-Hispanic Caucasian controls, 1,100 probands, 2,698 relatives	4q22.1	FAM13A	rs7671167-?
9380272	6	32013988	6	32162471	32162771	32162621	148633	+	Genetic variants near TIMP3 and high-density lipoprotein-associated loci influence susceptibility to age-related macular degeneration	Age-related macular degeneration	Other	2,978 European ancestry cases, 2,859 European ancestry controls	7,071 European ancestry cases, 678 Japanese cases, 4,289 European ancestry controls, 336 Japanese controls	6p21.33	C2,CFB	rs9380272-A
2268983	14	68478449	14	68329665	68329965	68329815	148634	-	Genome-wide and candidate gene association study of cigarette smoking behaviors.	Smoking behavior	Other	4,611 individuals (2,617 smokers)	NR	14q24.1	ACTN1	rs2268983-?
10509540	10	90013012	10	90161636	90161936	90161786	148774	+	Genome-wide association study and meta-analysis find that over 40 loci affect risk of type 1 diabetes.	Type 1 diabetes	Other	7,514 cases, 9,045 controls	4,267 cases, 4,670 controls, 4,342 trios	10q23.31	C10orf59	rs10509540-?
17369571	13	21385624	13	21534248	21534548	21534398	148774	+	A genome-wide association study identifies protein quantitative trait loci (pQTLs).	Protein quantitative trait loci	Other	1,200 individuals	NR	13q12.11	FGF3	rs17369571-?
4580814	5	1166243	5	1017108	1017408	1017258	148985	-	Genome-wide association study of hematological and biochemical traits in a Japanese population	Hematological and biochemical traits	Other	Up to ~14,700 Japanese individuals	NR	5p15.33	SLC12A7	rs4580814-T
9303401	17	54202943	17	54053560	54053860	54053710	149233	-	Genetic correlates of brain aging on MRI and cognitive test measures: a genome-wide association and linkage analysis in the Framingham Study.	Cognitive test performance	Other	705 individuals(Framingham)	NR	17q22	PPM1E	rs9303401-?
12143943	1	202838693	1	202688877	202689177	202689027	149666	-	A genome-wide study of common SNPs and CNVs in cognitive performance in the CANTAB.	Cognitive performance	Other	1,295 individuals	NR	1q32.1	MDM4	rs12143943-?
12979860	19	44430626	19	44580242	44580542	44580392	149766	+	Genetic variation in IL28B predicts hepatitis C treatment-induced viral clearance.	Response to hepatitis C treatment	Other	871 Caucasian, 191 African American, and 75 Hispanic participants	NR	19q13.2	IL28B	rs12979860-C
9373523	6	147742825	6	147893287	147893587	147893437	150612	+	Genome-wide association analyses identifies a susceptibility locus for tuberculosis on chromosome 18q11.2	Tuberculosis	Other	921 Ghanaian cases 1,740 Ghanaian controls, 1,316 Gambian cases, 1,382 Gambian controls	1,226 Ghanaian cases, 3,825 Ghanaian controls, 236 Malawian cases, 779 Malawian controls, 332 Ghana parent/child trios and duos	6q24.3	NR	rs9373523-?
10519210	15	61524977	15	61675828	61676128	61675978	151001	+	The Association of Genome-Wide Variation with the Risk of Incident Heart Failure in Adults of European and African Ancestry: A Prospective Meta-Analysis from the CHARGE Consortium	Heart failure	Other	20,926 European ancestry participants, 2,895 African ancestry participants	NR	15q22.31	USP3	rs10519210-?
1513670	17	39162856	17	39011684	39011984	39011834	151022	-	New sequence variants associated with bone mineral density.	Bone mineral density (hip)	Other	6,865 individuals	8,510 individuals	17q21.31	SOST	rs1513670-A
7442295	4	9575477	4	9726628	9726928	9726778	151301	+	SLC2A9 influences uric acid concentrations with pronounced sex-specific effects.	Serum urate	Other	1,644 individuals	9,947 individuals	4p16.1	SLC2A9	rs7442295-C
2360997	14	75882243	14	75730516	75730816	75730666	151577	-	Does parental expressed emotion moderate genetic effects in ADHD? An exploration using a genome wide association scan.	Attention deficit hyperactivity disorder symptoms (interaction)	Other	909 trios	NR	14q24.3	Intergenic	rs2360997-C
855791	22	35792881	22	35944914	35945214	35945064	152183	+	A genome-wide association study of red blood cell traits using the electronic medical record	Red blood cell traits	Other	3,012 European ancestry individuals	NR	22q12.3	TMPRSS6	rs855791-A
1325154	9	12572564	9	12725747	12726047	12725897	153333	+	Genome-wide association scan of the time to onset of attention deficit hyperactivity disorder.	Attention deficit hyperactivity disorder (time to onset)	Other	930 trios	NR	9p23	Intergenic	rs1325154-C
6800541	3	38749835	3	38596330	38596630	38596480	153355	-	Genome-wide association study of PR interval.	PR interval	Other	28,517 European descent individuals	NR	3p22.2	SCN10A	rs6800541-C
874426	11	19526138	11	19372596	19372896	19372746	153392	-	Genome-wide association scan of the time to onset of attention deficit hyperactivity disorder.	Attention deficit hyperactivity disorder (time to onset)	Other	930 trios	NR	11p15.1	Intergenic	rs874426-C
3094212	6	31193748	6	31347774	31348074	31347924	154176	+	Genome-wide association study of hematological and biochemical traits in a Japanese population	Hematological and biochemical traits	Other	Up to ~14,700 Japanese individuals	NR	6p21.33	CDSN,PSORS1C1	rs3094212-C
10783050	1	96809670	1	96655256	96655556	96655406	154264	-	Genome-wide association yields new sequence variants at seven loci that associate with measures of obesity.	Body mass index	Other	80,969 individuals	11,036 individuals	1p21.3	NR	rs10783050-C
11790994	9	97469086	9	97624907	97625207	97625057	155971	+	Genome-wide association scan of quantitative traits for attention deficit hyperactivity disorder identifies novel associations and confirms candidate gene associations.	Inattentive symptoms	Other	909 trios	NR	9q22.32	Intergenic	rs11790994-?
13335336	16	10466763	16	10309929	10310229	10310079	156684	-	Genomewide pharmacogenomic study of metabolic side effects to antipsychotic drugs	Response to antipsychotic treatment	Other	738 European American, African American, and other schizophrenia cases	NR	16p13.13	ATF7IP2	rs13335336-?
274546	5	131727765	5	131884394	131884694	131884544	156779	+	Hundreds of variants clustered in genomic loci and biological pathways affect human height	Height	Other	133,653 Caucasian European ancestry individuals	50,074 Caucasian European ancestry individuals	5q31.1	SLC22A5	rs274546
1165205	6	25978520	6	26135314	26135614	26135464	156944	+	Association of three genetic loci with uric acid concentration and risk of gout: a genome-wide association study.	Serum urate	Other	11,847 individuals	14,867 individuals	6p22.2	SLC17A3	rs1165205-?
1455782	15	90851969	15	91009540	91009840	91009690	157721	+	Framingham Heart Study genome-wide association: results for pulmonary function measures.	Pulmonary function traits (other)	Other	1,097-1,222 individuals, depending on measure (Framingham)	NR	15q26.1	FLJ32831	rs1455782-?
11073328	15	36552134	15	36710611	36710911	36710761	158627	+	Genetic Signatures of Exceptional Longevity in Humans	Longevity	Other	801 Caucasian centenarians, 926 Caucasian controls	254 Caucasian centenarians, 341 Caucasian controls	15q14	FAM98B	rs11073328-A
2227139	6	32521436	6	32680201	32680501	32680351	158915	+	A genome-wide meta-analysis identifies 22 loci associated with eight hematological parameters in the HaemGen consortium.	Hematological parameters	Other	4,627 European individuals	9,316 European individuals	6p21.32	Intergenic	rs2227139-G
3135388	6	32521028	6	32680201	32680501	32680351	159323	+	Meta-analysis of genome scans and replication identify CD6, IRF8 and TNFRSF1A as new multiple sclerosis susceptibility loci.	Multiple sclerosis	Inflammatory condition	2,624 cases, 7,220 controls	2,215 cases, 2,116 controls	6p21.32	HLA-DRB1	rs3135388-A
6136489	20	1871733	20	2030985	2031285	2031135	159402	+	A genome-wide meta-analysis identifies 22 loci associated with eight hematological parameters in the HaemGen consortium.	Mean platelet volume	Other	4,627 European individuals	9,316 European individuals	20p13	SIRPA	rs6136489-T
9374080	6	109723112	6	109882557	109882857	109882707	159595	+	Multiple loci influence erythrocyte phenotypes in the CHARGE Consortium.	Mean corpuscular volume	Other	24,167 European ancestry individuals	9,456 European ancestry individuals	6q21	CD164	rs9374080-C
4715166	6	13324036	6	13483593	13483893	13483743	159707	+	Genome-wide association with bone mass and geometry in the Framingham Heart Study.	Hip geometry	Other	1,141 individuals(Framingham)	NR	6p24.1	PHACTR1	rs4715166-?
1320267	4	127152741	4	127312843	127313143	127312993	160252	+	Genome-wide association study for subclinical atherosclerosis in major arterial territories in the NHLBI's Framingham Heart Study.	Subclinical atherosclerosis traits (other)	Inflammatory condition	673-984 individuals, depending on measure (Framingham)	NR	4q28.1	Intergenic	rs1320267-?
6931514	6	20811930	6	20651461	20651761	20651611	160319	-	Meta-analysis of genome-wide association data and large-scale replication identifies additional susceptibility loci for type 2 diabetes.	Type 2 diabetes	Other	4,549 cases,5,579 controls	24,194 cases,55,598 controls	6p22.3	CDKAL1	rs6931514-G
1591830	6	150693592	6	150854272	150854572	150854422	160830	+	Genetics meets metabolomics: a genome-wide association study of metabolite profiles in human serum.	Serum metabolites	Other	284 males	NR	6q25.1	C6orf71	rs1591830-?
710521	3	191128626	3	191290239	191290539	191290389	161763	+	A sequence variant at 4p16.3 confers susceptibility to urinary bladder cancer	Urinary bladder cancer	Other	611 Icelandic cases, 37,478 Icelandic controls, 1,278 Dutch cases, 1,832 Dutch controls	771 English cases, 574 English controls, 515 Italian cases, 584 English controls, 201 Belgian cases, 385 Belgian controls, 214 Eastern European cases, 533 Eastern European controls, 352 Swedish cases, 1,350 Swedish controls, 246 Spanish cases, 890 Spanish controls, 217 German cases, 202 German controls, 334 Dutch cases, 1,721 Dutch controls	3q28	TP63	rs710521-A
2160519	12	13679112	12	13516974	13517274	13517124	161988	-	A genome-wide study of common SNPs and CNVs in cognitive performance in the CANTAB.	Cognitive performance	Other	1,295 individuals	NR	12p13.1	GRIN2B	rs2160519-?
7756521	6	30956231	6	30793312	30793612	30793462	162769	-	Common genetic variation and the control of HIV-1 in humans.	HIV-1 control	Other	2,362 Caucasian cases	NR	6p21.33	DDR1, VARS2, DPCR1	rs7756521-?
3129882	6	32517507	6	32680201	32680501	32680351	162844	+	Common genetic variation in the HLA region is associated with late-onset sporadic Parkinson's disease	Parkinson's disease	Other	2,000 European ancestry cases, 1,986 European ancestry controls	Up to 1,447 cases, 1,468 controls	6p21.32	HLA-DRA	rs3129882-G
17641078	9	1046958	9	883960	884260	884110	162848	-	Genome-wide association scan of quantitative traits for attention deficit hyperactivity disorder identifies novel associations and confirms candidate gene associations.	Hyperactive-impulsive symptoms	Other	909 trios	NR	9p24.3	DMRT2	rs17641078-?
2156552	18	45435665	18	45272666	45272966	45272816	162849	-	Genetic Variants Influencing Circulating Lipid Levels and Risk of Coronary Artery Disease	HDL cholesterol	Other	up to 17,243 white European descent individuals	up to 37,774 white European descent individuals, up to 9,665 Indian Asian individuals	18q21.1	LIPG	rs2156552-T
1728785	16	67148730	16	67311606	67311906	67311756	163026	+	Genome-wide association study of ulcerative colitis identifies three new susceptibility loci, including the HNF4A region.	Ulcerative colitis	Inflammatory condition	2,361 European ancestry cases, 5,417 European ancestry controls	2,321 European ancestry cases, 4,818 European ancestry controls	16q22.1	CDH1	rs1728785-G
2869967	4	90088354	4	90251330	90251630	90251480	163126	+	Meta-analyses of genome-wide association studies identify multiple loci associated with pulmonary function.	Pulmonary function	Other	20,890 European ancestry individuals	16,178 European ancestry individuals	4q22.1	FAM13A	rs2869967-T
401681	5	1375086	5	1538185	1538485	1538335	163249	+	A genome-wide association study identifies pancreatic cancer susceptibility loci on chromosomes 13q22.1, 1q32.1 and 5p15.33.	Pancreatic cancer	Other	3,851 cases, 3,934 controls	NR	5p15.33	CLPTM1L	rs401681-T
11258747	10	6512896	10	6349272	6349572	6349422	163474	-	Genome-wide association study and meta-analysis find that over 40 loci affect risk of type 1 diabetes.	Type 1 diabetes	Other	7,514 cases, 9,045 controls	4,267 cases, 4,670 controls, 4,342 trios	10p15.1	PRKCQ	rs11258747-?
6469804	8	120114009	8	119950291	119950591	119950441	163568	-	Multiple genetic loci for bone mineral density and fractures.	Bone mineral density (spine)	Other	5,861 individuals	7,925 individuals	8q24.12	OPG	rs6469804-A
7692808	4	86860172	4	86696448	86696748	86696598	163574	-	Genome-wide association study of PR interval.	PR interval	Other	28,517 European descent individuals	NR	4q21.23	ARHGAP24	rs7692808-A
9268645	6	32516504	6	32680201	32680501	32680351	163847	+	Genome-wide association study and meta-analysis find that over 40 loci affect risk of type 1 diabetes.	Type 1 diabetes	Other	7,514 cases, 9,045 controls	4,267 cases, 4,670 controls, 4,342 trios	6p21.32	MHC	rs9268645-?
2477664	10	17915821	10	17751512	17751812	17751662	164159	-	Genome-wide association study of hematological and biochemical traits in a Japanese population	Hematological and biochemical traits	Other	Up to ~14,700 Japanese individuals	NR	10p12.33	FAM23A,MRC1L1,FAM23B,MRC1	rs2477664-T
3115573	6	32326820	6	32162471	32162771	32162621	164199	-	Genome-Wide Analysis Identifies Strong Association Between HLA and IgA Nephropathy	Nephropathy	Other	533 family members, 244 European cases, 4,980 European controls	NR	6p21.32	Intergenic	rs3115573-?
8040009	15	90845342	15	91009540	91009840	91009690	164348	+	Genome-wide association study of bipolar I disorder in the Han Chinese population	Bipolar disorder	Other	1,000 Han Chinese cases, 1,000 Han Chinese controls	409 Han Chinese cases, 1,000 Han Chinese controls	15q26.1	ST8SIA2,C15orf32	rs8040009-C
402710	5	1373721	5	1538185	1538485	1538335	164614	+	Lung cancer susceptibility locus at 5p15.33.	Lung cancer	Other	2,971 cases,3,746 controls	2,899 cases,5,573 controls	5p15.33	TERT, CLPTM1L	rs402710-C
730497	7	44190245	7	44025192	44025492	44025342	164903	-	Novel association of HK1 with glycated hemoglobin in a non-diabetic population: a genome-wide evaluation of 14,618 participants in the Women's Genome Health Study.	Glycated hemoglobin levels	Other	14,618 Caucasian women	455 Caucasian men and women	7p13	GCK	rs730497-A
6687840	1	157609062	1	157443671	157443971	157443821	165241	-	Chemerin, a Novel Adipokine in the Regulation of Angiogenesis	Plasma chemerin levels	Other	1,354 Mexican-American family members	NR	1q23.2	OR10J3	rs6687840-?
7543130	1	99822372	1	99988128	99988428	99988278	165906	+	Genetic variants associated with cardiac structure and function: a meta-analysis and replication of genome-wide association data.	Aortic root size	Other	12,612 European ancestry individuals	4,094 European ancestry individuals	1p21.2	PALMD	rs7543130-A
6457327	6	31182008	6	31347774	31348074	31347924	165916	+	Genome-wide association study of follicular lymphoma identifies a risk locus at 6p21.32	Follicular lymphoma	Other	681 European descent cases, 750 European descent controls	up to 3,164 European descent cases, 6,208 European descent controls	6p21.33	C6orf15	rs6457327-C
2650951	3	123851036	3	123684650	123684950	123684800	166236	-	A genome-wide association scan of RR and QT interval duration in 3 European genetically isolated populations: the EUROSPAN project.	QT interval	Other	2,325 European individuals	NR	3q21.1	Intergenic	rs2650951-A
1836127	12	92074431	12	91908021	91908321	91908171	166260	-	Genome-Wide Association Study Identifies Variants Associated with Histologic Features of Nonalcoholic Fatty Liver Disease	Non-alcoholic fatty liver disease histology (other)	Other	236 non-Hispanic Caucasian women	NR	12q22	Intergenic	rs1836127-A
7932813	11	7664856	11	7498103	7498403	7498253	166603	-	NRXN3 is a novel locus for waist circumference: a genome-wide association study from the CHARGE Consortium.	Waist circumference	Other	31,373 Caucasian individuals	38,641 Caucasian individuals	11p15.4	OVCH2	rs7932813-?
9923231	16	31015189	16	31184199	31184499	31184349	169160	+	Genome-wide association study identifies genetic determinants of warfarin responsiveness for Japanese	Warfarin maintenance dose	Other	807 low dose Japanese, 707 high dose Japanese	444 individuals	16p11.2	VKORC1	rs9923231-?
4857855	3	129743239	3	129573871	129574171	129574021	169218	-	Sequence variants affecting eosinophil numbers associate with asthma and myocardial infarction.	Plasma eosinophil count	Other	9,392 European individuals	12,118 European individuals, 5,212 East Asian individuals	3q21.3	GATA2	rs4857855-T
8192917	14	24171999	14	24002331	24002631	24002481	169518	-	Variant of TYR and Autoimmunity Susceptibility Loci in Generalized Vitiligo	Vitiligo	Other	1,392 European ancestry cases, 2,629 European ancestry controls	647 European ancestry cases, 1,056 European ancestry controls, 183 European ancestry trios, 332 European ancestry multiplex families	14q12	GZMB	rs8192917-G
4975616	5	1368659	5	1538185	1538485	1538335	169676	+	Deciphering the impact of common genetic variation on lung cancer risk: a genome-wide association study.	Lung cancer	Other	1,952 European cases, 1,438 European controls	5,608 European cases, 6,767 European controls	5p15.33	CLPTM1L	rs4975616-?
886716	7	26524142	7	26354293	26354593	26354443	169699	-	Genome-wide and candidate gene association study of cigarette smoking behaviors.	Smoking behavior	Other	4,611 individuals (2,617 smokers)	NR	7p15.2	Intergenic	rs886716-?
3790844	1	198274054	1	198443606	198443906	198443756	169702	+	A genome-wide association study identifies pancreatic cancer susceptibility loci on chromosomes 13q22.1, 1q32.1 and 5p15.33.	Pancreatic cancer	Other	3,851 cases, 3,934 controls	NR	1q32.1	NR5A2	rs3790844-T
1799884	7	44195592	7	44025192	44025492	44025342	170250	-	Common variants at ten genomic loci influence hemoglobin A1C levels via glycemic and non-glycemic pathways	Glycated hemoglobin levels	Other	up to 46,368 European ancestry individuals	NR	7p13	GCK	rs1799884-T
1780324	1	21694343	1	21523889	21524189	21524039	170304	-	Population-based genome-wide association studies reveal six loci influencing plasma levels of liver enzymes.	Plasma levels of liver enzymes	Other	7,751 European white individuals	4,704 European white and Indian Asian individua	1p36.12	NBPF3, ALPL, RAP1GAP	rs1780324-T
2274910	1	159118669	1	158948209	158948509	158948359	170310	-	Genome-wide association defines more than 30 distinct susceptibility loci for Crohn's disease.	Crohn's disease	Inflammatory condition	3,230 cases4,829 controls	1,339 trios, 2,325 cases, 1,809 controls	1q23.3	ITLN1	rs2274910-C
6993813	8	120121418	8	119950291	119950591	119950441	170977	-	Multiple genetic loci for bone mineral density and fractures.	Bone mineral density (hip)	Other	5,861 individuals	7,925 individuals	8q24.12	OPG	rs6993813-C
3892715	3	196239298	3	196410166	196410466	196410316	171018	+	Genome-wide association scan of the time to onset of attention deficit hyperactivity disorder.	Attention deficit hyperactivity disorder (time to onset)	Other	930 trios	NR	3q29	Intergenic	rs3892715-C
3135338	6	32509194	6	32680201	32680501	32680351	171157	+	Genome-wide association study in a high-risk isolate for multiple sclerosis reveals associated variants in STAT3 gene.	Multiple sclerosis	Inflammatory condition	68 Finnish cases, 136 Finnish controls	4,570 European cases, 10,143 Finnish controls	6p21.32	HLA	rs3135338-A
9390459	6	147722051	6	147893287	147893587	147893437	171386	+	Novel associations of multiple genetic loci with plasma levels of factor VII, factor VIII, and von Willebrand factor: The CHARGE (Cohorts for Heart and Aging Research in Genome Epidemiology) Consortium.	Plasma coagulation factors	Other	Up to 23,608 European ancestry individuals	Up to 7,604 European ancestry individuals	6q24.3	STXBP5	rs9390459-A
1697421	1	21695878	1	21523889	21524189	21524039	171839	-	Common genetic variants associate with serum phosphorus concentration	Serum phosphorus concentrations	Other	16,264 European ancestry individuals	5,444 individuals	1p36.12	ALPL,NBPF3	rs1697421-A
4939827	18	44707460	18	44535376	44535676	44535526	171934	-	Genome-wide association scan identifies a colorectal cancer susceptibility locus on 11q23 and replicates risk loci at 8q24 and 18q21.	Colorectal cancer	Other	981 cases,1,002 controls	16,476 cases,15,351 controls	18q21.1	SMAD7	rs4939827-T
17001239	21	25924247	21	25751621	25751921	25751771	172476	-	A genome-wide study of common SNPs and CNVs in cognitive performance in the CANTAB.	Cognitive performance	Other	1,295 individuals	NR	21q21.3	JAM2	rs17001239-?
9584805	13	97792030	13	97964575	97964875	97964725	172695	+	Genome-Wide Association Study Identifies Variants Associated with Histologic Features of Nonalcoholic Fatty Liver Disease	Non-alcoholic fatty liver disease histology (lobular)	Other	236 non-Hispanic Caucasian women	NR	13q32.2	FARP1	rs9584805-G
823128	1	203980000	1	204153207	204153507	204153357	173357	+	Genome-wide association study reveals genetic risk underlying Parkinson's disease.	Parkinson's disease	Other	1,713 European ancestry cases, 3,978 European ancestry controls	3,361 European ancestry cases, 4,573 European ancestry controls	1q32.1	PARK16, NUCKS1	rs823128-A
9465871	6	20825233	6	20651461	20651761	20651611	173622	-	Genome-wide association study of 14,000 cases of seven common diseases and 3,000 shared controls.	Type 2 diabetes	Other	1,924 cases,2,938 controls	(see Zeggini 2007)	6p22.3	CDKAL1	rs9465871-C
7660702	4	86870487	4	86696448	86696748	86696598	173889	-	Several common variants modulate heart rate, PR interval and QRS duration.	Electrocardiographic traits	Other	Up to 12,670 Icelandic individuals	Up to 10,352 Icelandic individuals	4q21.23	ARHGAP24	rs7660702-T
999737	14	68104434	14	68278330	68278630	68278480	174046	+	A multistage genome-wide association study in breast cancer identifies two new risk alleles at 1p11.2 and 14q24.1 (RAD51L1).	Breast cancer	Other	1,145 cases, 1,142 controls	8,625 cases, 9,657 controls	14q24.1	RAD51L1	rs999737-C
41464348	2	33380802	2	33555057	33555357	33555207	174405	+	Identification of 15 loci influencing height in a Korean population.	Height	Other	8,842 Korean individuals	NR	2p22.3	LTBP1	rs41464348-T
4635969	5	1361551	5	1538185	1538485	1538335	176784	+	Variants near DMRT1, TERT and ATF7IP are associated with testicular germ cell cancer	Testicular germ cell cancer	Other	979 UK cases, 4,947 UK controls	664 UK cases, 3,456 UK controls	5p15.33	TERT, CLPTM1L	rs4635969-T
4607517	7	44202192	7	44025192	44025492	44025342	176850	-	New genetic loci implicated in fasting glucose homeostasis and their impact on type 2 diabetes risk.	Fasting glucose-related traits	Other	up to 46,186 European descent individuals	up to 76,558 European ancestry individuals	7p13	GCK	rs4607517-A
889014	5	172916719	5	173093658	173093958	173093808	177089	+	Hundreds of variants clustered in genomic loci and biological pathways affect human height	Height	Other	133,653 Caucasian European ancestry individuals	50,074 Caucasian European ancestry individuals	5q35.2	BOD1	rs889014
11013962	10	24535591	10	24712696	24712996	24712846	177255	+	Web-based, participant-driven studies yield novel genetic associations for common traits	Common traits (Other)	Other	9,126 Northern European ancestry individuals	NR	10p12.2	NR	rs11013962-?
3810265	19	54915077	19	55092800	55093100	55092950	177873	+	Genome-wide association study of panic disorder in the Japanese population.	Panic disorder	Other	200 Japanese cases, 200 Japanese controls	NR	19q13.33	Intergenic	rs3810265-?
6052699	20	4559876	20	4738315	4738615	4738465	178589	+	Genome-wide meta-analyses identifies seven loci associated with platelet aggregation in responseto agonists	Platelet aggregation	Other	Up to 3,991 European ancestry individuals	Up to 840 African American individuals	20p13	PRNP	rs6052699-A
746463	11	109501153	11	109322279	109322579	109322429	178724	-	Genome-wide association of echocardiographic dimensions, brachial artery endothelial function and treadmill exercise responses in the Framingham Heart Study.	Exercise treadmill test traits	Other	1,238 individuals(Framingham)	NR	11q22.3	Intergenic	rs746463-?
2070488	3	38417493	3	38596330	38596630	38596480	178987	+	Genome-wide association study of electrocardiographic conduction measures in an isolated founder population: Kosrae.	Electrocardiographic conduction measures	Other	1,262 Kosraen individuals	NR	3p22.2	SCN5A	rs2070488-A
10932886	2	221428331	2	221607280	221607580	221607430	179099	+	Whole Genome Association Study of Brain-Wide Imaging Phenotypes for Identifying Quantitative Trait Loci in MCI and AD: A Study of the ADNI Cohort	Brain imaging	Other	175 Caucasian Alzheimer patients, 354 Caucasian amnestic mild cognitive impairment patients, 204 Caucasian controls	NR	2q36.1	EPHA4	rs10932886-?
887304	12	3627808	12	3807038	3807338	3807188	179380	+	Genome-Wide Association Study Identifies Variants Associated with Histologic Features of Nonalcoholic Fatty Liver Disease	Non-alcoholic fatty liver disease histology (lobular)	Other	236 non-Hispanic Caucasian women	NR	12p13.32	EFCAB4B	rs887304-A
7993214	13	39248911	13	39428208	39428508	39428358	179447	+	A genome-wide association study of psoriasis and psoriatic arthritis identifies new disease loci.	Psoriasis	Other	218 cases,519 controls	1,153 cases,1,217 controls	13q13.3	COG6	rs7993214-?
4846033	1	11711150	1	11890884	11891184	11891034	179884	+	Genomewide association for schizophrenia in the CATIE study: results of stage 1.	Schizophrenia	Other	738 cases,733 controls	NR	1p36.22	Intergenic	rs4846033-?
4446959	1	157624307	1	157443671	157443971	157443821	180486	-	Chemerin, a Novel Adipokine in the Regulation of Angiogenesis	Plasma chemerin levels	Other	1,354 Mexican-American family members	NR	1q23.2	OR10J1	rs4446959-?
12623288	2	46488148	2	46307314	46307614	46307464	180684	-	Common variants in the trichohyalin gene are associated with straight hair in Europeans.	Hair morphology	Other	1,649 Australian siblings, 3,196 Australian twins, 16,140 European descent individuals	NR	2p21	AC016912.4	rs12623288-A
744166	17	37767726	17	37586837	37587137	37586987	180739	-	Genome-wide association study in a high-risk isolate for multiple sclerosis reveals associated variants in STAT3 gene.	Multiple sclerosis	Inflammatory condition	68 Finnish cases, 136 Finnish controls	4,570 European cases, 10,143 Finnish controls	17q21.2	STAT3	rs744166-G
260461	19	63462694	19	63643449	63643749	63643599	180905	+	Genome-wide association scan of quantitative traits for attention deficit hyperactivity disorder identifies novel associations and confirms candidate gene associations.	Attention deficit hyperactivity disorder	Other	909 trios	NR	19q13.43	ZNF544	rs260461-?
4238010	12	3988577	12	3807038	3807338	3807188	181389	-	Genome-wide association study of recurrent major depressive disorder in two European case-control cohorts.	Major depressive disorder	Other	1,359 cases, 1,782 controls	NR	12p13.32	CCND2	rs4238010-G
6855911	4	9545007	4	9726628	9726928	9726778	181771	+	The GLUT9 gene is associated with serum uric acid levels in Sardinia and Chianti cohorts.	Serum urate	Other	4,305 Sardinian individuals	1,301 Tuscan individuals	4p16.1	GLUT9	rs6855911-A
1893217	18	12799339	18	12981291	12981591	12981441	182102	+	Multiple common variants for celiac disease influencing immune gene expression.	Celiac disease	Inflammatory condition	4,533 European descent cases, 10,750 European descent controls	4,918 European descent cases, 5,684 European descent controls	18p11.21	PTPN2	rs1893217-G
7044529	9	136707871	9	136890073	136890373	136890223	182352	+	New loci associated with central cornea thickness include COL5A1, AKAP13 and AVGR8	Central corneal thickness	Other	1,445 European individuals	5,882 European individuals	9q34.3	COL5A1	rs7044529-A
8102476	19	43427452	19	43609846	43610146	43609996	182544	+	Genome-wide association and replication studies identify four variants associated with prostate cancer susceptibility.	Prostate cancer	Other	Up to 1,968 Icelandic cases, 35,382 Icelandic controls	Up to 11,806 European descent cases, 12,387 European descent controls	19q13.2	Intergenic	rs8102476-C
3135363	6	32497625	6	32680201	32680501	32680351	182726	+	Primary biliary cirrhosis associated with HLA, IL12A, and IL12RB2 variants.	Primary biliary cirrhosis	Inflammatory condition	505 cases, 1,507 controls	up to 526 cases, 1,206 controls	6p21.32	c6orf10, BTNL2, HLA-DQB1	4-SNP haplotype-2
737267	4	9543841	4	9726628	9726928	9726778	182937	+	SLC2A9 is a newly identified urate transporter influencing serum urate concentration, urate excretion and gout.	Serum urate	Other	794 individuals	706 individuals	4p16.1	SLC2A9	rs737267-C
8066857	17	68207697	17	68024402	68024702	68024552	183145	-	Reduced expression of the Kinesin-Associated Protein 3 (KIFAP3) gene increases survival in sporadic amyotrophic lateral sclerosis.	Amyotrophic lateral sclerosis	Other	1,821 cases, 2,258 controls	538 cases, 556 controls	17q24.3	SLC39A11	rs8066857-C
8017423	14	89749662	14	89932897	89933197	89933047	183385	+	Genomic Variation Associated with Mortality among Adults of European and African Ancestry with Heart Failure: The CHARGE Consortium	Mortality among heart failure patients	Other	2,526 European ancestry individuals, 466 African ancestry individuals	NR	14q32.11	KCNK13	rs8017423-T
2237349	7	28729487	7	28545747	28546047	28545897	183590	-	Molecular genetics of adult ADHD: converging evidence from genome-wide association and extended pedigree linkage studies.	Attention deficit hyperactivity disorder	Other	343 cases, 304 controls	NR	7p15.1	CREB5	rs2237349-?
1564282	4	842312	4	658166	658466	658316	183996	-	Genomewide association study for susceptibility genes contributing to familial Parkinson disease.	Parkinson's disease (familial)	Other	857 cases,867 controls	262 cases, 260 controls	4p16.3	GAK, DGKQ	rs1564282-T
1408272	6	25950929	6	26135314	26135614	26135464	184535	+	Sequence variants in three loci influence monocyte counts and erythrocyte volume	Hematology traits	Other	2,538 Australian individuals, 3,477 Dutch individuals	1,543 Australian and European individuals	6p22.2	HFE	rs1408272-T
2731672	5	176775079	5	176959520	176959820	176959670	184591	+	Common Variants of Large Effect in F12, KNG1, and HRG Are Associated with Activated Partial Thromboplastin Time	Activated partial thromboplastin time	Other	1,431 Scottish adults	NR	5q35.3	F12	rs2731672-A
6908425	6	20836709	6	20651461	20651761	20651611	185098	-	Genome-wide association defines more than 30 distinct susceptibility loci for Crohn's disease.	Crohn's disease	Inflammatory condition	3,230 cases4,829 controls	1,339 trios, 2,325 cases, 1,809 controls	6p22.3	CDKAL1	rs6908425-C
371915	16	83135741	16	83321056	83321356	83321206	185465	+	Common variants at 5q22 associate with pediatric eosinophilic esophagitis.	Eosinophilic esophagitis (pediatric)	Inflammatory condition	181 European descent adolescent cases, 1,974 European descent adolescent controls	170 European descent cases, 1,130 European descent controls	16q24.1	NR	rs371915-?
12251307	10	6163500	10	6349272	6349572	6349422	185922	+	Genome-wide association study and meta-analysis find that over 40 loci affect risk of type 1 diabetes.	Type 1 diabetes	Other	7,514 cases, 9,045 controls	4,267 cases, 4,670 controls, 4,342 trios	10p15.1	IL2RA	rs12251307-?
4466998	14	64545292	14	64731557	64731857	64731707	186415	+	Multiple loci influence erythrocyte phenotypes in the CHARGE Consortium.	Mean corpuscular volume	Other	24,167 European ancestry individuals	9,456 European ancestry individuals	14q23.3	FNTB	rs4466998-A
1417352	6	107005918	6	107192246	107192546	107192396	186478	+	Genome-wide association with select biomarker traits in the Framingham Heart Study.	Select biomarker traits	Other	1,012 individuals(Framingham)	NR	6q21	Intergenic	rs1417352-?
6478108	9	116598523	9	116411885	116412185	116412035	186488	-	Genomewide association study of leprosy.	Leprosy	Other	706 Han Chinese cases, 1,225 Han Chinese controls	3,254 Chinese cases, 5,955 Chinese controls	9q32	TNFSF15	rs6478108-A
4723619	7	37232876	7	37419541	37419841	37419691	186815	+	Genome-wide interrogation of germline genetic variation associated with treatment response in childhood acute lymphoblastic leukemia.	Response to treatment for acute lymphoblastic leukemia	Other	487 children	NR	7p14.2	ELMO1	rs4723619-C
9386463	6	106200749	6	106013706	106014006	106013856	186893	-	Genome-wide association study reveals multiple loci associated with primary tooth development during infancy.	Primary tooth development (time to first tooth eruption)	Other	5,919 European descent related individuals	NR	6q21	Intergenic	rs9386463-G
7786877	7	100051950	7	99864436	99864736	99864586	187364	-	Multiple loci influence erythrocyte phenotypes in the CHARGE Consortium.	Mean corpuscular volume	Other	24,167 European ancestry individuals	9,456 European ancestry individuals	7q22.1	TFR2	rs7786877-G
10483853	14	72826051	14	73014160	73014460	73014310	188259	+	Genome-wide association study for subclinical atherosclerosis in major arterial territories in the NHLBI's Framingham Heart Study.	Coronary artery calcification	Other	673-984 individuals, depending on measure(Framingham)	NR	14q24.2	NUMB	rs10483853-?
922948	3	69525326	3	69336122	69336422	69336272	189054	-	Genome-wide association with bone mass and geometry in the Framingham Heart Study.	Hip geometry	Other	1,141 individuals(Framingham)	NR	3p14.1	Intergenic	rs922948-?
2523393	6	29813637	6	30002637	30002937	30002787	189150	+	Meta-analysis of genome scans and replication identify CD6, IRF8 and TNFRSF1A as new multiple sclerosis susceptibility loci.	Multiple sclerosis	Inflammatory condition	2,624 cases, 7,220 controls	2,215 cases, 2,116 controls	6p22.1	HLA-B	rs2523393-A
3130340	6	32352604	6	32162471	32162771	32162621	189983	-	Multiple genetic loci for bone mineral density and fractures.	Bone mineral density (spine)	Other	5,861 individuals	7,925 individuals	6p21.32	MHC, C6orf10	rs3130340-T
11248051	4	848331	4	658166	658466	658316	190015	-	Common genetic variation in the HLA region is associated with late-onset sporadic Parkinson's disease	Parkinson's disease	Other	2,000 European ancestry cases, 1,986 European ancestry controls	Up to 1,447 cases, 1,468 controls	4p16.3	GAK	rs11248051-T
13129697	4	9536064	4	9726628	9726928	9726778	190714	+	Multiple Genetic Loci Influence Serum Urate And Their Relationship With Gout and Cardiovascular Disease Risk Factors	Serum urate	Other	28,283 white individuals	22,054 women	4p16.1	SLC2A9	rs13129697-G
13195786	6	10271953	6	10463600	10463900	10463750	191797	+	Common Variants in the Calcium Sensing Receptor Gene are Associated with Total Serum Calcium Levels	Serum calcium	Other	20,611 European ancestry individuals	NR	6p24.3	Intergenic	rs13195786-?
7770628	6	160938163	6	161130496	161130796	161130646	192483	+	A genome-wide association study identifies protein quantitative trait loci (pQTLs).	Protein quantitative trait loci	Other	1,200 individuals	NR	6q26	LPA	rs7770628-?
6110577	20	15283753	20	15090655	15090955	15090805	192948	-	Common body mass index-associated variants confer risk of extreme obesity.	Obesity (extreme)	Other	775 Caucasian cases, 3,197 Caucasian controls	NR	20p12.1	C20orf133	rs6110577-C
4670779	2	37897847	2	37704731	37705031	37704881	192966	-	New sequence variants associated with bone mineral density.	Bone mineral density (spine)	Other	6,865 individuals	8,510 individuals	2p22.2	LOC344382	rs4670779-T
17815774	15	29121653	15	29315375	29315675	29315525	193872	+	Genome-wide pharmacogenomic analysis of response to treatment with antipsychotics.	Response to antipsychotic treatment	Other	738 cases	NR	15q13.3	TRPM1	rs17815774-?
2236313	6	167280378	6	167474114	167474414	167474264	193886	+	Genome-wide association study for vitiligo identifies susceptibility loci at 6q27 and the MHC	Vitiligo	Other	1,117 Chinese Han cases, 1,429 Chinese Han controls	5,910 Chinese Han cases, 9,916 Chinese Han controls, 713 Chinese Uygur cases, 824 Chinese Uygur controls	6q27	RNASET2, FGFR1OP, CCR6	rs2236313-T
4263839	9	116606260	9	116411885	116412185	116412035	194225	-	Genome-wide association defines more than 30 distinct susceptibility loci for Crohn's disease.	Crohn's disease	Inflammatory condition	3,230 cases4,829 controls	1,339 trios, 2,325 cases, 1,809 controls	9q32	TNFSF15	rs4263839-G
7524102	1	22571033	1	22376487	22376787	22376637	194396	-	Genome-wide association study of ulcerative colitis identifies three new susceptibility loci, including the HNF4A region.	Ulcerative colitis	Inflammatory condition	2,361 European ancestry cases, 5,417 European ancestry controls	2,321 European ancestry cases, 4,818 European ancestry controls	1p36.12	Intergenic	rs7524102-A
8179116	12	107549555	12	107743909	107744209	107744059	194504	+	Genome-wide association study of conduct disorder symptomatology	Conduct disorder (symptom count)	Other	872 cases, 3,091 controls	NR	12q24.11	SELPLG	rs8179116-?
734553	4	9532101	4	9726628	9726928	9726778	194677	+	Meta-analysis of 28,141 individuals identifies common variants within five new loci that influence uric acid concentrations.	Serum uric acid	Other	12,328 European males, 15,813 European females	NR	4p16.1	SLC2A9	rs734553-T
2412973	22	28859630	22	28664354	28664654	28664504	195126	-	Common variants at five new loci associated with early-onset inflammatory bowel disease.	Inflammatory bowel disease (early onset)	Inflammatory condition	2,413 European ancestry cases, 6,158 European ancestry controls	1,013 European ancestry cases, 5,805 European ancestry controls	22q12.2	HORMAD2, MTMR3, LIF	rs2412973-?
16890979	4	9531264	4	9726628	9726928	9726778	195514	+	Association of three genetic loci with uric acid concentration and risk of gout: a genome-wide association study.	Serum urate	Other	11,847 individuals	14,867 individuals	4p16.1	SLC2A9	rs16890979-T
3763313	6	32484448	6	32680201	32680501	32680351	195903	+	Common genetic variation and the control of HIV-1 in humans.	HIV-1 control	Other	2,362 Caucasian cases	NR	6p21.32	BTNL2, NOTCH4	rs3763313-?
972275	6	127433536	6	127629311	127629611	127629461	195925	+	Variants in TF and HFE explain approximately 40% of genetic variation in serum-transferrin levels.	Serum markers of iron status	Other	411 family members	NR	6q22.33	RSPO3	rs972275-?
910316	14	74695794	14	74499716	74500016	74499866	195928	-	Meta-analysis of genome-wide scans for human adult stature identifies novel Loci and associations with measures of skeletal frame size.	Height	Other	12,611 individuals	7,187 individuals	14q24.3	TMED10	rs910316-?
6478109	9	116608586	9	116411885	116412185	116412035	196551	-	Loci on 20q13 and 21q22 are associated with pediatric-onset inflammatory bowel disease.	Inflammatory bowel disease	Inflammatory condition	1,011 cases,4,250 controls	1,922 cases,14,124 controls	9q32	TNFSF15	rs6478109-?
2853676	5	1341546	5	1538185	1538485	1538335	196789	+	Genome-wide association study identifies five susceptibility loci for glioma.	Glioma	Other	1,878 cases, 3,670 controls	2,545 cases, 2,953 controls	5p15.33	TERT	rs2853676-A
11209003	1	67373719	1	67571311	67571611	67571461	197742	+	Genome-wide association study for Crohn's disease in the Quebec Founder Population identifies multiple validated disease loci.	Crohn's disease	Inflammatory condition	382 trios	750 cases,828 controls,521 trios	1p31.3	IL23R	17 marker haplotype-2
10758593	9	4282082	9	4480026	4480326	4480176	198094	+	Follow-up analysis of genome-wide association data identifies novel loci for type 1 diabetes.	Type 1 diabetes	Other	563 cases,1,146 controls,483 case-parents trios	636 families,3,303 cases,4,673 controls	9p24.2	GLIS3	rs10758593-A
2527866	7	156783056	7	156981189	156981489	156981339	198283	+	Genome-wide association studies in an isolated founder population from the Pacific Island of Kosrae.	Quantitative traits	Other	Up to 2,906 Micronesian individuals	NR	7q36.3	UBE3C	rs2527866-C
7020673	9	4281746	9	4480026	4480326	4480176	198430	+	Genome-wide association study and meta-analysis find that over 40 loci affect risk of type 1 diabetes.	Type 1 diabetes	Other	7,514 cases, 9,045 controls	4,267 cases, 4,670 controls, 4,342 trios	9p24.2	GLIS3	rs7020673-?
228769	17	39548710	17	39350028	39350328	39350178	198532	-	Twenty bone-mineral-density loci identified by large-scale meta-analysis of genome-wide association studies.	Bone mineral density (hip)	Other	19,195 European individuals	NR	17q21.31	HDAC5	rs228769-G
3806156	6	32481675	6	32680201	32680501	32680351	198676	+	Variant of TYR and Autoimmunity Susceptibility Loci in Generalized Vitiligo	Vitiligo	Other	1,392 European ancestry cases, 2,629 European ancestry controls	647 European ancestry cases, 1,056 European ancestry controls, 183 European ancestry trios, 332 European ancestry multiplex families	6p21.32	BTNL2,HLA-DRA,HLA-DQA1	rs3806156-T
6696981	1	22575444	1	22376487	22376787	22376637	198807	-	New sequence variants associated with bone mineral density.	Bone mineral density (spine)	Other	6,865 individuals	8,510 individuals	1p36.12	Intergenic	rs6696981-G
2736100	5	1339515	5	1538185	1538485	1538335	198820	+	Variation in TP63 is associated with lung adenocarcinoma susceptibility in Japanese and Korean populations	Lung adenocarcinoma	Other	1,004 Japanese cases, 1,900 Japanese controls	525 Japanese cases, 7,678 Japanese controls, 569 Korean cases, 1,470 Korean controls	5p15.33	TERT	rs2736100-C
1405069	6	37030661	6	36831538	36831838	36831688	198973	-	Chemerin, a Novel Adipokine in the Regulation of Angiogenesis	Plasma chemerin levels	Other	1,354 Mexican-American family members	NR	6p21.2	PI16	rs1405069-?
7385804	7	100073905	7	100272797	100273097	100272947	199042	+	Multiple loci influence erythrocyte phenotypes in the CHARGE Consortium.	Hematocrit	Other	24,167 European ancestry individuals	9,456 European ancestry individuals	7q22.1	TFR2	rs7385804-C
10947262	6	32481289	6	32680201	32680501	32680351	199062	+	New Sequence Variants in HLA Class II/III Region Associated with Susceptibility to Knee Osteoarthritis Identified by Genome-Wide Association Study	Knee osteoarthritis	Other	899 Japanese cases, 3,396 Japanese controls	167 Japanese cases, 347 Japanese controls, 243 Spanish cases, 426 Spanish controls, 570 Greek cases, 645 Greek controls	6p21.32	BTNL2, HLA-DQA2, HLA-DQB1	rs10947262-T
11074889	16	10540665	16	10739661	10739961	10739811	199146	+	Family-Based Genome-Wide Association Scan of Attention-Deficit/Hyperactivity Disorder	Attention deficit hyperactivity disorder	Other	735 trios from 732 families	NR	16p13.13	EMP2	rs11074889-A
2601828	16	4043871	16	4243949	4244249	4244099	200228	+	Common genetic variation and susceptibility to partial epilepsies: a genome-wide association study	Partial epilepsies	Other	Up to 3,445 European ancestry cases, 6,935 European ancestry controls	NR	16p13.3	ADCY9	rs2601828-A
2046383	12	29995408	12	29794866	29795166	29795016	200392	-	The Association of Genome-Wide Variation with the Risk of Incident Heart Failure in Adults of European and African Ancestry: A Prospective Meta-Analysis from the CHARGE Consortium	Heart failure	Other	20,926 European ancestry participants, 2,895 African ancestry participants	NR	12p11.22	TMTC1	rs2046383-?
688872	13	97764317	13	97964575	97964875	97964725	200408	+	Voxelwise genome-wide association study (vGWAS).	Brain structure	Other	740 Caucasian individuals	NR	13q32.2	FARP1	rs688872-?
11143230	9	74077522	9	74278285	74278585	74278435	200913	+	Genome-wide association study of increasing suicidal ideation during antidepressant treatment in the GENDEP project	Suicidal ideation	Other	706 European ancestry individuals	NR	9q21.13	GDA	rs11143230-C
4773330	13	110616832	13	110415728	110416028	110415878	200954	-	Genome-wide association meta-analysis for total serum bilirubin levels.	Serum bilirubin levels	Other	9,264 individuals	NR	13q34	ARHGEF7	rs4773330-A
946053	9	116089711	9	116290608	116290908	116290758	201047	+	Many sequence variants affecting diversity of adult human height.	Height	Other	30,968 individuals	8,541 individuals	9q32	COL27A1	rs946053-T
7034200	9	4279049	9	4480026	4480326	4480176	201127	+	New genetic loci implicated in fasting glucose homeostasis and their impact on type 2 diabetes risk.	Fasting glucose-related traits	Other	up to 46,186 European descent individuals	up to 76,558 European ancestry individuals	9p24.2	GLIS3	rs7034200-A
11747270	5	150239059	5	150440710	150441010	150440860	201801	+	Genome-wide association defines more than 30 distinct susceptibility loci for Crohn's disease.	Crohn's disease	Inflammatory condition	3,230 cases4,829 controls	1,339 trios, 2,325 cases, 1,809 controls	5q33.1	IRGM	rs11747270-G
758642	17	3733655	17	3936167	3936467	3936317	202662	+	Genome-wide and candidate gene association study of cigarette smoking behaviors.	Smoking behavior	Other	4,611 individuals (2,617 smokers)	NR	17p13.2	CAMKK1	rs758642-?
220470	17	3611723	17	3408696	3408996	3408846	202877	-	Molecular genetics of adult ADHD: converging evidence from genome-wide association and extended pedigree linkage studies.	Attention deficit hyperactivity disorder	Other	343 cases, 304 controls	NR	17p13.2	ITGAE	rs220470-?
11864477	16	75985269	16	75781914	75782214	75782064	203205	-	Genome-wide association and follow-up replication studies identified ADAMTS18 and TGFBR3 as bone mass candidate genes in different ethnic groups.	Bone mineral density	Other	1,000 white individuals	4,925 white individuals, 350 Chinese hip fracture cases, 350 Chinese controls, 2,955 Chinese individuals, 908 West African men	16q23.1	ADAMTS18	rs11864477-C
11071559	15	58857279	15	58653363	58653663	58653513	203766	-	A large-scale, consortium-based genomewide association study of asthma	Asthma	Inflammatory condition	10,365 cases, 16,110 controls	NR	15q22.2	RORA	rs11071559-C
1183201	6	25931422	6	26135314	26135614	26135464	204042	+	Meta-analysis of 28,141 individuals identifies common variants within five new loci that influence uric acid concentrations.	Serum uric acid	Other	12,328 European males, 15,813 European females	NR	6p22.2	SLC17A1	rs1183201-A
653178	12	110492138	12	110696138	110696438	110696288	204150	+	New loci associated with kidney function and chronic kidney disease	Chronic kidney disease	Other	Up to 67,093 European ancestry individuals	Up to 22,982 European ancestry individuals	12q24.12	ATXN2	rs653178-T
11641231	16	84938684	16	84733872	84734172	84734022	204662	-	Genome-wide association of lipid-lowering response to statins in combined study populations	Response to statin therapy	Other	3,928 Caucasian individuals	NR	16q24.1	LOC401864, LOC283904, LOC729464	rs11641231-G
17342717	6	25929748	6	26135314	26135614	26135464	205716	+	A genome-wide association study of red blood cell traits using the electronic medical record	Red blood cell traits	Other	3,012 European ancestry individuals	NR	6p22.2	SLC17A1	rs17342717-T
9291683	4	9933257	4	9726628	9726928	9726778	206479	-	Genome-wide association with bone mass and geometry in the Framingham Heart Study.	Bone mineral density	Other	1,141 individuals(Framingham)	NR	4p16.1	Intergenic	rs9291683-?
11012	17	40869223	17	40662172	40662472	40662322	206901	-	Genome-wide association study confirms SNPs in SNCA and the MAPT region as common risk factors for Parkinson disease.	Parkinson's disease	Other	1,752 Caucasian cases, 1,745 Caucasian controls	NR	17q21.31	PLEKHM1, MAPT, IMP5	rs11012-T
999943	6	33732710	6	33939596	33939896	33939746	207036	+	Common body mass index-associated variants confer risk of extreme obesity.	Obesity (extreme)	Other	775 Caucasian cases, 3,197 Caucasian controls	NR	6p21.31	ITPR3	rs999943-T
17270561	6	25928417	6	26135314	26135614	26135464	207047	+	Variants in TF and HFE explain approximately 40% of genetic variation in serum-transferrin levels.	Serum markers of iron status	Other	459 twin pairs	NR	6p22.2	SLC17A1	rs17270561-?
12722489	10	6142017	10	6349272	6349572	6349422	207405	+	Risk alleles for multiple sclerosis identified by a genomewide study.	Multiple sclerosis	Inflammatory condition	931 trios, 2,431 controls	609 trios, 2,322 cases, 2,987 controls	10p15.1	IL2RA	rs12722489-C
6426749	1	22584059	1	22376487	22376787	22376637	207422	-	Twenty bone-mineral-density loci identified by large-scale meta-analysis of genome-wide association studies.	Bone mineral density (hip)	Other	19,195 European individuals	NR	1p36.12	ZBTB40	rs6426749-C
12957347	18	55901993	18	55694405	55694705	55694555	207438	-	A genome-wide association study of the metabolic syndrome in Indian Asian men	Metabolic syndrome	Other	2,554 Indian Asian men	2,240 Indian Asian men	18q21.32	PMAIP1	rs12957347-?
17410015	1	101324513	1	101531831	101532131	101531981	207468	+	Genomewide pharmacogenomic study of metabolic side effects to antipsychotic drugs	Response to antipsychotic treatment	Other	738 European American, African American, and other schizophrenia cases	NR	1p21.2	Intergenic	rs17410015-?
1529276	13	102726007	13	102518199	102518499	102518349	207658	-	A genome-wide association study of breast and prostate cancer in the NHLBI's Framingham Heart Study.	Prostate cancer	Other	1,345 individuals(Framingham)	NR	13q33.1	Intergenic	rs1529276-?
3118470	10	6141718	10	6349272	6349572	6349422	207704	+	Genome-wide association study in alopecia areata implicates both innate and adaptive immunity	Alopecia areata	Inflammatory condition	Up to 1,054 European ancestry cases, 3,278 European ancestry controls	NR	10p15.1	IL2RA	rs3118470-G
2648875	8	129141342	8	129349004	129349304	129349154	207812	+	Identification of PVT1 as a candidate gene for end-stage renal disease in type 2 diabetes using a pooling-based genome-wide single nucleotide polymorphism association study.	End-stage renal disease	Other	105 cases,102 controls	NR	8q24.21	PVT1	rs2648875-A
2842643	6	41758713	6	41550320	41550620	41550470	208243	-	Molecular genetics of adult ADHD: converging evidence from genome-wide association and extended pedigree linkage studies.	Attention deficit hyperactivity disorder	Other	343 cases, 304 controls	NR	6p21.1	TFEB	rs2842643-?
11209002	1	67363048	1	67571311	67571611	67571461	208413	+	Genome-wide association study for Crohn's disease in the Quebec Founder Population identifies multiple validated disease loci.	Crohn's disease	Inflammatory condition	382 trios	750 cases,828 controls,521 trios	1p31.3	IL23R	17 marker haplotype-2
9268480	6	32471821	6	32680201	32680501	32680351	208530	+	A genome-wide association study identifies three new susceptibility loci for ulcerative colitis in the Japanese population.	Ulcerative colitis	Inflammatory condition	376 Japanese cases, 934 Japanese controls	376 Japanese cases, 1,097 Japanese controls	6p21.32	BTNL2	rs9268480-G
10988802	9	97416519	9	97624907	97625207	97625057	208538	+	Chemerin, a Novel Adipokine in the Regulation of Angiogenesis	Plasma chemerin levels	Other	1,354 Mexican-American family members	NR	9q22.32	PTCH	rs10988802-?
4889294	16	79861259	16	80070081	80070381	80070231	208972	+	A genome-wide association study identifies protein quantitative trait loci (pQTLs).	Protein quantitative trait loci	Other	1,200 individuals	NR	16q23.2	BCM01	rs4889294-?
3814219	10	105637084	10	105427947	105428247	105428097	208987	-	Genome-wide association of echocardiographic dimensions, brachial artery endothelial function and treadmill exercise responses in the Framingham Heart Study.	Endothelial function traits	Other	1,238 individuals(Framingham)	NR	10q24.33	OBFC1	rs3814219-?
1980493	6	32471192	6	32680201	32680501	32680351	209159	+	Genome-wide association study of determinants of anti-cyclic citrullinated peptide antibody titer in adults with rheumatoid arthritis.	Anti-cyclic Citrullinated Peptide Antibody	Other	531 individuals with rheumatoid arthritis	849 individuals with rheumatoid arthritis	6p21.32	HLA-DRA, BTNL2	rs1980493-?
6420094	5	176750241	5	176959520	176959820	176959670	209429	+	New loci associated with kidney function and chronic kidney disease	Chronic kidney disease	Other	Up to 67,093 European ancestry individuals	Up to 22,982 European ancestry individuals	5q35.3	SLC34A1,GRK6,RGS14,LMAN2,PRR7,F12,PFN3	rs6420094-G
3025343	9	135468175	9	135677666	135677966	135677816	209641	+	Genome-wide meta-analyses identify multiple loci associated with smoking behavior	Smoking behavior	Other	Up to 74,035 European ancestry individuals	Up to 68,988 participants	9q34.2	DBH	rs3025343-G
12047808	1	177735936	1	177945695	177945995	177945845	209909	+	Genome-wide association analysis of susceptibility and clinical phenotype in multiple sclerosis.	Multiple sclerosis (age of onset)	Inflammatory condition	978 cases,883 controls	NR	1q25.2	C1orf125	rs12047808-?
6017342	20	42498441	20	42708324	42708624	42708474	210033	+	Genome-wide association study of ulcerative colitis identifies three new susceptibility loci, including the HNF4A region.	Ulcerative colitis	Inflammatory condition	2,361 European ancestry cases, 5,417 European ancestry controls	2,321 European ancestry cases, 4,818 European ancestry controls	20q13.12	HNF4A	rs6017342-C
1463605	12	30005149	12	29794866	29795166	29795016	210133	-	Genetic correlates of longevity and selected age-related phenotypes: a genome-wide association study in the Framingham Study.	Aging traits	Other	1,345 individuals(Framingham)	NR	12p11.22	Intergenic	rs1463605-?
2104286	10	6139050	10	6349272	6349572	6349422	210372	+	Genome-wide association study identifies new multiple sclerosis susceptibility loci on chromosomes 12 and 20.	Multiple sclerosis	Inflammatory condition	1,618 European ancestry cases, 3,413 European ancestry controls	2,256 European ancestry cases, 2,310 European ancestry controls	10p15.1	IL2RA	rs2104286-A
706778	10	6138954	10	6349272	6349572	6349422	210468	+	Genome-wide association study meta-analysis identifies seven new rheumatoid arthritis risk lock	Rheumatoid arthritis	Inflammatory condition	5,539 European ancestry cases, 20,169 European ancestry controls	6,768 European ancestry cases, 8,806 European ancestry controls	10p15.1	IL2RA	rs706778-T
706779	10	6138829	10	5928180	5928480	5928330	210499	-	Variant of TYR and Autoimmunity Susceptibility Loci in Generalized Vitiligo	Vitiligo	Other	1,392 European ancestry cases, 2,629 European ancestry controls	647 European ancestry cases, 1,056 European ancestry controls, 183 European ancestry trios, 332 European ancestry multiplex families	10p15.1	IL2RA,RBM17,PFKB3	rs706779-A
2736428	6	31951902	6	32162471	32162771	32162621	210719	+	Genome-wide association identifies OBFC1 as a locus involved in human leukocyte telomere biology	Telomere length	Other	3,417 European ancestry individuals	1,893 African American and white individuals, 2,876 British women	6p21.33	SLC44A4	rs2736428-T
2542151	18	12769946	18	12981291	12981591	12981441	211495	+	Meta-analysis of genome-wide association study data identifies additional type 1 diabetes risk loci.	Type 1 diabetes	Other	3,561 cases,4,646 controls	6,225 cases,6,946 controls, 3,064 trios	18p11.21	PTPN2	rs2542151-C
9870680	3	7504554	3	7292157	7292457	7292307	212247	-	Novel loci for major depression identified by genome-wide association study of Sequenced Treatment Alternatives to Relieve Depression and meta-analysis of three studies.	Major depressive disorder (broad)	Other	3,957 cases, 3,428 controls	NR	3p26.1	GRM7	rs9870680-T
727979	6	149635612	6	149848167	149848467	149848317	212705	+	Genome-wide association and linkage analyses of hemostatic factors and hematological phenotypes in the Framingham Heart Study.	Hemostatic factors and hematological phenotypes	Other	1,000 individuals(Framingham	NR	6q25.1	MAP3K7IP2	rs727979-?
10486567	7	27943087	7	28155893	28156193	28156043	212956	+	Multiple loci identified in a genome-wide association study of prostate cancer.	Prostate cancer	Other	1,172 cases,1,157 controls	3,941 cases,3,964 controls	7p15.2	JAZF1	rs10486567-G
6465657	7	97654262	7	97867847	97868147	97867997	213735	+	Identification of seven new prostate cancer susceptibility loci through a genome-wide association study.	Prostate cancer	Other	1,854 European ancestry cases, 1,894 European ancestry controls	19,879 cases, 18,761 controls (European, Chinese, Japanese, African American, Latino, and Hawaiian ancestry)	7q21.3	NR	rs6465657-T
4984390	15	92740511	15	92954280	92954580	92954430	213919	+	HLA-B*5701 genotype is a major determinant of drug-induced liver injury due to flucloxacillin.	Drug-induced liver injury (flucloxacillin)	Other	58 cases, 282 controls	NR	15q26.2	MCTP2	rs4984390-?
4805834	19	38145498	19	38359642	38359942	38359792	214294	+	Genetic loci influencing kidney function and chronic kidney disease	Serum creatinine	Other	23,812 European descent individuals	16,626 European individuals	19q13.11	SLC7A9	rs4805834-A
1165196	6	25921128	6	26135314	26135614	26135464	214336	+	Multiple Genetic Loci Influence Serum Urate And Their Relationship With Gout and Cardiovascular Disease Risk Factors	Serum urate	Other	28,283 white individuals	22,054 women	6p22.2	SLC17A1	rs1165196-G
1082714	12	65915097	12	66129613	66129913	66129763	214666	+	Hippocampal atrophy as a quantitative trait in a genome-wide association study identifying novel susceptibility genes for Alzheimer's disease.	Hippocampal atrophy	Other	172 cases, 209 controls	NR	12q14.3	CAND1	rs1082714-?
7202877	16	73804745	16	73589890	73590190	73590040	214705	-	Genome-wide association study and meta-analysis find that over 40 loci affect risk of type 1 diabetes.	Type 1 diabetes	Other	7,514 cases, 9,045 controls	4,267 cases, 4,670 controls, 4,342 trios	16q23.1	Intergenic	rs7202877-G
13194984	6	26608541	6	26393582	26393882	26393732	214809	-	Variants in TF and HFE explain approximately 40% of genetic variation in serum-transferrin levels.	Serum markers of iron status	Other	459 twin pairs	NR	6p22.1	BTN1A1	rs13194984-?
8005745	14	61255047	14	61039691	61039991	61039841	215206	-	Genome-wide association with select biomarker traits in the Framingham Heart Study.	Select biomarker traits	Other	1,012 individuals(Framingham)	NR	14q23.2	Intergenic	rs8005745-?
13263959	8	142701496	8	142485479	142485779	142485629	215867	-	Web-based, participant-driven studies yield novel genetic associations for common traits	Hair color	Other	9,126 Northern European ancestry individuals	NR	8q24.3	NR	rs13263959-?
494620	6	31946691	6	32162471	32162771	32162621	215930	+	Loci at chromosomes 13, 19 and 20 influence age at natural menopause.	Menopause (age at onset)	Other	2,979 women	2,560 women	6p21.32	NR	rs494620-?
7577925	2	133756988	2	133973265	133973565	133973415	216427	+	Genome-wide association scan of quantitative traits for attention deficit hyperactivity disorder identifies novel associations and confirms candidate gene associations.	Attention deficit hyperactivity disorder	Other	909 trios	NR	2q21.2	FLJ34870	rs7577925-?
11966200	6	31945044	6	32162471	32162771	32162621	217577	+	Genome-wide association study for vitiligo identifies susceptibility loci at 6q27 and the MHC	Vitiligo	Other	1,117 Chinese Han cases, 1,429 Chinese Han controls	5,910 Chinese Han cases, 9,916 Chinese Han controls, 713 Chinese Uygur cases, 824 Chinese Uygur controls	6p21.33	HLA-C,HLA-B	rs11966200-A
9368699	6	31910519	6	31692780	31693080	31692930	217589	-	Common genetic variation and the control of HIV-1 in humans.	HIV-1 control	Other	2,362 Caucasian cases	NR	6p21.33	SNORD52	rs9368699-?
1463132	16	10090587	16	10309929	10310229	10310079	219492	+	Common genetic variation and the control of HIV-1 in humans.	HIV-1 control	Other	2,362 Caucasian cases	NR	16p13.2	NR	rs1463132-?
4538475	4	15347034	4	15566974	15567274	15567124	220090	+	Genome-wide association study identifies common variants at four loci as genetic risk factors for Parkinson's disease.	Parkinson's disease	Other	988 Japanese cases, 2,521 Japanese controls	933 Japanese cases, 15,753 Japanese controls	4p15.32	BST1	rs4538475-?
2836878	21	39387403	21	39607409	39607709	39607559	220156	+	Loci on 20q13 and 21q22 are associated with pediatric-onset inflammatory bowel disease.	Inflammatory bowel disease	Inflammatory condition	1,011 cases,4,250 controls	1,922 cases,14,124 controls	21q22.2	PSMG1	rs2836878-?
2242944	21	39387047	21	39607409	39607709	39607559	220512	+	Genome-wide association study of ankylosing spondylitis identifies non-MHC susceptibility loci.	Ankylosing spondylitis	Inflammatory condition	2,053 European descent cases, 5,140 European descent controls	898 British cases, 1,518 British controls	21q22.2	PSMG1	rs2242944-?
1000113	5	150220268	5	150440710	150441010	150440860	220592	+	Genome-wide association study of 14,000 cases of seven common diseases and 3,000 shared controls.	Crohn's disease	Inflammatory condition	1,748 cases,2,938 controls	(see Parkes 2007)	5q33.1	IRGM	rs1000113-T
10176705	2	50598277	2	50376309	50376609	50376459	221818	-	A genome-wide association study of Cloninger's temperament scales: Implications for the evolutionary genetics of personality	Personality dimensions	Other	5,117 individuals from 2,567 families	NR	2p16.3	NRXN1	rs10176705-T
36563	14	70422400	14	70200183	70200483	70200333	222067	-	Genome-wide association study of alcohol dependence.	Alcohol dependence	Other	476 German cases, 1,358 German controls	1,024 German cases, 996 German controls	14q24.2	Intergenic	rs36563-A
4243849	8	136782318	8	137004573	137004873	137004723	222405	+	Genome-Wide Association Study Identifies Variants Associated with Histologic Features of Nonalcoholic Fatty Liver Disease	Non-alcoholic fatty liver disease histology (other)	Other	236 non-Hispanic Caucasian women	NR	8q24.23	Intergenic	rs4243849-G
2251301	8	11156446	8	11378780	11379080	11378930	222484	+	Genomewide association study of movement-related adverse antipsychotic effects.	Response to antipsychotic therapy (extrapyramidal side effects)	Other	738 schizophrenic individuals	NR	8p23.1	Intergenic	rs2251301-?
1473247	5	158536148	5	158313490	158313790	158313640	222508	-	A genome-wide meta-analysis identifies 22 loci associated with eight hematological parameters in the HaemGen consortium.	Mean platelet volume	Other	4,627 European individuals	9,316 European individuals	5q33.3	NR	rs1473247-C
7591163	2	228423618	2	228200771	228201071	228200921	222697	-	Framingham Heart Study 100K Project: genome-wide associations for blood pressure and arterial stiffness	Blood pressure	Other	644-1,327 individuals, depending on measure(Framingham)	NR	2q36.3	CCL20, WDR69	rs7591163-?
6736997	2	235279935	2	235056890	235057190	235057040	222895	-	Genome-wide association study of pancreatic cancer in Japanese population	Pancreatic cancer	Other	991 Japanese cases, 5,209 Japanese controls	NR	2q37.2	ARL4C	rs6736997-A
11525066	7	78013912	7	78237058	78237358	78237208	223296	+	Hippocampal atrophy as a quantitative trait in a genome-wide association study identifying novel susceptibility genes for Alzheimer's disease.	Hippocampal atrophy	Other	172 cases, 209 controls	NR	7q21.11	MAGI2	rs11525066-?
6920220	6	138048196	6	138271618	138271918	138271768	223572	+	Genome-wide association study meta-analysis identifies seven new rheumatoid arthritis risk lock	Rheumatoid arthritis	Inflammatory condition	5,539 European ancestry cases, 20,169 European ancestry controls	6,768 European ancestry cases, 8,806 European ancestry controls	6q23.3	TNFAIP3	rs6920220-A
2326458	16	83545179	16	83321056	83321356	83321206	223973	-	Many sequence variants affecting diversity of adult human height.	Height	Other	30,968 individuals	8,541 individuals	16q24.1	ZDHHC7, CRISPLD2, USP10	rs2326458-C
2142672	6	16305172	6	16529002	16529302	16529152	223980	+	Genetic Variants Influencing Circulating Lipid Levels and Risk of Coronary Artery Disease	LDL cholesterol	Other	up to 17,243 white European descent individuals	up to 37,774 white European descent individuals, up to 9,665 Indian Asian individuals	6p22.3	MYLIP,GMPR	rs2142672-C
3129055	6	29778239	6	30002637	30002937	30002787	224548	+	Genome-wide association study reveals multiple nasopharyngeal carcinoma-associated loci within the HLA region at chromosome 6p21.3.	Nasopharyngeal carcinoma	Other	277 Han Chinese cases, 285 Han Chinese controls	635 Han Chinese cases, 1,640 Han Chinese controls	6p22.1	HLA-F	rs3129055-G
710841	4	82368854	4	82143808	82144108	82143958	224896	-	Meta-analysis of genome-wide scans for human adult stature identifies novel Loci and associations with measures of skeletal frame size.	Height	Other	12,611 individuals	7,187 individuals	4q21.21	PRKG2	rs710841-?
788867	4	82369029	4	82143808	82144108	82143958	225071	-	Hundreds of variants clustered in genomic loci and biological pathways affect human height	Height	Other	133,653 Caucasian European ancestry individuals	50,074 Caucasian European ancestry individuals	4q21.21	PRKG2, BMP3	rs788867-T
17216525	19	19523219	19	19748154	19748454	19748304	225085	+	Common variants at 30 loci contribute to polygenic dyslipidemia.	Triglycerides	Other	19,840 individuals	Up to 20,623 individuals	19p13.11	NCAN,CILP2,PBX4	rs17216525-T
2624265	15	36935940	15	36710611	36710911	36710761	225179	-	Genome-wide association analysis of metabolic traits in a birth cohort from a founder population.	Other metabolic traits	Other	4,763 individuals	NR	15q14	Intergenic	rs2624265-G
2056626	1	165687048	1	165912768	165913068	165912918	225870	+	Genome-wide association study of systemic sclerosis identifies CD247 as a new susceptibility locus	Systemic sclerosis	Inflammatory condition	2,296 European ancestry cases, 5,171 European ancestry controls	2,753 European ancestry cases, 4,569 European ancestry controls	1q24.2	CD247	rs2056626-?
7512898	1	198939528	1	198713322	198713622	198713472	226056	-	Genome-wide association study of electrocardiographic conduction measures in an isolated founder population: Kosrae.	Electrocardiographic conduction measures	Other	1,262 Kosraen individuals	NR	1q32.1	NR	rs7512898-?
7722022	5	172867503	5	173093658	173093958	173093808	226305	+	Genome-wide linkage and association analyses to identify genes influencing adiponectin levels: the GEMS Study.	Adiponectin levels	Inflammatory condition	997 cases, 989 controls	NR	5q35.2	Intergenic	rs7722022-?
17115100	10	104581382	10	104354381	104354681	104354531	226851	-	Genome-wide association study reveals genetic risk underlying Parkinson's disease.	Parkinson's disease	Other	1,713 European ancestry cases, 3,978 European ancestry controls	3,361 European ancestry cases, 4,573 European ancestry controls	10q24.32	CYP17A1, C10orf32, CNNM2, SFXN2	rs17115100-G
16996148	19	19519471	19	19292166	19292466	19292316	227155	-	Six new loci associated with blood low-density lipoprotein cholesterol, high-density lipoprotein cholesterol or triglycerides in humans.	LDL cholesterol	Other	2,758 individuals	18,544 individuals	19p13.11	CILP2, PBX4	rs16996148-T
10499194	6	138044329	6	138271618	138271918	138271768	227439	+	Two independent alleles at 6q23 associated with risk of rheumatoid arthritis	Rheumatoid arthritis	Inflammatory condition	397 cases,1,211 Framingham individuals	2,283 cases,3,258 controls	6q23.3	TNFAIP3, OLIG3	rs10499194-C
1424233	16	78240251	16	78467784	78468084	78467934	227683	+	Genome-wide association study for early-onset and morbid adult obesity identifies three new risk loci in European populations.	Obesity	Other	695 obese adults, 685 obese children, 731 lean adults, 685 lean children	1,171 obese adults, 896 obese children, 1,114 lean adults, 1,297 lean children, 4,417 adults, 5,291 children	16q23.2	MAF	rs1424233-A
2089222	12	115487040	12	115258956	115259256	115259106	227934	-	Germline genomic variants associated with childhood acute lymphoblastic leukemia.	Acute lymphoblastic leukemia (childhood)	Other	317 European descent cases, 17,958 European descent controls	NR	12q24.22	KRTHB5	rs2089222-A
6910071	6	32390831	6	32162471	32162771	32162621	228210	-	Genome-wide association study meta-analysis identifies seven new rheumatoid arthritis risk lock	Rheumatoid arthritis	Inflammatory condition	5,539 European ancestry cases, 20,169 European ancestry controls	6,768 European ancestry cases, 8,806 European ancestry controls	6p21.32	HLA-DRB1	rs6910071-G
641525	8	2727908	8	2499402	2499702	2499552	228356	-	Genome-wide Association Study Identifies BICD1 as a Susceptibility Gene for Emphysema	Emphysema-related traits	Other	Up to 2,380 Caucasian individuals (including 1,455 Caucasian cases)	NR	8p23.2	CSMD1	rs641525-T
6941421	6	15197129	6	15425521	15425821	15425671	228542	+	Genome-wide association analysis of susceptibility and clinical phenotype in multiple sclerosis.	Multiple sclerosis (severity)	Inflammatory condition	794 cases, 883 controls	NR	6p23	JARID2	rs6941421-?
4128725	1	157672582	1	157443671	157443971	157443821	228761	-	Genome-wide association with select biomarker traits in the Framingham Heart Study.	Select biomarker traits	Other	1,012 individuals(Framingham)	NR	1q23.2	OR10J1	rs4128725-?
10871454	16	30955579	16	31184199	31184499	31184349	228770	+	A genome-wide scan for common genetic variants with a large influence on warfarin maintenance dose.	Warfarin maintenance dose	Other	181 individuals	374 individuals	16p11.2	VKORC1	rs10871454-?
1004467	10	104584496	10	104354381	104354681	104354531	229965	-	Genome-wide association study of blood pressure and hypertension.	Systolic blood pressure	Other	29,136 individuals	34,433 individuals	10q24.32	CYP17A1	rs1004467-A
9658108	6	35471734	6	35241428	35241728	35241578	230156	-	Genomewide pharmacogenomic study of metabolic side effects to antipsychotic drugs	Response to antipsychotic treatment	Other	738 European American, African American, and other schizophrenia cases	NR	6p21.31	PPARD	rs9658108-?
3769528	2	33324695	2	33555057	33555357	33555207	230512	+	A genome-wide association study in 19 633 Japanese subjects identified LHX3-QSOX2 and IGF1 as adult height loci.	Height	Other	19,633 Japanese individuals	NR	2p22.3	LTBP1	rs3769528-G
227584	17	39581072	17	39350028	39350328	39350178	230894	-	New sequence variants associated with bone mineral density.	Bone mineral density (hip)	Other	6,865 individuals	8,510 individuals	17q21.31	C17orf53	rs227584-T
1585440	13	65379815	13	65610600	65610900	65610750	230935	+	Genome-wide association study of pancreatic cancer in Japanese population	Pancreatic cancer	Other	991 Japanese cases, 5,209 Japanese controls	NR	13q21.32	LOC387933	rs1585440-C
9400317	6	110114339	6	109882557	109882857	109882707	231632	-	Genetic variation in IL28B predicts hepatitis C treatment-induced viral clearance.	Response to hepatitis C treatment	Other	871 Caucasian, 191 African American, and 75 Hispanic participants	NR	6q21	AKD2	rs9400317-?
2236164	20	33560766	20	33792809	33793109	33792959	232193	+	A genome-wide association study in 19 633 Japanese subjects identified LHX3-QSOX2 and IGF1 as adult height loci.	Height	Other	19,633 Japanese individuals	NR	20q11.22	GDF5, UQCC	rs2236164-C
7561317	2	634952	2	867084	867384	867234	232282	+	Genome-wide association yields new sequence variants at seven loci that associate with measures of obesity.	Body mass index	Other	80,969 individuals	11,036 individuals	2p25.3	TMEM18	rs7561317-G
1800961	20	42475777	20	42708324	42708624	42708474	232697	+	Common variants at 30 loci contribute to polygenic dyslipidemia.	HDL cholesterol	Other	19,840 individuals	Up to 20,623 individuals	20q13.12	HNF4A	rs1800961-T
17019682	12	90829400	12	91061976	91062276	91062126	232726	+	The Association of Genome-Wide Variation with the Risk of Incident Heart Failure in Adults of European and African Ancestry: A Prospective Meta-Analysis from the CHARGE Consortium	Heart failure	Other	20,926 European ancestry participants, 2,895 African ancestry participants	NR	12q21.33	BTG1	rs17019682-?
1046896	17	78278821	17	78045826	78046126	78045976	232845	-	Common variants at ten genomic loci influence hemoglobin A1C levels via glycemic and non-glycemic pathways	Glycated hemoglobin levels	Other	up to 46,368 European ancestry individuals	NR	17q25.3	FN3K	rs1046896-T
10486715	7	41445132	7	41211708	41212008	41211858	233274	-	Genome-wide association studies in an isolated founder population from the Pacific Island of Kosrae.	Quantitative traits	Other	Up to 2,906 Micronesian individuals	NR	7p14.1	Intergenic	rs10486715-A
2159128	19	901379	19	1134883	1135183	1135033	233654	+	A genome-wide association study of optic disc parameters	Vertical cup-disc ratio	Other	7,360 Caucasian individuals	4,455 Caucasian individuals	19p13.3	ARID3A	rs2159128-G
864537	1	165678007	1	165912768	165913068	165912918	234911	+	Multiple common variants for celiac disease influencing immune gene expression.	Celiac disease	Inflammatory condition	4,533 European descent cases, 10,750 European descent controls	4,918 European descent cases, 5,684 European descent controls	1q24.2	CD247	rs864537-?
4845552	1	151746621	1	151981513	151981813	151981663	235042	+	Hippocampal atrophy as a quantitative trait in a genome-wide association study identifying novel susceptibility genes for Alzheimer's disease.	Hippocampal atrophy	Other	172 cases, 209 controls	NR	1q21.3	S100A5	rs4845552-?
644695	3	178774390	3	178538324	178538624	178538474	235916	-	Novel loci for major depression identified by genome-wide association study of Sequenced Treatment Alternatives to Relieve Depression and meta-analysis of three studies.	Major depressive disorder (broad)	Other	3,957 cases, 3,428 controls	NR	3q26.32	NR	rs644695-A
3129934	6	32444164	6	32680201	32680501	32680351	236187	+	Identification of a novel risk locus for multiple sclerosis at 13q31.3 by a pooled genome-wide scan of 500,000 single nucleotide polymorphisms.	Multiple sclerosis	Inflammatory condition	242 cases,242 controls	375 cases,375 controls	6p21.32	HLA-DRB1	rs3129934-T
11634397	15	78219276	15	77982564	77982864	77982714	236562	-	Twelve type 2 diabetes susceptibility loci identified through large-scale association analysis	Type 2 diabetes	Other	8,130 European descent cases, 38,987 European descent controls	Up to 34,412 European descent cases, 59,925 European descent controls	15q25.1	ZFAND6	rs11634397-G
13361189	5	150203579	5	150440710	150441010	150440860	237281	+	Sequence variants in the autophagy gene IRGM and multiple other replicating loci contribute to Crohn's disease susceptibility.	Crohn's disease	Inflammatory condition	1,748 cases,2,938 controls	1,182 cases,2,024 controls	5q33.1	IRGM	rs13361189-?
840016	1	165675293	1	165912768	165913068	165912918	237625	+	Genome-wide association study meta-analysis identifies seven new rheumatoid arthritis risk lock	Rheumatoid arthritis	Inflammatory condition	5,539 European ancestry cases, 20,169 European ancestry controls	6,768 European ancestry cases, 8,806 European ancestry controls	1q24.2	CD247	rs840016-C
1001021	22	24733598	22	24495503	24495803	24495653	237945	-	Cross-Disorder Genomewide Analysis of Schizophrenia, Bipolar Disorder, and Depression	Schizophrenia, bipolar disorder and depression (combined)	Other	402 European ancestry schizophrenia cases, 1,021 European ancestry bipolar I cases, 493 European ancestry bipolar II cases, 1,210 European ancestry MDD cases, 1,060 European ancestry controls	NR	22q12.1	MYO18B	rs1001021-A
6590322	11	127711619	11	127949931	127950231	127950081	238462	+	Hippocampal atrophy as a quantitative trait in a genome-wide association study identifying novel susceptibility genes for Alzheimer's disease.	Hippocampal atrophy	Other	172 cases, 209 controls	NR	11q24.3	Intergenic	rs6590322-?
4387287	10	105667886	10	105427947	105428247	105428097	239789	-	Genome-wide association identifies OBFC1 as a locus involved in human leukocyte telomere biology	Telomere length	Other	3,417 European ancestry individuals	1,893 African American and white individuals, 2,876 British women	10q24.33	OBFC1	rs4387287-A
7250872	19	1762602	19	2003199	2003499	2003349	240747	+	Genome-wide association and meta-analysis of bipolar disorder in individuals of European ancestry.	Bipolar disorder	Other	3,683 cases, 14,507 controls	NR	19p13.3	NR	rs7250872-T
10755578	6	160889727	6	161130496	161130796	161130646	240919	+	Genome-wide haplotype association study identifies the SLC22A3-LPAL2-LPA gene cluster as a risk locus for coronary artery disease	Coronary heart disease	Other	1,926 cases, 2,938 controls	7,073 cases, 7,325 controls	6q25.3	SLC22A3,LPAL2,LPA	4-SNP haplotype-1
700651	2	198339958	2	198581211	198581511	198581361	241403	+	Susceptibility loci for intracranial aneurysm in European and Japanese populations.	Intracranial aneurysm	Other	1,580 European cases,6,276 European controls	495 Japanese cases,676 Japanese controls	2q33.1	BOLL, PLCL1	rs700651-G
2014355	12	119659906	12	119418148	119418448	119418298	241608	-	A genome-wide perspective of genetic variation in human metabolism.	Serum metabolites	Other	1,809 European individuals	422 European females	12q24.31	ACADS	rs2014355-T
9292777	5	40473704	5	40715332	40715632	40715482	241778	+	Sequence variants in the autophagy gene IRGM and multiple other replicating loci contribute to Crohn's disease susceptibility.	Crohn's disease	Inflammatory condition	1,748 cases,2,938 controls	1,182 cases,2,024 controls	5p13.1	Intergenic	rs9292777-?
6548238	2	624904	2	867084	867384	867234	242330	+	Six new loci associated with body mass index highlight a neuronal influence on body weight regulation.	Body mass index	Other	32,387 individuals	59,092 individuals	2p25.3	TMEM18	rs6548238-C
2779116	1	156852038	1	156607690	156607990	156607840	244198	-	Common variants at ten genomic loci influence hemoglobin A1C levels via glycemic and non-glycemic pathways	Glycated hemoglobin levels	Other	up to 46,368 European ancestry individuals	NR	1q23.1	SPTA1	rs2779116-T
16926246	10	70763397	10	70517590	70517890	70517740	245657	-	Common variants at ten genomic loci influence hemoglobin A1C levels via glycemic and non-glycemic pathways	Glycated hemoglobin levels	Other	up to 46,368 European ancestry individuals	NR	10q22.1	HK1	rs16926246-C
245201	5	127197110	5	126950525	126950825	126950675	246435	-	A genome-wide association study of schizophrenia using brain activation as a quantitative phenotype.	Brain imaging in schizophrenia (interaction)	Other	64 cases, 74 cases	NR	5q23.2	CTXN3, SLC12A2	rs245201-?
12046278	1	10722163	1	10968487	10968787	10968637	246474	+	Genome-wide association study of blood pressure and hypertension.	Systolic blood pressure	Other	29,136 individuals	34,433 individuals	1p36.22	CASZ1	rs12046278-T
5753037	22	28911721	22	28664354	28664654	28664504	247217	-	Genome-wide association study and meta-analysis find that over 40 loci affect risk of type 1 diabetes.	Type 1 diabetes	Other	7,514 cases, 9,045 controls	4,267 cases, 4,670 controls, 4,342 trios	22q12.2	Intergenic	rs5753037-T
6564851	16	79822097	16	80070081	80070381	80070231	248134	+	Common variation in the beta-carotene 15,15'-monooxygenase 1 gene affects circulating levels of carotenoids: a genome-wide association study.	Plasma carotenoid and tocopherol levels	Other	1,191 individuals	2,751 individuals	16q23.2	BCMO1	rs6564851-G
7767084	6	160882492	6	161130496	161130796	161130646	248154	+	Genome-wide haplotype association study identifies the SLC22A3-LPAL2-LPA gene cluster as a risk locus for coronary artery disease	Coronary heart disease	Other	1,926 cases, 2,938 controls	7,073 cases, 7,325 controls	6q25.3	SLC22A3,LPAL2,LPA	4-SNP haplotype-1
1373692	5	40466939	5	40715332	40715632	40715482	248543	+	Novel Crohn disease locus identified by genome-wide association maps to a gene desert on 5p13.1 and modulates expression of PTGER4.	Crohn's disease	Inflammatory condition	547 cases,928 controls	1,266 cases,559 controls,428 trios	5p13.1	Intergenic	rs1373692-?
4771450	13	102767491	13	102518199	102518499	102518349	249142	-	Association of a common nonsynonymous variant in GLUT9 with serum uric acid levels in old order amish.	Serum uric acid	Other	408 women,460 men	NR	13q33.1	NR	rs4771450-?
216345	9	33789369	9	34038667	34038967	34038817	249448	+	Collaborative genome-wide association analysis supports a role for ANK3 and CACNA1C in bipolar disorder.	Bipolar disorder	Other	4,387 cases,6,209 controls	NR	9p13.3	NR	rs216345-T
2231142	4	89271346	4	89521378	89521678	89521528	250182	+	Meta-analysis of 28,141 individuals identifies common variants within five new loci that influence uric acid concentrations.	Serum uric acid	Other	12,328 European males, 15,813 European females	NR	4q22.1	ABCG2	rs2231142-T
6919346	6	160880348	6	161130496	161130796	161130646	250298	+	Genome-wide association study of plasma Lp(a)levels Identifies multiple genes on chromosome 6q	Plasma Lp (a) levels	Other	357 individuals	1,054 individuals	6q25.3	LPA	rs6919346-?
2257205	17	53803295	17	54053560	54053860	54053710	250415	+	Genome-wide association study of pancreatic cancer in Japanese population	Pancreatic cancer	Other	991 Japanese cases, 5,209 Japanese controls	NR	17q22	RNF43	rs2257205-A
2395148	6	32429531	6	32680201	32680501	32680351	250820	+	Primary biliary cirrhosis associated with HLA, IL12A, and IL12RB2 variants.	Primary biliary cirrhosis	Inflammatory condition	505 cases, 1,507 controls	up to 526 cases, 1,206 controls	6p21.32	c6orf10, BTNL2, HLA-DQB1	4-SNP haplotype-2
3129900	6	32413956	6	32162471	32162771	32162621	251335	-	A genome-wide study identifies HLA alleles associated with lumiracoxib-related liver injury	Lumiracoxib-related liver injury	Other	41 cases, 176 controls	98 cases, 405 controls	6p21.32	HLA-DRB1	rs3129900-?
10496702	2	133722038	2	133973265	133973565	133973415	251377	+	A genome-wide meta-analysis identifies novel loci associated with schizophrenia and bipolar disorder	Biplolar disorder and schizophrenia	Other	651 European American bipolar cases, 1,171 European American schizophrenia cases, 2,412 European American controls	NR	2q21.2	NAP5	rs10496702-G
965513	9	99595929	9	99847570	99847870	99847720	251791	+	Common variants on 9q22.33 and 14q13.3 predispose to thyroid cancer in European populations.	Thyroid cancer	Other	192 cases, 37,196 controls	432 cases, 1,727 controls	9q22.33	FOXE1	rs965513-A
7072268	10	70769918	10	70517590	70517890	70517740	252178	-	Novel association of HK1 with glycated hemoglobin in a non-diabetic population: a genome-wide evaluation of 14,618 participants in the Women's Genome Health Study.	Glycated hemoglobin levels	Other	14,618 Caucasian women	455 Caucasian men and women	10q21.3	HK1	rs7072268-A
9858542	3	49676986	3	49424522	49424822	49424672	252314	-	Genome-wide association study of ulcerative colitis identifies three new susceptibility loci, including the HNF4A region.	Ulcerative colitis	Inflammatory condition	2,361 European ancestry cases, 5,417 European ancestry controls	2,321 European ancestry cases, 4,818 European ancestry controls	3p21.31	MST1	rs9858542-?
12638253	3	158108784	3	158361201	158361501	158361351	252567	+	Genome-wide association analysis of susceptibility and clinical phenotype in multiple sclerosis.	Multiple sclerosis (severity)	Inflammatory condition	794 cases, 883 controls	NR	3q25.32	FLJ16641	rs12638253-?
11072089	15	67437106	15	67183683	67183983	67183833	253273	-	A genome-wide meta-analysis identifies novel loci associated with schizophrenia and bipolar disorder	Biplolar disorder and schizophrenia	Other	651 European American bipolar cases, 1,171 European American schizophrenia cases, 2,412 European American controls	NR	15q23	NR	rs11072089-C
10431058	11	106986727	11	107240094	107240394	107240244	253517	+	Web-based, participant-driven studies yield novel genetic associations for common traits	Common traits (Other)	Other	9,126 Northern European ancestry individuals	NR	11q22.3	NR	rs10431058-?
10506458	12	61731358	12	61984833	61985133	61984983	253625	+	Genome-wide association and linkage analyses of hemostatic factors and hematological phenotypes in the Framingham Heart Study.	Hemostatic factors and hematological phenotypes	Other	1,000 individuals(Framingham	NR	12q14.2	Intergenic	rs10506458-?
6896969	5	40460182	5	40715332	40715632	40715482	255300	+	Meta-analysis of genome scans and replication identify CD6, IRF8 and TNFRSF1A as new multiple sclerosis susceptibility loci.	Multiple sclerosis	Inflammatory condition	2,624 cases, 7,220 controls	2,215 cases, 2,116 controls	5p13.1	PTGER4	rs6896969-C
7157785	14	63305308	14	63049338	63049638	63049488	255820	-	Genetic determinants of circulating sphingolipid concentrations in European populations.	Sphingolipid concentrations	Other	4,110 European individuals	NR	14q23.2	SGPP1	rs7157785-A
716595	10	111996475	10	112252766	112253066	112252916	256441	+	Genome-wide association analysis of susceptibility and clinical phenotype in multiple sclerosis.	Normalized brain volume	Other	753 cases,883 controls	NR	10q25.2	MXI1	rs716595-?
7319311	13	109828578	13	109571954	109572254	109572104	256474	-	A genome-wide meta-analysis identifies novel loci associated with schizophrenia and bipolar disorder	Biplolar disorder and schizophrenia	Other	651 European American bipolar cases, 1,171 European American schizophrenia cases, 2,412 European American controls	NR	13q34	NR	rs7319311-A
2327832	6	138014760	6	138271618	138271918	138271768	257008	+	Multiple common variants for celiac disease influencing immune gene expression.	Celiac disease	Inflammatory condition	4,533 European descent cases, 10,750 European descent controls	4,918 European descent cases, 5,684 European descent controls	6q23.3	TNFAIP3	rs2327832-G
2199936	4	89264354	4	89521378	89521678	89521528	257174	+	Multiple Genetic Loci Influence Serum Urate And Their Relationship With Gout and Cardiovascular Disease Risk Factors	Serum urate	Other	28,283 white individuals	22,054 women	1q23.3	ABCG2	rs2199936-A
10935268	3	138930174	3	138672690	138672990	138672840	257334	-	A genome-wide association study of acenocoumarol maintenance dosage.	Acenocoumarol maintenance dosage	Other	1,451 Caucasian individuals	287 Caucasian individuals	3q22.3	CNTN4	rs10935268-?
4072910	19	8550030	19	8292069	8292369	8292219	257811	-	Hundreds of variants clustered in genomic loci and biological pathways affect human height	Height	Other	133,653 Caucasian European ancestry individuals	50,074 Caucasian European ancestry individuals	19p13.2	ADAMTS10	rs4072910-C
10865331	2	62404975	2	62146850	62147150	62147000	257975	-	Genome-wide association study of ankylosing spondylitis identifies non-MHC susceptibility loci.	Ankylosing spondylitis	Inflammatory condition	2,053 European descent cases, 5,140 European descent controls	898 British cases, 1,518 British controls	2p15	B3GNT2	rs10865331-A
7865146	9	129659457	9	129917854	129918154	129918004	258547	+	A genome-wide association study of the metabolic syndrome in Indian Asian men	Metabolic syndrome	Other	2,554 Indian Asian men	2,240 Indian Asian men	9q34.11	ENG	rs7865146-A
16832015	1	158688539	1	158948209	158948509	158948359	259820	+	A genome-wide study of common SNPs and CNVs in cognitive performance in the CANTAB.	Cognitive performance	Other	1,295 individuals	NR	1q23.2	VANGL2	rs16832015-?
210135	6	33648669	6	33388582	33388882	33388732	259937	-	A genome-wide meta-analysis identifies 22 loci associated with eight hematological parameters in the HaemGen consortium.	Hematological parameters	Other	4,627 European individuals	9,316 European individuals	6p21.31	BAK1	rs210135-A
9314986	13	29356736	13	29618128	29618428	29618278	261542	+	Genome-wide association study identifies a susceptibility locus for biliary atresia on 10q24.2	Biliary atresia	Other	200 Chinese cases, 481 Chinese controls	124 Chinese cases, 90 Chinese controls	13q12.3	UBL3	rs9314986-G
11155133	6	141211517	6	140949644	140949944	140949794	261723	-	Germline genomic variants associated with childhood acute lymphoblastic leukemia.	Acute lymphoblastic leukemia (childhood)	Other	317 European descent cases, 17,958 European descent controls	NR	6q24.1	Intergenic	rs11155133-G
210138	6	33650515	6	33388582	33388882	33388732	261783	-	A genome-wide association study of testicular germ cell tumor.	Testicular germ cell tumor	Other	730 cases, 1,435 controls	571 cases, 1,806 controls	6p21.31	BAK1	rs210138-G
3807375	7	150298142	7	150560225	150560525	150560375	262233	+	Several common variants modulate heart rate, PR interval and QRS duration.	Electrocardiographic traits	Other	Up to 12,670 Icelandic individuals	Up to 10,352 Icelandic individuals	7q36.1	KCNH2	rs3807375-T
6761276	2	113548782	2	113285998	113286298	113286148	262634	-	A genome-wide association study identifies protein quantitative trait loci (pQTLs).	Protein quantitative trait loci	Other	1,200 individuals	NR	2q13	IL1RN	rs6761276-?
4679904	3	161823589	3	162087002	162087302	162087152	263563	+	Primary biliary cirrhosis associated with HLA, IL12A, and IL12RB2 variants.	Primary biliary cirrhosis	Inflammatory condition	505 cases, 1,507 controls	up to 526 cases, 1,206 controls	3q26.1	ARF7	rs4679904-G
2090409	9	108006908	9	108270543	108270843	108270693	263785	+	Meta-analysis of genome-wide association data identifies two loci influencing age at menarche.	Menarche (age at onset)	Other	17,510 women	NR	9q31.2	TMEM38B, SLC44A1, FKTN, FSD1L, TAL2, ZNF462	rs2090409-A
10088218	8	129613130	8	129349004	129349304	129349154	263976	-	A genome-wide association study identifies susceptibility loci for ovarian cancer at 2q31 and 8q24	Ovarian cancer	Other	1,768 European ancestry cases, 2,354 European ancestry controls	8,709 European ancestry cases, 51,764 European ancestry controls	8q24.21	MYC,THEM75	rs10088218-G
1557488	11	126124399	11	125860261	125860561	125860411	263988	-	Conduct disorder and ADHD: evaluation of conduct problems as a categorical and quantitative trait in the international multicentre ADHD genetics study.	Attention deficit hyperactivity disorder and conduct disorder	Other	938 affected trios	NR	11q24.2	KIRREL3	rs1557488-T
7260329	19	46213477	19	45948895	45949195	45949045	264432	-	Sequence variants at CHRNB3-CHRNA6 and CYP2A6 affect smoking behavior	Smoking behavior	Other	31,266 European ancestry individuals	54,731 European descent individuals	19q13.2	CYP2B6	rs7260329-G
1992660	5	40450823	5	40715332	40715632	40715482	264659	+	Systematic association mapping identifies NELL1 as a novel IBD disease gene.	Crohn's disease	Inflammatory condition	393 cases,399 controls	1,248 trios, 2,920 cases, 1,961 controls	5p13.1	PTGER4	rs1992660-?
11085824	19	12862546	19	13127820	13128120	13127970	265424	+	Multiple loci influence erythrocyte phenotypes in the CHARGE Consortium.	Mean corpuscular hemoglobin	Other	24,167 European ancestry individuals	9,456 European ancestry individuals	19p13.13	GCDH	rs11085824-G
6468544	8	98398940	8	98665870	98666170	98666020	267080	+	Genome-wide association study of antipsychotic-induced QTc interval prolongation	Antipsychotic-induced QTc interval prolongation	Other	738 cases	NR	8q22.1	Intergenic	rs6468544-?
6065	17	4777160	17	5044439	5044739	5044589	267429	+	Genome-wide association study of hematological and biochemical traits in a Japanese population	Hematological and biochemical traits	Other	Up to ~14,700 Japanese individuals	NR	17p13.2	GP1BA	rs6065-T
1153188	12	53385262	12	53117345	53117645	53117495	267767	-	Meta-analysis of genome-wide association data and large-scale replication identifies additional susceptibility loci for type 2 diabetes.	Type 2 diabetes	Other	4,549 cases,5,579 controls	24,194 cases,55,598 controls	12q13.2	DCD	rs1153188-A
397020	20	1153885	20	1422248	1422548	1422398	268513	+	Genome-wide association analysis of susceptibility and clinical phenotype in multiple sclerosis.	Multiple sclerosis	Inflammatory condition	978 cases,883 controls	NR	20p13	C20orf46	rs397020-?
4713858	6	35510762	6	35241428	35241728	35241578	269184	-	Many sequence variants affecting diversity of adult human height.	Height	Other	30,968 individuals	8,541 individuals	6p21.31	ANKS1A, TCP11, ZNF76, DEF6,SCUBE3	rs4713858-G
749052	2	232504853	2	232234900	232235200	232235050	269803	-	Many sequence variants affecting diversity of adult human height.	Height	Other	30,968 individuals	8,541 individuals	2q37.1	NPPC, DIS3L2, COPS7B, PDE6D, PTMA	rs749052-A
757978	2	242019773	2	242290683	242290983	242290833	271060	+	Common variants at 2q37.3, 8q24.21, 15q21.3 and 16q24.1 influence chronic lymphocytic leukemia risk.	Chronic lymphocytic leukemia	Other	505 European cases, 1,438 European controls	1,998 European cases, 4,351 European controls	2q37.3	FARP2	rs757978-A
2580816	2	232506209	2	232234900	232235200	232235050	271159	-	Hundreds of variants clustered in genomic loci and biological pathways affect human height	Height	Other	133,653 Caucasian European ancestry individuals	50,074 Caucasian European ancestry individuals	2q37.1	NPPC	rs2580816-T
934299	2	137055409	2	136784076	136784376	136784226	271183	-	Genetic correlates of brain aging on MRI and cognitive test measures: a genome-wide association and linkage analysis in the Framingham Study.	Cognitive test performance	Other	705 individuals(Framingham)	NR	2q22.1	Intergenic	rs934299-?
1360517	9	12997128	9	12725747	12726047	12725897	271231	-	Genomewide association study of a rapid progression cohort identifies new susceptibility alleles for AIDS (ANRS Genomewide Association Study 03).	AIDS	Other	85 French cases, 2,049 French controls	NR	9p23	Intergenic	rs1360517-A
6091737	20	51783298	20	52054397	52054697	52054547	271249	+	Common Variants in the Calcium Sensing Receptor Gene are Associated with Total Serum Calcium Levels	Serum calcium	Other	20,611 European ancestry individuals	NR	20q13.2	Intergenic	rs6091737-T
857721	1	156879171	1	156607690	156607990	156607840	271331	-	Multiple loci influence erythrocyte phenotypes in the CHARGE Consortium.	Other erythrocyte phenotypes	Other	24,167 European ancestry individuals	9,456 European ancestry individuals	1q23.1	SPTA1	rs857721-A
4792394	17	13625641	17	13353656	13353956	13353806	271835	-	Genome-wide association study of conduct disorder symptomatology	Conduct disorder (symptom count)	Other	872 cases, 3,091 controls	NR	17p12	Intergenic	rs4792394-?
3197999	3	49696535	3	49424522	49424822	49424672	271863	-	Genome-wide association identifies multiple ulcerative colitis susceptibility loci	Ulcerative colitis	Inflammatory condition	2,693 European descent cases, 6,791 European descent controls	2,009 European descent cases, 1,580 European descent controls	3p21.31	MST1	rs3197999-T
385893	9	4753175	9	4480026	4480326	4480176	272999	-	A genome-wide meta-analysis identifies 22 loci associated with eight hematological parameters in the HaemGen consortium.	Hematological parameters	Other	4,627 European individuals	9,316 European individuals	9p24.1	AK3	rs385893-C
11225434	11	102196691	11	101923042	101923342	101923192	273499	-	Genome-wide association scan identifies variants near Matrix Metalloproteinase (MMP) genes on chromosome 11q21-22 strongly associated with serum MMP-1 levels.	Serum matrix metalloproteinase	Other	778 Old Order Amish individuals	NR	11q22.2	MMP-1	rs11225434-C
17696736	12	110971200	12	110696138	110696438	110696288	274912	-	Meta-analysis of genome-wide association study data identifies additional type 1 diabetes risk loci.	Type 1 diabetes	Other	3,561 cases,4,646 controls	6,225 cases,6,946 controls, 3,064 trios	12q24.13	C12orf30	rs17696736-G
12418204	11	71927770	11	72202725	72203025	72202875	275105	+	Genome-wide association identifies ATOH7 as a major gene determining human optic disc size	Optic disc size (cup)	Other	1,368 Australian twins, 848 UK individuals	NR	11q13.4	PDE2A	rs12418204-G
11818629	10	130027094	10	129751351	129751651	129751501	275593	-	Common genetic variation and the control of HIV-1 in humans.	HIV-1 control	Other	2,362 Caucasian cases	NR	10q26.2	Intergenic	rs11818629-?
4133289	1	157720560	1	157443671	157443971	157443821	276739	-	Genome-wide association and linkage analyses of hemostatic factors and hematological phenotypes in the Framingham Heart Study.	Hemostatic factors and hematological phenotypes	Other	1,000 individuals(Framingham	NR	1q23.2	OR10J1,OR10J5	rs4133289-?
2503875	10	43134054	10	43410692	43410992	43410842	276788	+	Evidence for VAV2 and ZNF433 as susceptibility genes for multiple sclerosis	Multiple sclerosis	Inflammatory condition	590 Caucasian European descent cases, 825 Caucasian European descent controls	NR	10q11.21	Intergenic	rs2503875-A
4607103	3	64686943	3	64409869	64410169	64410019	276924	-	Meta-analysis of genome-wide association data and large-scale replication identifies additional susceptibility loci for type 2 diabetes.	Type 2 diabetes	Other	4,549 cases,5,579 controls	24,194 cases,55,598 controls	3p14.1	ADAMTS9	rs4607103-C
1561570	10	13195731	10	13472660	13472960	13472810	277079	+	Genome-wide association study identifies variants at CSF1, OPTN and TNFRSF11A as genetic risk factors for Paget's disease of bone	Paget's disease	Other	692 European ancestry cases, 1,001 European ancestry controls	481 European ancestry cases, 520 European ancestry controls	10p13	OPTN	rs1561570-?
10492681	13	39705482	13	39428208	39428508	39428358	277124	-	Genome-wide association with select biomarker traits in the Framingham Heart Study.	Select biomarker traits	Other	1,012 individuals(Framingham)	NR	13q14.11	Intergenic	rs10492681-?
495366	11	102200317	11	101923042	101923342	101923192	277125	-	Genome-wide association scan identifies variants near Matrix Metalloproteinase (MMP) genes on chromosome 11q21-22 strongly associated with serum MMP-1 levels.	Serum matrix metalloproteinase	Other	778 Old Order Amish individuals	NR	11q22.2	MMP	rs495366-A
11099864	4	154112803	4	154389884	154390184	154390034	277231	+	Genome-wide genotyping in amyotrophic lateral sclerosis and neurologically normal controls: first stage analysis and public release of data.	Amyotrophic lateral sclerosis	Other	276 cases,276 controls	NR	4q31.3	KIAA1727	rs11099864-?
7819412	8	11082570	8	10804984	10805284	10805134	277436	-	Common variants at 30 loci contribute to polygenic dyslipidemia.	Triglycerides	Other	19,840 individuals	Up to 20,623 individuals	8p23.1	XKR6, AMAC1L2	rs7819412-G
17234657	5	40437265	5	40715332	40715632	40715482	278217	+	Genome-wide association study of 14,000 cases of seven common diseases and 3,000 shared controls.	Crohn's disease	Inflammatory condition	1,748 cases,2,938 controls	(see Parkes 2007)	5p13.1	Intergenic	rs17234657-G
12035082	1	171164999	1	171443070	171443370	171443220	278221	+	Sequence variants in the autophagy gene IRGM and multiple other replicating loci contribute to Crohn's disease susceptibility.	Crohn's disease	Inflammatory condition	1,748 cases,2,938 controls	1,182 cases,2,024 controls	1q24.3	Intergenic	rs12035082-?
2838815	21	45454017	21	45175565	45175865	45175715	278302	-	Framingham Heart Study genome-wide association: results for pulmonary function measures.	Pulmonary function traits (other)	Other	1,097-1,222 individuals, depending on measure (Framingham)	NR	21q22.3	ADARB1	rs2838815-?
1227756	10	71258509	10	71537223	71537523	71537373	278864	+	Genome-Wide Association Study Identifies Variants Associated with Histologic Features of Nonalcoholic Fatty Liver Disease	Non-alcoholic fatty liver disease histology (lobular)	Other	236 non-Hispanic Caucasian women	NR	10q22.1	COL13A1	rs1227756-G
9467160	6	24549724	6	24828903	24829203	24829053	279329	+	Population-based genome-wide association studies reveal six loci influencing plasma levels of liver enzymes.	Plasma levels of liver enzymes	Other	7,751 European white individuals	4,704 European white and Indian Asian individua	6p22.2	GPLD1	rs9467160-A
374748	5	127727273	5	127446512	127446812	127446662	280611	-	Common body mass index-associated variants confer risk of extreme obesity.	Obesity (extreme)	Other	775 Caucasian cases, 3,197 Caucasian controls	NR	5q23.3	FBN2	rs374748-G
6751715	2	56216880	2	56497488	56497788	56497638	280758	+	Common genetic variation and the control of HIV-1 in humans.	HIV-1 control	Other	2,362 Caucasian cases	NR	2p16.1	Intergenic	rs6751715-?
636864	6	149567298	6	149848167	149848467	149848317	281019	+	Genome-wide association and linkage analyses of hemostatic factors and hematological phenotypes in the Framingham Heart Study.	Hemostatic factors and hematological phenotypes	Other	1,000 individuals(Framingham	NR	6q25.1	Intergenic	rs636864-?
7544736	1	96936930	1	96655256	96655556	96655406	281524	-	Common polygenic variation contributes to risk of schizophrenia and bipolar disorder	Schizophrenia	Other	3,322 European descent cases, 3,587 European descent controls	4,692 European descent cases, 15,493 European descent controls	1p21.3	PTBP2	rs7544736-G
4699052	4	104357238	4	104638958	104639258	104639108	281870	+	A genome-wide association study of testicular germ cell tumor.	Testicular germ cell tumor	Other	730 cases, 1,435 controls	571 cases, 1,806 controls	4q24	Intergenic	rs4699052-C
2093210	14	60027031	14	59743674	59743974	59743824	283207	-	Hundreds of variants clustered in genomic loci and biological pathways affect human height	Height	Other	133,653 Caucasian European ancestry individuals	50,074 Caucasian European ancestry individuals	14q23.1	SIX6	rs2093210-T
29232	6	29719409	6	30002637	30002937	30002787	283378	+	Genome-wide association study reveals multiple nasopharyngeal carcinoma-associated loci within the HLA region at chromosome 6p21.3.	Nasopharyngeal carcinoma	Other	277 Han Chinese cases, 285 Han Chinese controls	635 Han Chinese cases, 1,640 Han Chinese controls	6p22.1	GABBR1	rs29232-A
675209	6	7047082	6	6763500	6763800	6763650	283432	-	Multiple Genetic Loci Influence Serum Urate And Their Relationship With Gout and Cardiovascular Disease Risk Factors	Serum urate	Other	28,283 white individuals	22,054 women	6p24.3	RREB1	rs675209-T
7077164	10	71253203	10	71537223	71537523	71537373	284170	+	Genome-Wide Association Study Identifies Variants Associated with Histologic Features of Nonalcoholic Fatty Liver Disease	Non-alcoholic fatty liver disease histology (lobular)	Other	236 non-Hispanic Caucasian women	NR	10q22.1	COL13A1	rs7077164-A
10892151	11	117036940	11	117321089	117321389	117321239	284299	+	A null mutation in human APOC3 confers a favorable plasma lipid profile and apparent cardioprotection.	Triglycerides	Other	809 individuals	698 individuals	11q23.3	APOA1, APOC3, APOA4, APOA5, DSCAML1	rs10892151-A
17367118	2	123358080	2	123072948	123073248	123073098	284982	-	Genome-wide association scan of quantitative traits for attention deficit hyperactivity disorder identifies novel associations and confirms candidate gene associations.	Attention deficit hyperactivity disorder	Other	909 trios	NR	2q14.3	Intergenic	rs17367118-?
7965445	12	130428855	12	130143570	130143870	130143720	285135	-	Genomic Variation Associated with Mortality among Adults of European and African Ancestry with Heart Failure: The CHARGE Consortium	Mortality among heart failure patients	Other	2,526 European ancestry individuals, 466 African ancestry individuals	NR	12q24.33	LOC338797	rs7965445-A
7249094	19	8577999	19	8292069	8292369	8292219	285780	-	Many sequence variants affecting diversity of adult human height.	Height	Other	30,968 individuals	8,541 individuals	19p13.2	ADAMTS10, MYO1F, PRAM1, OR2Z1	rs7249094-G
4613763	5	40428484	5	40715332	40715632	40715482	286998	+	Genome-wide association defines more than 30 distinct susceptibility loci for Crohn's disease.	Crohn's disease	Inflammatory condition	3,230 cases4,829 controls	1,339 trios, 2,325 cases, 1,809 controls	5p13.1	PTGER4	rs4613763-C
1451375	7	50590205	7	50302547	50302847	50302697	287508	-	Genome-wide and fine-resolution association analysis of malaria in West Africa.	Malaria	Other	958 Gambian cases, 1,382 Gambian controls, all children	1,087 Gambian cases, 2,376 Gambian controls, all children	7p12.2	DDC	rs1451375-?
2352904	14	48442550	14	48730150	48730450	48730300	287750	+	Genetic correlates of brain aging on MRI and cognitive test measures: a genome-wide association and linkage analysis in the Framingham Study.	Cognitive test performance	Other	705 individuals(Framingham)	NR	14q22.1	Intergenic	rs2352904-?
470119	22	49313779	22	49025017	49025317	49025167	288612	-	Genome-wide association study of hematological and biochemical traits in a Japanese population	Hematological and biochemical traits	Other	Up to ~14,700 Japanese individuals	NR	22q13.33	NCAPH2,SCO2,TYMP,KLHDC7B	rs470119-T
6867983	5	55889909	5	55601123	55601423	55601273	288636	-	Genetic Variants Influencing Circulating Lipid Levels and Risk of Coronary Artery Disease	Triglycerides	Other	up to 17,243 white European descent individuals	up to 37,774 white European descent individuals, up to 9,665 Indian Asian individuals	5q11.2	C5orf35	rs6867983-T
652889	3	61769093	3	61479395	61479695	61479545	289548	-	A genome-wide association scan of RR and QT interval duration in 3 European genetically isolated populations: the EUROSPAN project.	QT interval	Other	2,325 European individuals	NR	3p14.2	PTPRG	rs652889-A
13278732	8	99157756	8	99447194	99447494	99447344	289588	+	Common variants at 5q22 associate with pediatric eosinophilic esophagitis.	Eosinophilic esophagitis (pediatric)	Inflammatory condition	181 European descent adolescent cases, 1,974 European descent adolescent controls	170 European descent cases, 1,130 European descent controls	8q22.2	NR	rs13278732-T
11880706	19	6031481	19	5741523	5741823	5741673	289808	-	A genome-wide meta-analysis identifies novel loci associated with schizophrenia and bipolar disorder	Biplolar disorder and schizophrenia	Other	651 European American bipolar cases, 1,171 European American schizophrenia cases, 2,412 European American controls	NR	19p13.3	NR	rs11880706-G
505802	11	64113647	11	64403386	64403686	64403536	289889	+	Meta-analysis of 28,141 individuals identifies common variants within five new loci that influence uric acid concentrations.	Serum uric acid	Other	12,328 European males, 15,813 European females	NR	11q13.1	SLC22A12	rs505802-T
29880	7	40921005	7	41211708	41212008	41211858	290853	+	Variants in TF and HFE explain approximately 40% of genetic variation in serum-transferrin levels.	Serum markers of iron status	Other	459 twin pairs	NR	7p14.1	Q4KMW4	rs29880-?
710865	1	19441558	1	19149916	19150216	19150066	291492	-	Voxelwise genome-wide association study (vGWAS).	Brain structure	Other	740 Caucasian individuals	NR	1p36.13	KIAA0090, MRT04, AKR7L	rs710865-?
4725982	7	150268795	7	150560225	150560525	150560375	291580	+	Genetic variation in SCN10A influences cardiac conduction.	Electrocardiographic traits	Other	6,543 Indian Asians	6,243 Indian Asians, 5,370 Europeans	7q36.1	KCNH2	rs4725982-A
11709625	3	66905846	3	66613917	66614217	66614067	291779	-	Genome-wide association study of hematological and biochemical traits in a Japanese population	Hematological and biochemical traits	Other	Up to ~14,700 Japanese individuals	NR	3p14.1	Intergenic	rs11709625-A
7137869	12	118474028	12	118181760	118182060	118181910	292118	-	Genetic correlates of longevity and selected age-related phenotypes: a genome-wide association study in the Framingham Study.	Aging traits	Other	1,345 individuals(Framingham)	NR	12q24.23	CCDC60	rs7137869-?
3816587	4	25026341	4	24734017	24734317	24734167	292174	-	Genome-wide association study of 14,000 cases of seven common diseases and 3,000 shared controls.	Rheumatoid arthritis	Inflammatory condition	1,860 cases,2,938 controls	NR	4p15.2	NR	rs3816587-C
10995190	10	63948687	10	64241155	64241455	64241305	292618	+	Genome-wide association study identifies five new breast cancer susceptibility loci	Breast cancer	Other	3,659 UK cases, 4,897 UK controls	12,576 European cases, 12,223 European controls	10q21.2	ZNF365	rs10995190-G
131794	22	49318617	22	49025017	49025317	49025167	293450	-	Multiple loci influence erythrocyte phenotypes in the CHARGE Consortium.	Mean corpuscular volume	Other	24,167 European ancestry individuals	9,456 European ancestry individuals	22q13.33	ECGF1	rs131794-A
10954668	7	81685586	7	81391772	81392072	81391922	293664	-	Genome-Wide Association Study Identifies Variants Associated with Histologic Features of Nonalcoholic Fatty Liver Disease	Non-alcoholic fatty liver disease histology (lobular)	Other	236 non-Hispanic Caucasian women	NR	7q21.11	CACNA2D1	rs10954668-A
7861820	9	107976494	9	108270543	108270843	108270693	294199	+	Genome-wide association studies identify loci associated with age at menarche and age at natural menopause.	Menarche and menopause (age at onset)	Other	17,438 Caucasian women	NR	9q31.2	Intergenic	rs7861820-C
9863706	3	72520102	3	72814936	72815236	72815086	294984	+	Hundreds of variants clustered in genomic loci and biological pathways affect human height	Height	Other	133,653 Caucasian European ancestry individuals	50,074 Caucasian European ancestry individuals	3p13	RYBP	rs9863706-T
915071	14	31503608	14	31798662	31798962	31798812	295204	+	A genome-wide meta-analysis identifies novel loci associated with schizophrenia and bipolar disorder	Biplolar disorder and schizophrenia	Other	651 European American bipolar cases, 1,171 European American schizophrenia cases, 2,412 European American controls	NR	14q12	NR	rs915071-A
11248060	4	954358	4	658166	658466	658316	296042	-	Genome-wide association study confirms SNPs in SNCA and the MAPT region as common risk factors for Parkinson disease.	Parkinson's disease	Other	1,752 Caucasian cases, 1,745 Caucasian controls	NR	4p16.3	DGKQ	rs11248060-?
1541010	10	13795549	10	14091586	14091886	14091736	296187	+	A genome-wide association scan of RR and QT interval duration in 3 European genetically isolated populations: the EUROSPAN project.	RR interval (heart rate)	Other	2,325 European individuals	NR	10p13	FRMD4A	rs1541010-A
12201676	6	89788819	6	89491953	89492253	89492103	296716	-	A genome-wide meta-analysis identifies novel loci associated with schizophrenia and bipolar disorder	Biplolar disorder and schizophrenia	Other	651 European American bipolar cases, 1,171 European American schizophrenia cases, 2,412 European American controls	NR	6q15	GABRR1	rs12201676-C
2357266	2	9841837	2	10138564	10138864	10138714	296877	+	A genome-wide association study of self-rated health	Self-rated health	Other	6,706 Australian individuals from 2,585 independent families	NR	2p25.1	Intergenic	rs2357266-G
11666579	19	17451280	19	17748367	17748667	17748517	297237	+	Genome-Wide Pharmacogenetics of Antidepressant Response in the GENDEP Project	Response to antidepressants	Other	706 European descent individuals	NR	19p13.11	SLC27A1	rs11666579-?
4911414	20	32193104	20	31895452	31895752	31895602	297502	-	Two newly identified genetic determinants of pigmentation in Europeans	Burning and freckling	Other	5,130 individuals	3,330 individuals	20q11.22	ASIP	rs1015362-G + rs4911414-T
6063312	20	46776465	20	46478220	46478520	46478370	298095	-	Framingham Heart Study 100K Project: genome-wide associations for blood pressure and arterial stiffness	Tonometry	Other	644-1,327 individuals, depending on measure(Framingham	NR	20q13.13	PREX1	rs6063312-?
4950322	1	145321459	1	145022682	145022982	145022832	298627	-	A genome-wide association study identifies protein quantitative trait loci (pQTLs).	Protein quantitative trait loci	Other	1,200 individuals	NR	1q21.1	CHD1L	rs4950322-?
7717527	5	83892666	5	83593529	83593829	83593679	298987	-	Genetic Signatures of Exceptional Longevity in Humans	Longevity	Other	801 Caucasian centenarians, 926 Caucasian controls	254 Caucasian centenarians, 341 Caucasian controls	5q14.3	Intergenic	rs7717527-A
931812	8	101988496	8	102287571	102287871	102287721	299225	+	Conduct disorder and ADHD: evaluation of conduct problems as a categorical and quantitative trait in the international multicentre ADHD genetics study.	Attention deficit hyperactivity disorder and conduct disorder	Other	938 affected trios	NR	8q22.3	YWHAZ	rs931812-C
11755724	6	7063988	6	6763500	6763800	6763650	300338	-	Genome-wide association study of advanced age-related macular degeneration identifies a role of the hepatic lipase gene (LIPC)	Age-related macular degeneration	Other	979 European ancestry cases, 1,709 European ancestry controls	5,789 Caucasian cases, 4,234 Caucasian controls	6p24.3	RREB1	rs11755724-G
7584099	2	148194805	2	148495155	148495455	148495305	300500	+	Genome-wide association of lipid-lowering response to statins in combined study populations	Response to statin therapy	Other	3,928 Caucasian individuals	NR	2q22.3	ACVR2A, ORC4L, LOC647065	rs7584099-G
12449568	17	51785153	17	52086305	52086605	52086455	301302	+	Identification of ten loci associated with height highlights new biological pathways in human growth.	Height	Other	15,821 individuals	13,671 individuals	17q22	ANKFN1	rs12449568-C
412050	22	20637518	22	20335961	20336261	20336111	301407	-	Molecular genetics of adult ADHD: converging evidence from genome-wide association and extended pedigree linkage studies.	Attention deficit hyperactivity disorder	Other	343 cases, 304 controls	NR	22q11.22	PPM1F	rs412050-?
9891572	17	2375257	17	2073171	2073471	2073321	301936	-	Genome-wide association analysis of metabolic traits in a birth cohort from a founder population.	HDL cholesterol	Other	4,763 individuals	NR	17p13.3	Intergenic	rs9891572-A
1039302	12	119720640	12	119418148	119418448	119418298	302342	-	Genome-wide association studies in an isolated founder population from the Pacific Island of Kosrae.	Quantitative traits	Other	Up to 2,906 Micronesian individuals	NR	12q24.31	SPPL3	rs1039302-T
1933182	1	109801360	1	109498562	109498862	109498712	302648	-	New loci associated with kidney function and chronic kidney disease	Chronic kidney disease	Other	Up to 67,093 European ancestry individuals	Up to 22,982 European ancestry individuals	1p13.3	SYPL2,ATXN7L2,CYB561D1,PSMA5,AMIGO1,SORT1	rs1933182-A
3813948	1	205336480	1	205033214	205033514	205033364	303116	-	C4BPB/C4BPA is a new susceptibility locus for venous thrombosis with unknown protein S independent mechanism: results from genome-wide association and gene expression analyses followed by case-control studies.	Plasma C4b binding protein levels	Other	352 related Spanish individuals	NR	1q32.2	C4BPB, C4BPA	rs3813948-C
3127599	6	160827123	6	161130496	161130796	161130646	303523	+	Genome-wide haplotype association study identifies the SLC22A3-LPAL2-LPA gene cluster as a risk locus for coronary artery disease	Coronary heart disease	Other	1,926 cases, 2,938 controls	7,073 cases, 7,325 controls	6q25.3	SLC22A3,LPAL2,LPA	4-SNP haplotype-1
12117544	1	38019739	1	37715470	37715770	37715620	304119	-	Common genetic variation and performance on standardized cognitive tests.	Cognitive test performance	Other	Up to 1,086 individuals	NR	1p34.3	RP11-109P14.2	rs12117544-?
13397985	2	230799466	2	230495020	230495320	230495170	304296	-	A genome-wide association study identifies six susceptibility loci for chronic lymphocytic leukemia.	Chronic lymphocytic leukemia	Other	505 cases, 1,438 controls	1,024 cases,1,677 controls	2q37.1	SP140, SP110	rs13397985-G
2836823	21	39302118	21	39607409	39607709	39607559	305441	+	Novel genes identified in a high-density genome wide association study for nicotine dependence.	Nicotine dependence	Other	1,050 cases,879 controls	NR	21q22.2	NR	rs2836823-T
869244	10	112899094	10	112592836	112593136	112592986	306108	-	Genome-wide meta-analyses identifies seven loci associated with platelet aggregation in responseto agonists	Platelet aggregation	Other	Up to 3,991 European ancestry individuals	Up to 840 African American individuals	10q25.2	ADRA2A	rs869244-A
992037	6	161921425	6	161615069	161615369	161615219	306206	-	Genetics meets metabolomics: a genome-wide association study of metabolite profiles in human serum.	Serum metabolites	Other	284 males	NR	6q26	PARK2	rs992037-?
2968863	7	150254069	7	150560225	150560525	150560375	306306	+	Common variants at ten loci modulate the QT interval duration in the QTSCD Study.	QT interval	Other	15,842 individuals	up to 13,602 individuals	7q36.1	KCNH2	rs2968863-T
1015362	20	32202272	20	31895452	31895752	31895602	306670	-	Two newly identified genetic determinants of pigmentation in Europeans	Burning and freckling	Other	5,130 individuals	3,330 individuals	20q11.22	ASIP	rs1015362-G + rs4911414-T
2968864	7	150253094	7	150560225	150560525	150560375	307281	+	Common variants at ten loci influence QT interval duration in the QTGEN Study.	QT interval	Other	13,685 individuals	15,854 individuals	7q36.1	KCNH2	rs2968864-C
17782313	18	56002076	18	55694405	55694705	55694555	307521	-	Genome-wide association study for early-onset and morbid adult obesity identifies three new risk loci in European populations.	Obesity	Other	695 obese adults, 685 obese children, 731 lean adults, 685 lean children	1,171 obese adults, 896 obese children, 1,114 lean adults, 1,297 lean children, 4,417 adults, 5,291 children	18q21.32	MC4R	rs17782313-C
10871777	18	56002742	18	55694405	55694705	55694555	308187	-	Two new loci for body-weight regulation identified in a joint analysis of genome-wide association studies for early-onset extreme obesity in French and German study groups	Obesity (extreme)	Other	1,138 French and German extremely obese children, 1,120 French and German normal or underweight children	1,892 European ancestry obese or overweight children and adolescents, 3,763 European ancestry normal or underweight controls, 715 families with obese offspring	18q21.32	MC4R	rs10871777-A
6017291	20	42287547	20	41979205	41979505	41979355	308192	-	Common genetic variation and performance on standardized cognitive tests.	Cognitive test performance	Other	Up to 1,086 individuals	NR	20q13.12	RP5-995J12.2	rs6017291-?
8396	4	159850266	4	160158759	160159059	160158909	308643	+	A genome-wide perspective of genetic variation in human metabolism.	Serum metabolites	Other	1,809 European individuals	422 European females	4q32.1	ETFDH	rs8396-T
10950821	7	20613539	7	20304599	20304899	20304749	308790	-	Genome-wide association of lipid-lowering response to statins in combined study populations	Response to statin therapy	Other	3,928 Caucasian individuals	NR	7p21.1	LOC402642, ABCB5, SP8	rs10950821-G
17030434	4	154923045	4	154613278	154613578	154613428	309617	-	Genome-wide association study of electrocardiographic conduction measures in an isolated founder population: Kosrae.	Electrocardiographic conduction measures	Other	1,262 Kosraen individuals	NR	4q31.3	NR	rs17030434-?
12460876	19	38048730	19	38359642	38359942	38359792	311062	+	New loci associated with kidney function and chronic kidney disease	Chronic kidney disease	Other	Up to 67,093 European ancestry individuals	Up to 22,982 European ancestry individuals	19q13.11	SLC7A9,CCDC123,ECAT8	rs12460876-C
12025126	1	8682140	1	8993440	8993740	8993590	311450	+	A genome-wide association study of optic disc parameters	Vertical cup-disc ratio	Other	7,360 Caucasian individuals	4,455 Caucasian individuals	1p36.23	RERE	rs12025126-C
1531343	12	64461160	12	64772685	64772985	64772835	311675	+	Twelve type 2 diabetes susceptibility loci identified through large-scale association analysis	Type 2 diabetes	Other	8,130 European descent cases, 38,987 European descent controls	Up to 34,412 European descent cases, 59,925 European descent controls	12q14.3	HMGA2	rs1531343-C
13390159	2	236821287	2	237133022	237133322	237133172	311885	+	Genome-wide association of lipid-lowering response to statins in combined study populations	Response to statin therapy	Other	3,928 Caucasian individuals	NR	2q37.2	ASB18,LOC728087,IQCA	rs13390159-A
9036	3	14505724	3	14818186	14818486	14818336	312612	+	A genome-wide study of common SNPs and CNVs in cognitive performance in the CANTAB.	Cognitive performance	Other	1,295 individuals	NR	3p25.1	GRIP2	rs9036-?
2078267	11	64090689	11	64403386	64403686	64403536	312847	+	Multiple Genetic Loci Influence Serum Urate And Their Relationship With Gout and Cardiovascular Disease Risk Factors	Serum urate	Other	28,283 white individuals	22,054 women	11q13.1	SLC22A11	rs2078267-C
12447690	16	86855624	16	86541907	86542207	86542057	313567	-	New loci associated with central cornea thickness include COL5A1, AKAP13 and AVGR8	Central corneal thickness	Other	1,445 European individuals	5,882 European individuals	16q24.2	ZNF469,BANP	rs12447690-G
4947019	6	110196741	6	109882557	109882857	109882707	314034	-	A genome-wide meta-analysis identifies 22 loci associated with eight hematological parameters in the HaemGen consortium.	Hematological parameters	Other	4,627 European individuals	9,316 European individuals	6q21	Intergenic	rs4947019-G
9286879	1	171128856	1	171443070	171443370	171443220	314364	+	Genome-wide association defines more than 30 distinct susceptibility loci for Crohn's disease.	Crohn's disease	Inflammatory condition	3,230 cases4,829 controls	1,339 trios, 2,325 cases, 1,809 controls	1q24.3	Intergenic	rs9286879-G
792376	17	52793554	17	52478704	52479004	52478854	314700	-	Genetic Signatures of Exceptional Longevity in Humans	Longevity	Other	801 Caucasian centenarians, 926 Caucasian controls	254 Caucasian centenarians, 341 Caucasian controls	17q22	MSI2	rs792376-G
7782376	7	116364359	7	116679026	116679326	116679176	314817	+	Common genetic variation and performance on standardized cognitive tests.	Cognitive test performance	Other	Up to 1,086 individuals	NR	7q31.2	AC106873.3	rs7782376-?
17300741	11	64088037	11	64403386	64403686	64403536	315499	+	Meta-analysis of 28,141 individuals identifies common variants within five new loci that influence uric acid concentrations.	Serum uric acid	Other	12,328 European males, 15,813 European females	NR	11q13.1	SLC22A11	rs17300741-A
11047543	12	24679605	12	24996173	24996473	24996323	316718	+	Genome-wide association study of PR interval.	PR interval	Other	28,517 European descent individuals	NR	12p12.1	SOX5, C12orf67	rs11047543-A
10514604	16	83003884	16	83321056	83321356	83321206	317322	+	Molecular genetics of adult ADHD: converging evidence from genome-wide association and extended pedigree linkage studies.	Attention deficit hyperactivity disorder	Other	343 cases, 304 controls	NR	16q24.1	ATP2C2	rs10514604-?
3806932	5	110433573	5	110115909	110116209	110116059	317514	-	Common variants at 5q22 associate with pediatric eosinophilic esophagitis.	Eosinophilic esophagitis (pediatric)	Inflammatory condition	181 European descent adolescent cases, 1,974 European descent adolescent controls	170 European descent cases, 1,130 European descent controls	5q22.1	WDR36	rs3806932-?
339331	6	117316744	6	116998759	116999059	116998909	317835	-	Genome-wide association study identifies five new susceptibility loci for prostate cancer in the Japanese population	Prostate cancer	Other	1,583 Japanese cases, 3,386 Japanese controls	3,001 cases, 5,415 controls	6q22.1	GPRC6A,RFX6	rs339331-T
360929	4	153127149	4	153444974	153445274	153445124	317975	+	Genetic correlates of brain aging on MRI and cognitive test measures: a genome-wide association and linkage analysis in the Framingham Study.	Volumetric brain MRI	Other	705 individuals(Framingham)	NR	4q31.3	Intergenic	rs360929-?
17275498	2	231128644	2	231446684	231446984	231446834	318190	+	Common genetic variation and performance on standardized cognitive tests.	Cognitive test performance	Other	Up to 1,086 individuals	NR	2q37.1	AC010149.4	rs17275498-?
3764021	12	9724894	12	9405932	9406232	9406082	318812	-	Genome-wide association study of 14,000 cases of seven common diseases and 3,000 shared controls.	Type 1 diabetes	Other	1,963 cases,2,938 controls	(see Todd 2007)	12p13.31	NR	rs3764021-C
958546	13	45731717	13	46050755	46051055	46050905	319188	+	Framingham Heart Study 100K project: genome-wide associations for cardiovascular disease outcomes.	Atrial fibrillation	Other	1,341-1,345 individuals, depending on measure(Framingham)	NR	13q14.12	Intergenic	rs958546-?
11239177	10	44443384	10	44123104	44123404	44123254	320130	-	A genome-wide meta-analysis identifies novel loci associated with schizophrenia and bipolar disorder	Biplolar disorder and schizophrenia	Other	651 European American bipolar cases, 1,171 European American schizophrenia cases, 2,412 European American controls	NR	10q11.21	NR	rs11239177-T
12949531	17	13674530	17	13353656	13353956	13353806	320724	-	Genetic variants near TNFAIP3 on 6q23 are associated with systemic lupus erythematosus.	Systemic lupus erythematosus	Inflammatory condition	431 cases,2,155 controls	740 trios	17p12	Intergenic	rs12949531-?
10485165	6	89169535	6	89491953	89492253	89492103	322568	+	Genome-wide association with select biomarker traits in the Framingham Heart Study.	Select biomarker traits	Other	1,012 individuals(Framingham)	NR	6q15	Intergenic	rs10485165-?
1229984	4	100458341	4	100135333	100135633	100135483	322858	-	Functional variants in ADH1B and ALDH2 coupled with alcohol and smoking synergistically enhance esophageal cancer risk.	Esophageal cancer	Other	188 Japanese cases, 938 Japanese controls	699 Japanese cases, 1,482 Japanese controls	4q23	ADH6, ADH1B	rs1229984-G
11856323	15	66680042	15	66356851	66357151	66357001	323041	-	A genome-wide study of common SNPs and CNVs in cognitive performance in the CANTAB.	Cognitive performance	Other	1,295 individuals	NR	15q23	CORO2B	rs11856323-?
959903	4	25419193	4	25742479	25742779	25742629	323436	+	Genome-Wide Association Study Identifies Variants Associated with Histologic Features of Nonalcoholic Fatty Liver Disease	Non-alcoholic fatty liver disease histology (other)	Other	236 non-Hispanic Caucasian women	NR	4p15.2	23231	rs959903-A
359312	10	17428148	10	17751512	17751812	17751662	323514	+	Genome-wide interrogation of germline genetic variation associated with treatment response in childhood acute lymphoblastic leukemia.	Response to treatment for acute lymphoblastic leukemia	Other	487 children	NR	10p12.33	ST8SIA6	rs359312-T
1371924	3	144732759	3	144408884	144409184	144409034	323725	-	Framingham Heart Study 100K Project: genome-wide associations for blood pressure and arterial stiffness	Tonometry	Other	644-1,327 individuals, depending on measure(Framingham	NR	3q24	SLC9A9	rs1371924-?
8047014	16	67692549	16	67368268	67368568	67368418	324131	-	Genome-wide association scan of quantitative traits for attention deficit hyperactivity disorder identifies novel associations and confirms candidate gene associations.	Attention deficit hyperactivity disorder	Other	909 trios	NR	16q22.1	HAS3	rs8047014-?
12537284	7	128505141	7	128829365	128829665	128829515	324374	+	Genome-wide association scan in women with systemic lupus erythematosus identifies susceptibility variants in ITGAM, PXK, KIAA1542 and other loci.	Systemic lupus erythematosus	Inflammatory condition	720 female cases,2,337 female controls	1,846 female cases,1,825 female controls	7q32.1	IRF5, TNPO3	rs12537284-A
719593	2	41858500	2	42182952	42183252	42183102	324602	+	Does parental expressed emotion moderate genetic effects in ADHD? An exploration using a genome wide association scan.	Conduct disorder (interaction)	Other	909 trios	NR	2p21	Intergenic	rs719593-T
7728043	5	5950693	5	6275261	6275561	6275411	324718	+	A genome-wide association scan of RR and QT interval duration in 3 European genetically isolated populations: the EUROSPAN project.	QT interval	Other	2,325 European individuals	NR	5p15.32	Intergenic	rs7728043-G
7498403	16	78142521	16	78467784	78468084	78467934	325413	+	Genetic variants that affect length/height in infancy/early childhood in Vietnamese-Korean families	Height	Other	518 individuals from 165 Korean/Vietnamese families	NR	16q23.2	MAF	rs7498403-C
10512248	9	97299523	9	97624907	97625207	97625057	325534	+	Genome-wide association analysis identifies 20 loci that influence adult height.	Height	Other	13,665 individuals	16,482 individuals	9q22.32	PTCH1	rs10512248-G
3184504	12	110368990	12	110696138	110696438	110696288	327298	+	Genome-wide association study meta-analysis identifies seven new rheumatoid arthritis risk lock	Rheumatoid arthritis	Inflammatory condition	5,539 European ancestry cases, 20,169 European ancestry controls	6,768 European ancestry cases, 8,806 European ancestry controls	12q24.12	SH2B3	rs3184504-T
2730245	7	158417549	7	158088952	158089252	158089102	328447	-	Identification of ten loci associated with height highlights new biological pathways in human growth.	Height	Other	15,821 individuals	13,671 individuals	7q36.3	WDR60	rs2730245-G
525455	10	13143290	10	13472660	13472960	13472810	329520	+	Genome-wide meta-analyses identifies seven loci associated with platelet aggregation in responseto agonists	Platelet aggregation	Other	Up to 3,991 European ancestry individuals	Up to 840 African American individuals	10p13	MST151	rs525455-G
4072037	1	153428690	1	153098875	153099175	153099025	329665	-	A shared susceptibility locus in PLCE1 at 10q23 for gastric adenocarcinoma and esophageal squamous cell carcinoma	Esophageal cancer and gastric cancer	Other	1,625 Chinese gastric cancer cases, 1,898 Chinese ESCC cases, 2,100 Chinese controls	NR	1q22	NR	rs4072037-A
494453	1	111993644	1	111663486	111663786	111663636	330008	-	An Integration of Genome-Wide Association Study andGene Expression Profiling to Prioritize the Discovery ofNovel Susceptibility Loci for Osteoporosis-Related Traits	Osteoporosis	Other	2,038 Caucasian women, 1,531 Caucasian men	5,595 Caucasian women, 2,126 Caucasian men	1p13.2	RAP1A	rs494453-C
518590	13	21203098	13	21534248	21534548	21534398	331300	+	Genomewide pharmacogenomic study of metabolic side effects to antipsychotic drugs	Response to antipsychotic treatment	Other	738 European American, African American, and other schizophrenia cases	NR	13q12.11	Intergenic	rs518590-?
2395730	6	39892342	6	40224647	40224947	40224797	332455	+	Genome-wide association study identifies five loci associated with lung function.	Pulmonary function	Other	20,288 European ancestry individuals	up to 54,276 European ancestry individuals	6p21.2	DAAM2	rs2395730-C
1512268	8	23582407	8	23249410	23249710	23249560	332847	-	Genome-wide association study identifies five new susceptibility loci for prostate cancer in the Japanese population	Prostate cancer	Other	1,583 Japanese cases, 3,386 Japanese controls	3,001 cases, 5,415 controls	8p21.2	NKX3.1	rs1512268-?
10846744	12	123878377	12	123544467	123544767	123544617	333760	-	Genome-wide association study of Lp-PLA(2) activity and mass in the Framingham Heart Study	Lipoprotein-associated phospholipase A2 activity and mass	Other	6,668 Caucasian individuals	NR	12q24.31	SCARB1	rs10846744-C
2856321	12	11747039	12	12080756	12081056	12080906	333867	+	Hundreds of variants clustered in genomic loci and biological pathways affect human height	Height	Other	133,653 Caucasian European ancestry individuals	50,074 Caucasian European ancestry individuals	12p13.2	ETV6	rs2856321-A
1789891	4	100469441	4	100135333	100135633	100135483	333958	-	Does parental expressed emotion moderate genetic effects in ADHD? An exploration using a genome wide association scan.	Conduct disorder (interaction)	Other	909 trios	NR	4q23	ADH1C	rs1789891-A
12049330	1	109832710	1	109498562	109498862	109498712	333998	-	Genome-wide association study of recurrent early-onset major depressive disorder.	Major depressive disorder	Other	1,020 European cases, 1,636 European controls	NR	1p13.3	ATXN7L2, SYPL2, CYB561D1	rs12049330-G
2187642	12	11746890	12	12080756	12081056	12080906	334016	+	Many sequence variants affecting diversity of adult human height.	Height	Other	30,968 individuals	8,541 individuals	12p13.2	ETV6	rs2187642-A
17287293	12	24662144	12	24996173	24996473	24996323	334179	+	Genome-wide association analysis identifies multiple loci related with resting heart rate	Resting heart rate	Other	38,991 European ancestry individuals	NR	12p12.1	Intergenic	rs17287293-G
12727642	1	7969258	1	7634657	7634957	7634807	334451	-	Multiple common variants for celiac disease influencing immune gene expression.	Celiac disease	Inflammatory condition	4,533 European descent cases, 10,750 European descent controls	4,918 European descent cases, 5,684 European descent controls	1p36.23	PARK7, TNFRSF9	rs12727642-A
7255045	19	12793268	19	13127820	13128120	13127970	334702	+	Multiple loci influence erythrocyte phenotypes in the CHARGE Consortium.	Mean corpuscular volume	Other	24,167 European ancestry individuals	9,456 European ancestry individuals	19p13.13	RTBDN	rs7255045-A
5742915	15	72123685	15	72458373	72458673	72458523	334838	+	Hundreds of variants clustered in genomic loci and biological pathways affect human height	Height	Other	133,653 Caucasian European ancestry individuals	50,074 Caucasian European ancestry individuals	15q24.1	PML	rs5742915-T
7561273	2	24101017	2	24437108	24437408	24437258	336241	+	Genome-wide association studies in an isolated founder population from the Pacific Island of Kosrae.	Quantitative traits	Other	Up to 2,906 Micronesian individuals	NR	2p23.3	ENSG00000173957, UBXD4, FKBP1B, FLJ21945	rs7561273-A
12807809	11	124111494	11	124449035	124449335	124449185	337691	+	Common variants conferring risk of schizophrenia.	Schizophrenia	Other	2,663 European cases, 13,498 European controls	10,282 European cases, 21,093 European controls	11q24.2	NRGN	rs12807809-T
10259085	7	7234955	7	7572874	7573174	7573024	338069	+	Genome-wide association analysis of susceptibility and clinical phenotype in multiple sclerosis.	Multiple sclerosis (severity)	Inflammatory condition	794 cases, 883 controls	NR	7p21.3	C1GALT1	rs10259085-?
5770917	22	49364218	22	49025017	49025317	49025167	339051	-	Variant between CPT1B and CHKB associated with susceptibility to narcolepsy.	Narcolepsy	Other	222 Japanese cases,389 Japanese controls	748 cases,994 controls	22q13.33	CPT1B	rs5770917-C
489693	18	56033766	18	55694405	55694705	55694555	339211	-	NRXN3 is a novel locus for waist circumference: a genome-wide association study from the CHARGE Consortium.	Waist circumference	Other	31,373 Caucasian individuals	38,641 Caucasian individuals	18q21.32	MC4R	rs489693-?
7140150	14	51080548	14	50739684	50739984	50739834	340714	-	Voxelwise genome-wide association study (vGWAS).	Brain structure	Other	740 Caucasian individuals	NR	14q22.1	FRMD6	rs7140150-?
11052552	12	9747224	12	9405932	9406232	9406082	341142	-	Genome-wide association study of 14,000 cases of seven common diseases and 3,000 shared controls.	Type 1 diabetes	Other	1,963 cases,2,938 controls	(see Todd 2007)	12p13.31	NR	rs11052552-G
12970134	18	56035729	18	55694405	55694705	55694555	341174	-	Genome-wide association yields new sequence variants at seven loci that associate with measures of obesity.	Body mass index	Other	80,969 individuals	11,036 individuals	18q21.32	MC4R	rs12970134-A
17864092	7	126426839	7	126084978	126085278	126085128	341711	-	Genome-Wide Association Scan of Trait Depression	Depression--quantitative trait	Other	3,972 Italian individuals, 839 European ancestry individuals	NR	7q31.33	GRM8	rs17864092-T
4345115	3	169320441	3	168977882	168978182	168978032	342409	-	Many sequence variants affecting diversity of adult human height.	Height	Other	30,968 individuals	8,541 individuals	3q26.2	GOLIM4, SERPINI1	rs4345115-T
2645424	8	11721871	8	11378780	11379080	11378930	342941	-	Genome-Wide Association Study Identifies Variants Associated with Histologic Features of Nonalcoholic Fatty Liver Disease	Non-alcoholic fatty liver disease histology (lobular)	Other	236 non-Hispanic Caucasian women	NR	8p23.1	FDFT1	rs2645424-A
3749380	3	6878296	3	7221402	7221702	7221552	343256	+	Genome-wide association study of panic disorder in the Japanese population.	Panic disorder	Other	200 Japanese cases, 200 Japanese controls	NR	3p26.1	GRM7	rs3749380-?
1364705	8	120293986	8	119950291	119950591	119950441	343545	-	Hippocampal atrophy as a quantitative trait in a genome-wide association study identifying novel susceptibility genes for Alzheimer's disease.	Hippocampal atrophy	Other	172 cases, 209 controls	NR	8q24.12	MAL2	rs1364705-?
2203512	16	26963955	16	27308126	27308426	27308276	344321	+	A genome-wide study of common SNPs and CNVs in cognitive performance in the CANTAB.	Cognitive performance	Other	1,295 individuals	NR	16p12.1	Intergenic	rs2203512-?
2242663	11	66091883	11	65746694	65746994	65746844	345039	-	Genome-wide association and meta-analysis of bipolar disorder in individuals of European ancestry.	Bipolar disorder	Other	3,683 cases, 14,507 controls	NR	11q13.1	NR	rs2242663-T
13330107	16	75436362	16	75781914	75782214	75782064	345702	+	Genome-wide association scan of quantitative traits for attention deficit hyperactivity disorder identifies novel associations and confirms candidate gene associations.	Inattentive symptoms	Other	909 trios	NR	16q23.1	Intergenic	rs13330107-?
6711606	2	101288601	2	101634699	101634999	101634849	346248	+	Genome-wide association study of pancreatic cancer in Japanese population	Pancreatic cancer	Other	991 Japanese cases, 5,209 Japanese controls	NR	2q11.2	RNF149	rs6711606-A
2048327	6	160783521	6	161130496	161130796	161130646	347125	+	Genome-wide haplotype association study identifies the SLC22A3-LPAL2-LPA gene cluster as a risk locus for coronary artery disease	Coronary heart disease	Other	1,926 cases, 2,938 controls	7,073 cases, 7,325 controls	6q25.3	SLC22A3,LPAL2,LPA	4-SNP haplotype-1
2416257	5	110463388	5	110115909	110116209	110116059	347329	-	Sequence variants affecting eosinophil numbers associate with asthma and myocardial infarction.	Plasma eosinophil count	Other	9,392 European individuals	12,118 European individuals, 5,212 East Asian individuals	5q22.1	WDR36, TSLP	rs2416257-G
2315504	17	36300406	17	35952666	35952966	35952816	347590	-	Identification of 15 loci influencing height in a Korean population.	Height	Other	8,842 Korean individuals	NR	17q21.2	KRT23, KRT20	rs2315504-C
7553864	1	87385945	1	87037203	87037503	87037353	348592	-	Genome-wide and candidate gene association study of cigarette smoking behaviors.	Smoking behavior	Other	4,611 individuals (2,617 smokers)	NR	1p22.3	AK002179	rs7553864-?
2735839	19	56056434	19	55706347	55706647	55706497	349937	-	Multiple newly identified loci associated with prostate cancer susceptibility.	Prostate cancer	Other	1,854 cases, 1,894 controls	3,268 cases, 3,366 controls	19q13.33	KLK3	rs2735839-G
4742971	9	107694916	9	107344025	107344325	107344175	350741	-	A genome-wide association study identifies protein quantitative trait loci (pQTLs).	Protein quantitative trait loci	Other	1,200 individuals	NR	9q31.2	TMEM38B	rs4742971-?
12621278	2	173019798	2	172668391	172668691	172668541	351257	-	Identification of seven new prostate cancer susceptibility loci through a genome-wide association study.	Prostate cancer	Other	1,854 European ancestry cases, 1,894 European ancestry controls	19,879 cases, 18,761 controls (European, Chinese, Japanese, African American, Latino, and Hawaiian ancestry)	2q31.1	ITGA6	rs12621278-A
6807064	3	10510770	3	10158340	10158640	10158490	352280	-	Genetics meets metabolomics: a genome-wide association study of metabolite profiles in human serum.	Serum metabolites	Other	284 males	NR	3p25.3	ATP2B2	rs6807064-?
2835810	21	37854647	21	37500695	37500995	37500845	353802	-	A genome-wide association study of the metabolic syndrome in Indian Asian men	Metabolic syndrome	Other	2,554 Indian Asian men	2,240 Indian Asian men	21q22.13	DYRK1A	rs2835810-?
10781380	9	78597963	9	78243680	78243980	78243830	354133	-	Hippocampal atrophy as a quantitative trait in a genome-wide association study identifying novel susceptibility genes for Alzheimer's disease.	Hippocampal atrophy	Other	172 cases, 209 controls	NR	9q21.13	PRUNE2	rs10781380-?
2540226	2	39812563	2	39458279	39458579	39458429	354134	-	Genome-wide association scan for five major dimensions of personality.	Personality dimensions	Other	3,972 individuals	3,903 individuals	2p22.1	THUMPD2	rs2540226-T
16909898	9	97270828	9	97624907	97625207	97625057	354229	+	Meta-analyses of genome-wide association studies identify multiple loci associated with pulmonary function.	Pulmonary function	Other	20,890 European ancestry individuals	16,178 European ancestry individuals	9q22.32	PTCH1	rs16909898-A
6088813	20	33438594	20	33792809	33793109	33792959	354365	+	Meta-analysis of genome-wide scans for human adult stature identifies novel Loci and associations with measures of skeletal frame size.	Height	Other	12,611 individuals	7,187 individuals	20q11.22	UQCC	rs6088813-?
3790268	20	19519580	20	19873884	19874184	19874034	354454	+	Genome-wide association scan identifies variants near Matrix Metalloproteinase (MMP) genes on chromosome 11q21-22 strongly associated with serum MMP-1 levels.	Serum matrix metalloproteinase	Other	778 Old Order Amish individuals	NR	20p11.23	SLC24A3	rs3790268-?
12413409	10	104709085	10	104354381	104354681	104354531	354554	-	Genome-wide association study of intracranial aneurysm identifies three new risk loci	Intracranial aneurysm	Other	2,780 European cases, 12,515 European controls	3,111 Japanese cases, 1,666 Japanese controls	10q24.32	CNNM2	rs12413409-G
457717	5	75956727	5	75601791	75602091	75601941	354786	-	A genome-wide association study for age-related hearing impairment in the Saami.	Hearing impairment	Other	347 Finnish Saami individuals	NR	5q13.3	IQGAP2	rs457717-T
4744712	9	70624526	9	70979878	70980178	70980028	355502	+	New loci associated with kidney function and chronic kidney disease	Chronic kidney disease	Other	Up to 67,093 European ancestry individuals	Up to 22,982 European ancestry individuals	9q21.11	PIP5K1B,FAM122A	rs4744712-A
794185	3	4412357	3	4768268	4768568	4768418	356061	+	Genetic variation influences glutamate concentrations in brains of patients with multiple sclerosis	Multiple sclerosis--Brain Glutamate Concentrations	Inflammatory condition	372 individuals with multiple sclerosis	NR	3p26.1	SUMF1	rs794185-?
4889240	16	79714022	16	80070081	80070381	80070231	356209	+	Conduct disorder and ADHD: evaluation of conduct problems as a categorical and quantitative trait in the international multicentre ADHD genetics study.	Attention deficit hyperactivity disorder and conduct disorder	Other	938 affected trios	NR	16q23.2	PKD1L2, C16orf46	rs4889240-T
588517	10	83143225	10	82786108	82786408	82786258	356967	-	A genome-wide association study of carotid atherosclerosis in HIV-infected men.	Carotid atherosclerosis in HIV infection	Other	177 Caucasian HIV-infected men	NR	10q23.1	Intergenic	rs588517-A
153734	3	64053048	3	64409869	64410169	64410019	356971	+	Genome-wide association study of vitamin B6, vitamin B12, folate, and homocysteine blood concentrations.	Folate pathway vitamin levels	Other	2,934 individuals	686 individuals	3p14.1	PRICKLE2	rs153734-T
1480597	10	44481114	10	44123104	44123404	44123254	357860	-	Genome-wide genotyping in Parkinson's disease and neurologically normal controls: first stage analysis and public release of data.	Parkinson's disease	Other	267 cases,270 controls	NR	10q11.21	Intergenic	rs1480597-?
1322512	6	152989645	6	153347391	153347691	153347541	357896	+	Framingham Heart Study 100K Project: genome-wide associations for blood pressure and arterial stiffness	Tonometry	Other	644-1,327 individuals, depending on measure(Framingham	NR	6q25.2	SYNE1	rs1322512-?
10507130	12	100278084	12	99919675	99919975	99919825	358259	-	Genome-wide association study for subclinical atherosclerosis in major arterial territories in the NHLBI's Framingham Heart Study.	Coronary artery calcification	Other	673-984 individuals, depending on measure(Framingham)	NR	12q23.2	DRIM	rs10507130-?
6496074	15	93312840	15	92954280	92954580	92954430	358410	-	Common genetic variation and performance on standardized cognitive tests.	Cognitive test performance	Other	Up to 1,086 individuals	NR	15q26.2	MCTP2	rs6496074-?
4130590	9	129147784	9	128787984	128788284	128788134	359650	-	Collaborative genome-wide association analysis supports a role for ANK3 and CACNA1C in bipolar disorder.	Bipolar disorder	Other	4,387 cases,6,209 controls	NR	9q33.3	NR	rs4130590-?
992564	11	130841283	11	130479972	130480272	130480122	361161	-	A genome-wide meta-analysis identifies novel loci associated with schizophrenia and bipolar disorder	Biplolar disorder and schizophrenia	Other	651 European American bipolar cases, 1,171 European American schizophrenia cases, 2,412 European American controls	NR	11q25	NR	rs992564-G
10466868	12	130505872	12	130143570	130143870	130143720	362152	-	A genome-wide association study identifies protein quantitative trait loci (pQTLs).	Protein quantitative trait loci	Other	1,200 individuals	NR	12q24.33	GPR133	rs10466868-?
10499504	7	17528107	7	17165736	17166036	17165886	362221	-	Genomewide pharmacogenomic study of metabolic side effects to antipsychotic drugs	Response to antipsychotic treatment	Other	738 European American, African American, and other schizophrenia cases	NR	7p21.1	Intergenic	rs10499504-?
3766680	1	173563070	1	173926058	173926358	173926208	363138	+	Framingham Heart Study 100K Project: genome-wide associations for blood pressure and arterial stiffness	Tonometry	Other	644-1,327 individuals, depending on measure(Framingham	NR	1q25.1	TNR	rs3766680-?
4962153	9	135313574	9	135677666	135677966	135677816	364242	+	Population-based genome-wide association studies reveal six loci influencing plasma levels of liver enzymes.	Plasma levels of liver enzymes	Other	7,751 European white individuals	4,704 European white and Indian Asian individua	9q34.2	ADAMTS13	rs4962153-A
2120991	12	52556494	12	52921145	52921445	52921295	364801	+	Genome-wide association study identifies a susceptibility locus for biliary atresia on 10q24.2	Biliary atresia	Other	200 Chinese cases, 481 Chinese controls	124 Chinese cases, 90 Chinese controls	12q13.13	HOXC13	rs2120991-A
3108919	8	101910721	8	101545095	101545395	101545245	365476	-	Genomewide association study of a rapid progression cohort identifies new susceptibility alleles for AIDS (ANRS Genomewide Association Study 03).	AIDS	Other	85 French cases, 2,049 French controls	NR	8q22.3	Intergenic	rs3108919-C
7601713	2	157261105	2	157626608	157626908	157626758	365653	+	A genome-wide association scan of RR and QT interval duration in 3 European genetically isolated populations: the EUROSPAN project.	QT interval	Other	2,325 European individuals	NR	2q24.1	Intergenic	rs7601713-A
3136202	16	13945674	16	14311916	14312216	14312066	366392	+	Genome-wide association study of conduct disorder symptomatology	Conduct disorder (symptom count)	Other	872 cases, 3,091 controls	NR	16p13.12	ERCC4	rs3136202-?
6470764	8	130794846	8	131161122	131161422	131161272	366426	+	Hundreds of variants clustered in genomic loci and biological pathways affect human height	Height	Other	133,653 Caucasian European ancestry individuals	50,074 Caucasian European ancestry individuals	8q24.21	GSDMC	rs6470764-T
10758658	9	4846876	9	4480026	4480326	4480176	366700	-	Multiple loci influence erythrocyte phenotypes in the CHARGE Consortium.	Mean corpuscular hemoglobin	Other	24,167 European ancestry individuals	9,456 European ancestry individuals	9p24.1	RCL1	rs10758658-A
2126709	11	123101136	11	122734125	122734425	122734275	366861	-	Genomewide association study of movement-related adverse antipsychotic effects.	Response to antipsychotic therapy (extrapyramidal side effects)	Other	738 schizophrenic individuals	NR	11q24.1	ZNF202	rs2126709-?
10975003	9	5203686	9	5570644	5570944	5570794	367108	+	A genome-wide association study identifies three new susceptibility loci for ulcerative colitis in the Japanese population.	Ulcerative colitis	Inflammatory condition	376 Japanese cases, 934 Japanese controls	376 Japanese cases, 1,097 Japanese controls	9p24.1	JAK2, INSL6, INSL4	rs10975003-C
10838738	11	47619624	11	47987019	47987319	47987169	367545	+	Six new loci associated with body mass index highlight a neuronal influence on body weight regulation.	Body mass index	Other	32,387 individuals	59,092 individuals	11p11.2	MTCH2	rs10838738-G
7647307	3	69705877	3	69336122	69336422	69336272	369605	-	Whole Genome Association Study of Brain-Wide Imaging Phenotypes for Identifying Quantitative Trait Loci in MCI and AD: A Study of the ADNI Cohort	Brain imaging	Other	175 Caucasian Alzheimer patients, 354 Caucasian amnestic mild cognitive impairment patients, 204 Caucasian controls	NR	3p14.1	LOC642487	rs7647307-?
2290416	8	144728742	8	145098262	145098562	145098412	369670	+	Genome-wide association scan of quantitative traits for attention deficit hyperactivity disorder identifies novel associations and confirms candidate gene associations.	Attention deficit hyperactivity disorder	Other	909 trios	NR	8q24.3	NAPRT1	rs2290416-?
2282679	4	72827246	4	73197199	73197499	73197349	370103	+	Common genetic determinants of vitamin D insufficiency: a genome-wide association study.	Vitamin D insufficiency	Other	16,125 European descent individuals	17,871 European descent individuals	4q13.3	GC	rs2282679-?
448720	15	65985964	15	66356851	66357151	66357001	371037	+	Common genetic variation and performance on standardized cognitive tests.	Cognitive test performance	Other	Up to 1,086 individuals	NR	15q23	RNU6-2, RNU6-1	rs448720-?
7197653	16	66940547	16	67311606	67311906	67311756	371209	+	Genome-Wide Association Studies of Serum Magnesium, Potassium, and Sodium Concentrations Identify Six Loci Influencing Serum Magnesium Levels	Serum magnesium levels	Other	15,366 European descent individuals	8,463 European descent individuals	16q22.1	PRMT7	rs7197653-C
2958154	12	55351979	12	54980458	54980758	54980608	371371	-	Genetic variants near TIMP3 and high-density lipoprotein-associated loci influence susceptibility to age-related macular degeneration	Age-related macular degeneration	Other	2,978 European ancestry cases, 2,859 European ancestry controls	7,071 European ancestry cases, 678 Japanese cases, 4,289 European ancestry controls, 336 Japanese controls	12q13.3	NR	rs2958154-C
1040994	6	12305198	6	11933198	11933498	11933348	371850	-	Genome-wide pharmacogenomic analysis of response to treatment with antipsychotics.	Response to antipsychotic treatment	Other	738 cases	NR	6p24.1	Intergenic	rs1040994-?
12670798	7	21573876	7	21945754	21946054	21945904	372028	+	Loci influencing lipid levels and coronary heart disease risk in 16 European population cohorts.	Cholesterol, total	Other	22,562 individuals	NR	7p15.3	DNAH11	rs12670798-G
7702057	5	115755736	5	116127645	116127945	116127795	372059	+	Reduced expression of the Kinesin-Associated Protein 3 (KIFAP3) gene increases survival in sporadic amyotrophic lateral sclerosis.	Amyotrophic lateral sclerosis	Other	1,821 cases, 2,258 controls	538 cases, 556 controls	5q23.1	SEMA6A	rs7702057-A
10777332	12	90688432	12	91061976	91062276	91062126	373694	+	Genome-wide association study of biochemical traits in Korcula Island, Croatia.	Biochemical measures	Other	898 individuals	NR	12q21.33	Intergenic	rs10777332-A
10512597	17	70211427	17	70585469	70585769	70585619	374192	+	Novel loci, including those related to Crohn disease, psoriasis, and inflammation, identified in a genome-wide association study of fibrinogen in 17 686 women: the Women's Genome Health Study.	Fibrinogen	Other	17,686 white women	NR	17q25.1	CD300LF, SLC9A3R1, NAT9	rs10512597-A
7805747	7	151038733	7	150664367	150664667	150664517	374216	-	New loci associated with kidney function and chronic kidney disease	Chronic kidney disease	Other	Up to 67,093 European ancestry individuals	Up to 22,982 European ancestry individuals	7q36.1	PRKAG2	rs7805747-A
2039485	14	31423000	14	31798662	31798962	31798812	375812	+	Genome-wide association analysis of susceptibility and clinical phenotype in multiple sclerosis.	Brain lesion load	Other	791 cases,883 controls	NR	14q12	NUBPL	rs2039485-?
1712790	11	114126678	11	114502512	114502812	114502662	375984	+	A genome-wide association for kidney function and endocrine-related traits in the NHLBI's Framingham Heart Study.	Urinary albumin excretion	Other	810-1,010 individualsdepending on measure(Framingham	NR	11q23.2	FAM55B	rs1712790-?
10488031	7	37043378	7	37419541	37419841	37419691	376313	+	A genome-wide association scan of RR and QT interval duration in 3 European genetically isolated populations: the EUROSPAN project.	QT interval	Other	2,325 European individuals	NR	7p14.2	ELMO1	rs10488031-A
9364554	6	160753653	6	161130496	161130796	161130646	376993	+	Multiple newly identified loci associated with prostate cancer susceptibility.	Prostate cancer	Other	1,854 cases, 1,894 controls	3,268 cases, 3,366 controls	6q25.3	SLC22A3	rs9364554-T
4665736	2	25041102	2	24663390	24663690	24663540	377562	-	Hundreds of variants clustered in genomic loci and biological pathways affect human height	Height	Other	133,653 Caucasian European ancestry individuals	50,074 Caucasian European ancestry individuals	2p23.3	DNAJC27	rs4665736-T
5015480	10	94455538	10	94835418	94835718	94835568	380030	+	Identification of new genetic risk variants for type 2 diabetes	Type 2 diabetes	Other	1,019 Chinese female cases, 1,710 Chinese female controls	5,142 Chinese cases, 6,910 Chinese controls, 2,591 European ancestry cases, 3,052 European ancestry controls, 1,042 Korean cases, 2,943 Korean controls	10q23.33	HHEX	rs5015480-C
934734	2	65449089	2	65068870	65069170	65069020	380069	-	Genome-wide association study meta-analysis identifies seven new rheumatoid arthritis risk lock	Rheumatoid arthritis	Inflammatory condition	5,539 European ancestry cases, 20,169 European ancestry controls	6,768 European ancestry cases, 8,806 European ancestry controls	2p14	SPRED2	rs934734-G
6102059	20	38662197	20	39042584	39042884	39042734	380537	+	Common variants at 30 loci contribute to polygenic dyslipidemia.	LDL cholesterol	Other	19,840 individuals	Up to 20,623 individuals	20q12	MAFB	rs6102059-T
11191548	10	104836167	10	105217298	105217598	105217448	381281	+	Genome-wide association study identifies eight loci associated with blood pressure.	Systolic blood pressure	Other	34,433 individuals	Up to 100,347 white individuals, up to 12,889 Indian Asian individuals	10q24.32	CYP17A1, AS3MT, CNNM2, NT5C2	rs11191548-T
10224002	7	151045973	7	150664367	150664667	150664517	381456	-	Multiple loci influence erythrocyte phenotypes in the CHARGE Consortium.	Hematocrit	Other	24,167 European ancestry individuals	9,456 European ancestry individuals	7q36.1	PRKAG2	rs10224002-G
1378942	15	72864419	15	72482381	72482681	72482531	381888	-	Genome-wide association study identifies eight loci associated with blood pressure.	Diastolic blood pressure	Other	34,433 individuals	Up to 100,347 white individuals, up to 12,889 Indian Asian individuals	15q24.1	CYP1A1, CYP1A2, CSK, LMAN1L, CPLX3, ARID3B	rs1378942-C
4963128	11	579563	11	197423	197723	197573	381990	-	Genome-wide association scan in women with systemic lupus erythematosus identifies susceptibility variants in ITGAM, PXK, KIAA1542 and other loci.	Systemic lupus erythematosus	Inflammatory condition	720 female cases,2,337 female controls	1,846 female cases,1,825 female controls	11p15.5	KIAA1542	rs4963128-?
1036935	18	46097531	18	45714896	45715196	45715046	382485	-	Common variants at 2q37.3, 8q24.21, 15q21.3 and 16q24.1 influence chronic lymphocytic leukemia risk.	Chronic lymphocytic leukemia	Other	505 European cases, 1,438 European controls	1,998 European cases, 4,351 European controls	18q21.1	CXXC1, MBD1	rs1036935-T
1111875	10	94452861	10	94835418	94835718	94835568	382707	+	Confirmation of multiple risk Loci and genetic impacts by a genome-wide association study of type 2 diabetes in the Japanese population.	Type 2 diabetes	Other	519 Japanese cases, 503 Japanese controls	5,629 Japanese cases, 7,370 Japanese controls	10q23.33	HHEX	rs1111875-C
932316	6	25749178	6	26135314	26135614	26135464	386286	+	Variants in TF and HFE explain approximately 40% of genetic variation in serum-transferrin levels.	Serum markers of iron status	Other	459 twin pairs	NR	6p22.2	SCGN	rs932316-?
7928794	11	35657811	11	35271270	35271570	35271420	386391	-	Genomewide association study of movement-related adverse antipsychotic effects.	Response to antipsychotic therapy (extrapyramidal side effects)	Other	738 schizophrenic individuals	NR	11p13	TRIM44	rs7928794-?
9804317	10	130138915	10	129751351	129751651	129751501	387414	-	Common genetic variation and performance on standardized cognitive tests.	Cognitive test performance	Other	Up to 1,086 individuals	NR	10q26.2	RP11-264E18.1	rs9804317-?
1202199	6	20264152	6	20651461	20651761	20651611	387459	+	Genome-wide association scan of quantitative traits for attention deficit hyperactivity disorder identifies novel associations and confirms candidate gene associations.	Hyperactive-impulsive symptoms	Other	909 trios	NR	6p22.3	Intergenic	rs1202199-?
498872	11	117982576	11	117592798	117593098	117592948	389628	-	Genome-wide association study identifies five susceptibility loci for glioma.	Glioma	Other	1,878 cases, 3,670 controls	2,545 cases, 2,953 controls	11q23.3	PHLDB1	rs498872-T
8170	19	17250703	19	16860507	16860807	16860657	390046	-	A locus on 19p13 modifies risk of breast cancer in BRCA1 mutation carriers and is associated with hormone receptor-negative breast cancer in the general population	Breast cancer	Other	1,193 white cases, 1,190 white controls	3,012 white cases, 2,974 white controls	19p13.11	ABHD8,ANKLE1,C19orf62	rs8170-A
614367	11	69037944	11	68647168	68647468	68647318	390626	-	Genome-wide association study identifies five new breast cancer susceptibility loci	Breast cancer	Other	3,659 UK cases, 4,897 UK controls	12,576 European cases, 12,223 European controls	11q13.3	MYEOV,CCND1,ORAOV1,FGF19,FGF4,FGF3	rs614367-T
2836754	21	39213609	21	39607409	39607709	39607559	393950	+	Sequence variants in the autophagy gene IRGM and multiple other replicating loci contribute to Crohn's disease susceptibility.	Crohn's disease	Inflammatory condition	1,748 cases,2,938 controls	1,182 cases,2,024 controls	21q22.2	Intergenic	rs2836754-?
11754661	6	151248770	6	150854272	150854572	150854422	394348	-	Dementia revealed: novel chromosome 6 locus for late-onset Alzheimer disease provides genetic evidence for folate-pathway abnormalities	Alzheimer's disease (late onset)	Other	931 cases, 1,104 controls	1,338 cases, 2,003 controls	6q25.1	MTHFD1L	rs11754661-A
2363956	19	17255123	19	16860507	16860807	16860657	394466	-	Common variants at 19p13 are associated with susceptibility to ovarian cancer	Ovarian cancer	Other	1,768 European ancestry cases, 2,353 European ancestry controls	8,739 European ancestry cases, 10,831 European ancestry controls	19p13.11	ANKLE1	rs2363956-T
977396	8	106061871	8	105667185	105667485	105667335	394536	-	Genomewide pharmacogenomic study of metabolic side effects to antipsychotic drugs	Response to antipsychotic treatment	Other	738 European American, African American, and other schizophrenia cases	NR	8q22.3	Intergenic	rs977396-?
8049607	16	11599253	16	11203994	11204294	11204144	395109	-	Common variants at ten loci influence QT interval duration in the QTGEN Study.	QT interval	Other	13,685 individuals	15,854 individuals	16p13.13	LITAF,CLEC16A, SNN, ZC3H7A, TNFRSF17	rs8049607-T
4763879	12	9801430	12	9405932	9406232	9406082	395348	-	Genome-wide association study and meta-analysis find that over 40 loci affect risk of type 1 diabetes.	Type 1 diabetes	Other	7,514 cases, 9,045 controls	4,267 cases, 4,670 controls, 4,342 trios	12p13.31	CD69	rs4763879-A
565229	11	121694674	11	122090020	122090320	122090170	395496	+	Genome-wide association and linkage analyses of hemostatic factors and hematological phenotypes in the Framingham Heart Study.	Hemostatic factors and hematological phenotypes	Other	1,000 individuals(Framingham	NR	11q24.1	Intergenic	rs565229-?
1412337	1	166885264	1	167280820	167281120	167280970	395706	+	Genetic correlates of longevity and selected age-related phenotypes: a genome-wide association study in the Framingham Study.	Morbidity-free survival	Other	1,345 individuals(Framingham)	NR	1q24.2	DPT	rs1412337-?
10903129	1	25641523	1	25245252	25245552	25245402	396121	-	Loci influencing lipid levels and coronary heart disease risk in 16 European population cohorts.	Cholesterol, total	Other	22,562 individuals	NR	1p36.11	TMEM57	rs10903129-G
11611647	12	4204179	12	3807038	3807338	3807188	396991	-	Genome-wide association study of hematological and biochemical traits in a Japanese population	Hematological and biochemical traits	Other	Up to ~14,700 Japanese individuals	NR	12p13.32	CCND2	rs11611647-C
10483727	14	60142627	14	59743674	59743974	59743824	398803	-	A genome-wide association study of optic disc parameters	Vertical cup-disc ratio	Other	7,360 Caucasian individuals	4,455 Caucasian individuals	14q23.1	SIX1	rs10483727-T
2336725	3	53093778	3	52694368	52694668	52694518	399260	-	Hundreds of variants clustered in genomic loci and biological pathways affect human height	Height	Other	133,653 Caucasian European ancestry individuals	50,074 Caucasian European ancestry individuals	3p21.1	RTF1	rs2336725-T
1558744	12	66790858	12	66390612	66390912	66390762	400096	-	Genome-wide association identifies multiple ulcerative colitis susceptibility loci	Ulcerative colitis	Inflammatory condition	2,693 European descent cases, 6,791 European descent controls	2,009 European descent cases, 1,580 European descent controls	12q15	IFNG,IL26	rs1558744-A
12912233	15	59054387	15	58653363	58653663	58653513	400874	-	Genome-Wide Association Scan of Trait Depression	Depression--quantitative trait	Other	3,972 Italian individuals, 839 European ancestry individuals	NR	15q22.2	RORA	rs12912233-T
2280401	19	54691820	19	55092800	55093100	55092950	401130	+	Genome-wide association study of hematological and biochemical traits in a Japanese population	Hematological and biochemical traits	Other	Up to ~14,700 Japanese individuals	NR	19q13.33	RPL13A,RPS11,FCGRT,RCN3	rs2280401-A
2165468	10	3506104	10	3907428	3907728	3907578	401474	+	Genome-wide association with bone mass and geometry in the Framingham Heart Study.	Bone mineral density	Other	1,141 individuals(Framingham)	NR	10p15.2	Intergenic	rs2165468-?
6068020	20	49993058	20	49591354	49591654	49591504	401554	-	Genome-wide study of single-nucleotide polymorphisms associated with azoospermia and severe oligozoospermia.	Male infertility	Other	52 oligozoospermic Caucasian males, 40 non-obstructive azoospermic Caucasian males, 80 Caucasian male controls	NR	20q13.2	SALL4	rs6068020-?
9472138	6	43919739	6	44322715	44323015	44322865	403126	+	Meta-analysis of genome-wide association data and large-scale replication identifies additional susceptibility loci for type 2 diabetes.	Type 2 diabetes	Other	4,549 cases,5,579 controls	24,194 cases,55,598 controls	6p21.1	VEGFA	rs9472138-T
544368	11	124043204	11	124449035	124449335	124449185	405981	+	Collaborative genome-wide association analysis supports a role for ANK3 and CACNA1C in bipolar disorder.	Bipolar disorder	Other	4,387 cases,6,209 controls	NR	11q24.2	NR	rs544368-T
991316	4	100541467	4	100135333	100135633	100135483	405984	-	A genome-wide association study of hypertension and blood pressure in African Americans.	Hypertension	Other	509 African American cases, 508 African American controls	366 West African cases, 614 West African controls	4q23	ADH7	rs991316-T
4129267	1	152692887	1	153098875	153099175	153099025	406138	+	A genome-wide association study identifies protein quantitative trait loci (pQTLs).	Protein quantitative trait loci	Other	1,200 individuals	NR	1q21.3	IL6R	rs4129267-?
6127921	20	55072156	20	55478164	55478464	55478314	406158	+	A genomewide association study of citalopram response in major depressive disorder.	Response to citalopram treatment	Other	Up to 883 responders, 608 non-responders	NR	20q13.31	BMP7	rs6127921-?
4471028	8	75457529	8	75050923	75051223	75051073	406456	-	Genome-wide association to body mass index and waist circumference: the Framingham Heart Study 100K project.	Waist circumference	Other	1,341 individuals(Framingham)	NR	8q21.1	GDAP1	rs4471028-?
4295627	8	130754638	8	131161122	131161422	131161272	406634	+	Genome-wide association study identifies five susceptibility loci for glioma.	Glioma	Other	1,878 cases, 3,670 controls	2,545 cases, 2,953 controls	8q24.21	CCDC26	rs4295627-G
1948632	16	74548946	16	74141705	74142005	74141855	407091	-	Genome-wide association analyses identifies a susceptibility locus for tuberculosis on chromosome 18q11.2	Tuberculosis	Other	921 Ghanaian cases 1,740 Ghanaian controls, 1,316 Gambian cases, 1,382 Gambian controls	1,226 Ghanaian cases, 3,825 Ghanaian controls, 236 Malawian cases, 779 Malawian controls, 332 Ghana parent/child trios and duos	16q23.1	NR	rs1948632-?
12741973	1	10561190	1	10968487	10968787	10968637	407447	+	Genome-wide association identifies ATOH7 as a major gene determining human optic disc size	Optic disc size (rim)	Other	1,368 Australian twins, 848 UK individuals	NR	1p36.22	PEX14	rs12741973-C
881858	6	43914586	6	44322715	44323015	44322865	408279	+	New loci associated with kidney function and chronic kidney disease	Chronic kidney disease	Other	Up to 67,093 European ancestry individuals	Up to 22,982 European ancestry individuals	6p21.1	VEGFA	rs881858-G
10490113	2	59352850	2	58942915	58943215	58943065	409785	-	A genome-wide association study of breast and prostate cancer in the NHLBI's Framingham Heart Study.	Breast cancer	Other	1,345 individuals(Framingham)	NR	2p16.1	Intergenic	rs10490113-?
1670533	4	1068186	4	658166	658466	658316	409870	-	Sequence variants in the RNF212 gene associate with genome-wide recombination rate.	Recombination rate (females)	Other	1,702 women	1,663 women	4p16.3	RNF212,SPON2	rs1670533-C
12302829	12	5010744	12	5420466	5420766	5420616	409872	+	Genome-wide association study of conduct disorder symptomatology	Conduct disorder (symptom count)	Other	872 cases, 3,091 controls	NR	12p13.32	Intergenic	rs12302829-?
12653946	5	1948828	5	1538185	1538485	1538335	410493	-	Genome-wide association study identifies five new susceptibility loci for prostate cancer in the Japanese population	Prostate cancer	Other	1,583 Japanese cases, 3,386 Japanese controls	3,001 cases, 5,415 controls	5p15.33	Intergenic	rs12653946-T
6496932	15	83626570	15	84037168	84037468	84037318	410748	+	New loci associated with central cornea thickness include COL5A1, AKAP13 and AVGR8	Central corneal thickness	Other	1,445 European individuals	5,882 European individuals	15q25.3	PDE8A,AKAP13	rs6496932-C
2477664	10	18162775	10	17751512	17751812	17751662	411113	-	Genome-wide association study of hematological and biochemical traits in a Japanese population	Hematological and biochemical traits	Other	Up to ~14,700 Japanese individuals	NR	10p12.33	FAM23A,MRC1L1,FAM23B,MRC1	rs2477664-T
16966460	15	36299274	15	36710611	36710911	36710761	411487	+	Collaborative genome-wide association analysis supports a role for ANK3 and CACNA1C in bipolar disorder.	Bipolar disorder	Other	4,387 cases,6,209 controls	NR	15q14	NR	rs16966460-G
393152	17	41074925	17	40662172	40662472	40662322	412603	-	Genome-wide association study reveals genetic risk underlying Parkinson's disease.	Parkinson's disease	Other	1,713 European ancestry cases, 3,978 European ancestry controls	3,361 European ancestry cases, 4,573 European ancestry controls	17q21.31	MAPT, C17orf69, KIAA1267, LOC644246, IMP5	rs393152-A
4537545	1	152685502	1	153098875	153099175	153099025	413523	+	Genetic Loci associated with C-reactive protein levels and risk of coronary heart disease.	C-reactive protein	Inflammatory condition	17,967 European and Indian Asian men and women	13,615 European and Indian Asian men and women	1q21.3	IL6R	rs4537545-T
7577851	2	69577213	2	69162986	69163286	69163136	414077	-	Genomewide association study for onset age in Parkinson disease.	Parkinson's disease (age of onset)	Other	857 white familial cases, 440 white idiopathic cases	747 Italian idiopathic cases	2p14	AAK1	rs7577851-T
345013	3	146656477	3	147070452	147070752	147070602	414125	+	A genome-wide association study of breast and prostate cancer in the NHLBI's Framingham Heart Study.	Prostate cancer	Other	1,345 individuals(Framingham)	NR	3q24	Intergenic	rs345013-?
743446	21	38978292	21	38563338	38563638	38563488	414804	-	Genome-wide association study of cardiac manifestations of neonatal lupus identifies candidate loci at 6p21 and 21q22	Neonatal lupus	Inflammatory condition	116 European American ancestry cases, 3,351 European American ancestry controls	NR	21q22.2	NCRNA00114, ERG	rs743446-?
6060373	20	33377621	20	33792809	33793109	33792959	415338	+	Genome-wide association analysis identifies 20 loci that influence adult height.	Height	Other	13,665 individuals	16,482 individuals	20q11.22	GDF5	rs6060373-A
3925584	11	30716910	11	30301290	30301590	30301440	415470	-	Genome-Wide Association Studies of Serum Magnesium, Potassium, and Sodium Concentrations Identify Six Loci Influencing Serum Magnesium Levels	Serum magnesium levels	Other	15,366 European descent individuals	8,463 European descent individuals	11p14.1	DCDC5	rs3925584-C
701157	1	228741448	1	228325609	228325909	228325759	415689	-	Conduct disorder and ADHD: evaluation of conduct problems as a categorical and quantitative trait in the international multicentre ADHD genetics study.	Attention deficit hyperactivity disorder and conduct disorder	Other	938 affected trios	NR	1q42.13	LOC729257	rs701157-C
2281135	22	42663902	22	42247895	42248195	42248045	415857	-	Population-based genome-wide association studies reveal six loci influencing plasma levels of liver enzymes.	Plasma levels of liver enzymes	Other	7,751 European white individuals	4,704 European white and Indian Asian individua	22q13.31	PNPLA3, SAMM50	rs2281135-T
4118325	1	107379354	1	107795084	107795384	107795234	415880	+	Genomewide association study of a rapid progression cohort identifies new susceptibility alleles for AIDS (ANRS Genomewide Association Study 03).	AIDS	Other	85 French cases, 2,049 French controls	NR	1p13.3	Intergenic	rs4118325-G
628751	6	139880111	6	139462978	139463278	139463128	416983	-	Multiple loci influence erythrocyte phenotypes in the CHARGE Consortium.	Mean corpuscular hemoglobin	Other	24,167 European ancestry individuals	9,456 European ancestry individuals	6q24.1	CITED2	rs628751-C
4890568	18	41485619	18	41902981	41903281	41903131	417512	+	Genome-wide association study of hematological and biochemical traits in a Japanese population	Hematological and biochemical traits	Other	Up to ~14,700 Japanese individuals	NR	18q12.3	SLC14A2	rs4890568-G
643381	6	139881115	6	139462978	139463278	139463128	417987	-	Multiple loci influence erythrocyte phenotypes in the CHARGE Consortium.	Mean corpuscular volume	Other	24,167 European ancestry individuals	9,456 European ancestry individuals	6q24.1	CITED2	rs643381-A
17035378	2	68452458	2	68870306	68870606	68870456	417998	+	Multiple common variants for celiac disease influencing immune gene expression.	Celiac disease	Inflammatory condition	4,533 European descent cases, 10,750 European descent controls	4,918 European descent cases, 5,684 European descent controls	2p14	PLEK	rs17035378-?
2562784	15	82077495	15	81659071	81659371	81659221	418274	-	Identification of ten loci associated with height highlights new biological pathways in human growth.	Height	Other	15,821 individuals	13,671 individuals	15q25.2	SH3GL3,ADAMTSL3	rs2562784-G
4751674	10	116129018	10	115710378	115710678	115710528	418490	-	Common genetic variation and performance on standardized cognitive tests.	Cognitive test performance	Other	Up to 1,086 individuals	NR	10q25.3	AFAP1L2	rs4751674-?
7593730	2	160879699	2	160460009	160460309	160460159	419540	-	Genetic variants at 2q24 are associated with susceptibility to type 2 diabetes	Type 2 diabetes	Other	2,591 European ancestry cases, 3,052 European ancestry controls	10,870 European origin cases, 73,735 European origin controls	2q24.2	RBMS1, ITGB6	rs7593730-?
6088792	20	33373197	20	33792809	33793109	33792959	419762	+	Many sequence variants affecting diversity of adult human height.	Height	Other	30,968 individuals	8,541 individuals	20q11.22	UQCC, GDF5, CEP250, EIF6, MMP24	rs6088792-T
742132	6	25715549	6	26135314	26135614	26135464	419915	+	Meta-analysis of 28,141 individuals identifies common variants within five new loci that influence uric acid concentrations.	Serum uric acid	Other	12,328 European males, 15,813 European females	NR	6p22.2	LRRC16A, SCGN	rs742132-A
2229741	21	15262159	21	14842049	14842349	14842199	419960	-	A genome-wide study of common SNPs and CNVs in cognitive performance in the CANTAB.	Cognitive performance	Other	1,295 individuals	NR	21q11.2	NRIP1	rs2229741-?
484959	1	110167605	1	110587823	110588123	110587973	420368	+	Genome-wide association study identifies variants at CSF1, OPTN and TNFRSF11A as genetic risk factors for Paget's disease of bone	Paget's disease	Other	692 European ancestry cases, 1,001 European ancestry controls	481 European ancestry cases, 520 European ancestry controls	1p13.3	CSF1	rs484959-?
7927894	11	75978963	11	75558210	75558510	75558360	420603	-	A common variant on chromosome 11q13 is associated with atopic dermatitis.	Atopic dermatitis	Inflammatory condition	939 cases, 975 controls, 1,097 family members	2,637 cases, 3,957 controls	11q13.5	C11orf30	rs7927894-A
2073831	13	76396699	13	76817635	76817935	76817785	421086	+	Genome-wide association study of bipolar I disorder in the Han Chinese population	Bipolar disorder	Other	1,000 Han Chinese cases, 1,000 Han Chinese controls	409 Han Chinese cases, 1,000 Han Chinese controls	13q22.3	BTF3L1,KCTD12	rs2073831-T
6686842	1	41303457	1	41724620	41724920	41724770	421313	+	Genome-wide association analysis identifies 20 loci that influence adult height.	Height	Other	13,665 individuals	16,482 individuals	1p34.2	SCMH1	rs6686842-C
7626795	3	191833154	3	191411139	191411439	191411289	421865	-	Genome-wide association scan of tag SNPs identifies a susceptibility locus for lung cancer at 15q25.1.	Lung cancer	Other	1,154 cases,1,137 controls	2,724 cases,3,694 controls	3q28	IL1RAP	rs7626795-G
6060369	20	33370574	20	33792809	33793109	33792959	422385	+	Identification of ten loci associated with height highlights new biological pathways in human growth.	Height	Other	15,821 individuals	13,671 individuals	20q11.22	GDF5,UQCC	rs6060369-C
6537837	1	109921254	1	109498562	109498862	109498712	422542	-	Genome-wide association study of recurrent early-onset major depressive disorder.	Major depressive disorder	Other	1,020 European cases, 1,636 European controls	NR	1p13.3	GNAT2, GNAI3, AMPD2	rs6537837-T
17525472	15	49756959	15	50179932	50180232	50180082	423123	+	Genome-wide association study of asthma identifies RAD50-IL13 and HLA-DR/DQ regions.	Asthma	Inflammatory condition	607 cases, 3,294 white controls	NR	15q21.2	SCG3	rs17525472-?
6110278	20	14336214	20	14759211	14759511	14759361	423147	+	A genome-wide meta-analysis identifies 22 loci associated with eight hematological parameters in the HaemGen consortium.	Mean platelet volume	Other	4,627 European individuals	9,316 European individuals	20p12.1	NR	rs6110278-T
4657178	1	160477233	1	160900253	160900553	160900403	423170	+	Common variants at ten loci modulate the QT interval duration in the QTSCD Study.	QT interval	Other	15,842 individuals	up to 13,602 individuals	1q23.3	NOS1AP	rs4657178-T
9303521	17	41160976	17	41585622	41585922	41585772	424796	+	Twenty bone-mineral-density loci identified by large-scale meta-analysis of genome-wide association studies.	Bone mineral density (hip)	Other	19,195 European individuals	NR	17q21.31	CRHR1	rs9303521-T
7279297	21	42100983	21	42526218	42526518	42526368	425385	+	Genome-wide association study of tanning phenotype in a population of European ancestry.	Tanning	Other	2,287 women	870 controls	21q22.3	PRDM15	rs7279297-G
2814993	6	34726870	6	34299822	34300122	34299972	426898	-	Genome-wide association analysis identifies 20 loci that influence adult height.	Height	Other	13,665 individuals	16,482 individuals	6p21.31	C6orf106	rs2814993-A
3796619	4	1085280	4	658166	658466	658316	426964	-	Sequence variants in the RNF212 gene associate with genome-wide recombination rate.	Recombination rate (males)	Other	1,887 men	1,248 men	4p16.3	RNF212,SPON2	rs3796619-T
10887741	10	89433289	10	89860725	89861025	89860875	427586	+	Genome-Wide Association Study of Exercise Behavior in Dutch and American Adults.	Exercise (leisure time)	Other	1,644 Dutch individuals, 978 European individuals	NR	10q23.2	PAPSS2	rs10887741-T
2113334	16	13883856	16	14311916	14312216	14312066	428210	+	A genome-wide association study of the metabolic syndrome in Indian Asian men	Metabolic syndrome	Other	2,554 Indian Asian men	2,240 Indian Asian men	16p13.12	ERCC4	rs2113334-?
4450776	3	112905818	3	113334542	113334842	113334692	428874	+	Common genetic variation and performance on standardized cognitive tests.	Cognitive test performance	Other	Up to 1,086 individuals	NR	3q13.2	PHLDB2, PLCXD2	rs4450776-?
32566	5	5845506	5	6275261	6275561	6275411	429905	+	Genetic correlates of longevity and selected age-related phenotypes: a genome-wide association study in the Framingham Study.	Morbidity-free survival	Other	1,345 individuals(Framingham)	NR	5p15.32	Intergenic	rs32566-?
1835740	8	98236088	8	98665870	98666170	98666020	429932	+	Genome-wide association study of migraine implicates a common susceptibility variant on 8q22.1	Migraine	Other	2,731 European cases, 10,747 European controls	3,202 European cases, 40,062 European controls	8q22.1	MTDH,PGCP	rs1835740-A
6495122	15	72912697	15	72482381	72482681	72482531	430166	-	Genome-wide association study of blood pressure and hypertension.	Diastolic blood pressure	Other	29,136 individuals	34,433 individuals	15q24.1	CSK, ULK3	rs6495122-A
7554511	1	199144184	1	198713322	198713622	198713472	430712	-	Genome-wide association study of ulcerative colitis identifies three new susceptibility loci, including the HNF4A region.	Ulcerative colitis	Inflammatory condition	2,361 European ancestry cases, 5,417 European ancestry controls	2,321 European ancestry cases, 4,818 European ancestry controls	1q32.1	KIF21B	rs7554511-?
1779876	10	36688045	10	36256995	36257295	36257145	430900	-	A genome-wide association study identifies protein quantitative trait loci (pQTLs).	Protein quantitative trait loci	Other	1,200 individuals	NR	10p11.21	FZD8,ANKRD30A	rs1779876-?
9657904	3	107069403	3	107500874	107501174	107501024	431621	+	Variants within the immunoregulatory CBLB gene are associated with multiple sclerosis	Multiple sclerosis	Inflammatory condition	882 Sardinian cases, 872 Sardinian controls	1,775 Sardinian cases, 2,005 Sardinian controls	3q13.11	CBLB	rs9657904-T
261902	12	32367993	12	32800227	32800527	32800377	432384	+	Genome-wide association analysis of susceptibility and clinical phenotype in multiple sclerosis.	Normalized brain volume	Other	753 cases,883 controls	NR	12p11.21	BICD1	rs261902-?
11782819	8	10372190	8	10804984	10805284	10805134	432944	+	Alzheimer disease pathology in cognitively healthy elderly: A genome-wide study	Alzheimer's disease	Other	299 non-demented Caucasian individuals (low and heavy NFT burden)	NR	8p23.1	MSRA	rs11782819-?
2074356	12	111129783	12	110696138	110696438	110696288	433495	-	A large-scale genome-wide association study of Asian populations uncovers genetic factors influencing eight quantitative traits.	Biomedical quantitative traits	Other	8,842 Korean individuals	7,861 Korean individuals	12q24.13	C12orf51	rs2074356-T
11584383	1	199202488	1	199641108	199641408	199641258	438770	+	Genome-wide association identifies multiple ulcerative colitis susceptibility loci	Ulcerative colitis	Inflammatory condition	2,693 European descent cases, 6,791 European descent controls	2,009 European descent cases, 1,580 European descent controls	1q32.1	K1F21B	rs11584383-T
10885122	10	113032082	10	112592836	112593136	112592986	439096	-	New genetic loci implicated in fasting glucose homeostasis and their impact on type 2 diabetes risk.	Fasting glucose-related traits	Other	up to 46,186 European descent individuals	up to 76,558 European ancestry individuals	10q25.2	ADRA2A	rs10885122-G
3748069	6	142809325	6	143248276	143248576	143248426	439101	+	Many sequence variants affecting diversity of adult human height.	Height	Other	30,968 individuals	8,541 individuals	6q24.1	GPR126	rs3748069-A
862034	14	74060498	14	74499716	74500016	74499866	439368	+	Hundreds of variants clustered in genomic loci and biological pathways affect human height	Height	Other	133,653 Caucasian European ancestry individuals	50,074 Caucasian European ancestry individuals	14q24.3	LTBP2	rs862034-A
6922269	6	151294677	6	150854272	150854572	150854422	440255	-	Genomewide association analysis of coronary artery disease.	Coronary heart disease	Other	1,926 cases,2,938 controls	875 cases,1,644 controls	6q25.1	MTHFD1L	rs6922269-A
1342326	9	6180075	9	6620907	6621207	6621057	440982	+	A large-scale, consortium-based genomewide association study of asthma	Asthma	Inflammatory condition	10,365 cases, 16,110 controls	NR	9p24.1	IL33	rs1342326-C
893817	15	72016117	15	72458373	72458673	72458523	442406	+	Genetic variants associated with cardiac structure and function: a meta-analysis and replication of genome-wide association data.	Aortic root size	Other	12,612 European ancestry individuals	4,094 European ancestry individuals	15q24.1	LOXL1	rs893817-G
10464059	5	179726813	5	180170188	180170488	180170338	443525	+	Genome-wide association study confirms SNPs in SNCA and the MAPT region as common risk factors for Parkinson disease.	Parkinson's disease	Other	1,752 Caucasian cases, 1,745 Caucasian controls	NR	5q35.3	NR	rs10464059-A
12061304	1	111039207	1	111483641	111483941	111483791	444584	+	Genome-wide association study of panic disorder in the Japanese population.	Panic disorder	Other	200 Japanese cases, 200 Japanese controls	NR	1p13.3	Intergenic	rs12061304-?
296547	1	199158759	1	198713322	198713622	198713472	445287	-	Multiple common variants for celiac disease influencing immune gene expression.	Celiac disease	Inflammatory condition	4,533 European descent cases, 10,750 European descent controls	4,918 European descent cases, 5,684 European descent controls	1q32.1	Intergenic	rs296547-?
11042937	11	10701969	11	11147848	11148148	11147998	446029	+	A genome-wide meta-analysis identifies novel loci associated with schizophrenia and bipolar disorder	Biplolar disorder and schizophrenia	Other	651 European American bipolar cases, 1,171 European American schizophrenia cases, 2,412 European American controls	NR	11p15.3	NR	rs11042937-T
9309413	2	68424275	2	68870306	68870606	68870456	446181	+	Genetics meets metabolomics: a genome-wide association study of metabolite profiles in human serum.	Serum metabolites	Other	284 males	NR	2p14	PLEK	rs9309413-?
8007661	14	91529710	14	91975776	91976076	91975926	446216	+	Identification of ten loci associated with height highlights new biological pathways in human growth.	Height	Other	15,821 individuals	13,671 individuals	14q32.12	TRIP11,ATXN3	rs8007661-T
3847646	11	2910298	11	3356790	3357090	3356940	446642	+	Common Variants in the Calcium Sensing Receptor Gene are Associated with Total Serum Calcium Levels	Serum calcium	Other	20,611 European ancestry individuals	NR	11p15.4	SLC22A18,PHLDA2,CDKN1C,NAP1L4	rs3847646-T
2554380	15	82106887	15	81659071	81659371	81659221	447666	-	Many sequence variants affecting diversity of adult human height.	Height	Other	30,968 individuals	8,541 individuals	15q25.2	ADAMTSL3, SH3GL3	rs2554380-T
10488631	7	128381418	7	128829365	128829665	128829515	448097	+	Genome-wide meta-analyses identify three loci associated with primary biliary cirrhosis	Primary biliary cirrhosis	Inflammatory condition	453 Italian cases, 945 Italian controls,	481 Canadian cases, 3,706 Canadian controls	7q32.1	IRF5,TNPO3	rs10488631-C
10260404	7	153841730	7	154289695	154289995	154289845	448115	+	Screening for replication of genome-wide SNP associations in sporadic ALS.	Amyotrophic lateral sclerosis	Other	958 cases,932 controls	309 cases,404 controls	7q36.2	DPP6	rs10260404-C
12526453	6	13035529	6	13483593	13483893	13483743	448214	+	Genome-wide association of early-onset myocardial infarction with single nucleotide polymorphisms and copy number variants.	Myocardial infarction (early onset)	Other	2,967 cases, 3,075 controls	9,746 cases, 9,746 controls	6p24.1	PHACTR1	rs12526453-C
2018368	11	10696941	11	11147848	11148148	11147998	451057	+	A genome-wide meta-analysis identifies novel loci associated with schizophrenia and bipolar disorder	Biplolar disorder and schizophrenia	Other	651 European American bipolar cases, 1,171 European American schizophrenia cases, 2,412 European American controls	NR	11p15.3	NR	rs2018368-G
490592	11	115803576	11	115351612	115351912	115351762	451814	-	Voxelwise genome-wide association study (vGWAS).	Brain structure	Other	740 Caucasian individuals	NR	11q23.3	Intergenic	rs490592-?
3825942	15	72006634	15	72458373	72458673	72458523	451889	+	Common sequence variants in the LOXL1 gene confer susceptibility to exfoliation glaucoma.	Glaucoma (exfoliation)	Other	75 cases,14,474 controls	254 cases,198 controls	15q24.1	LOXL1	rs3825942-G
2103868	6	47338573	6	47791572	47791872	47791722	453149	+	Genome-wide association study of panic disorder in the Japanese population.	Panic disorder	Other	200 Japanese cases, 200 Japanese controls	NR	6p12.3	TNFRSF21	rs2103868-?
1874326	7	137807929	7	138261192	138261492	138261342	453413	+	Genome-wide association studies in an isolated founder population from the Pacific Island of Kosrae.	Quantitative traits	Other	Up to 2,906 Micronesian individuals	NR	7q34	TRIM24	rs1874326-G
939876	12	63538384	12	63084104	63084404	63084254	454130	-	Common genetic variation and performance on standardized cognitive tests.	Cognitive test performance	Other	Up to 1,086 individuals	NR	12q14.3	TBC1D30	rs939876-?
6494537	15	63838398	15	63384042	63384342	63384192	454206	-	Genome-wide association study of hematological and biochemical traits in a Japanese population	Hematological and biochemical traits	Other	Up to ~14,700 Japanese individuals	NR	15q22.31	IGDCC4,DPP8,PTPLAD1,C15orf44,SLC24A1,DENND4A	rs6494537-C
1939992	11	126314914	11	125860261	125860561	125860411	454503	-	A genome-wide association study identifies protein quantitative trait loci (pQTLs).	Protein quantitative trait loci	Other	1,200 individuals	NR	11q24.2	KIRREL3	rs1939992-?
9479482	6	150399704	6	150854272	150854572	150854422	454718	+	Genome-wide association study in alopecia areata implicates both innate and adaptive immunity	Alopecia areata	Inflammatory condition	Up to 1,054 European ancestry cases, 3,278 European ancestry controls	NR	6q25.1	ULBP3,ULBP6	rs9479482-A
2650000	12	119873344	12	119418148	119418448	119418298	455046	-	Common variants at 30 loci contribute to polygenic dyslipidemia.	LDL cholesterol	Other	19,840 individuals	Up to 20,623 individuals	12q24.31	HNF1A	rs2650000-A
3817928	6	142792208	6	143248276	143248576	143248426	456218	+	Meta-analyses of genome-wide association studies identify multiple loci associated with pulmonary function.	Pulmonary function	Other	20,890 European ancestry individuals	16,178 European ancestry individuals	6q24.1	GPR126	rs3817928-A
16886165	5	56058839	5	55601123	55601423	55601273	457566	-	A multistage genome-wide association study in breast cancer identifies two new risk alleles at 1p11.2 and 14q24.1 (RAD51L1).	Breast cancer	Other	1,145 cases, 1,142 controls	8,625 cases, 9,657 controls	5q11.2	MAP3K1	rs16886165-G
16880441	6	89032695	6	89491953	89492253	89492103	459408	+	Does parental expressed emotion moderate genetic effects in ADHD? An exploration using a genome wide association scan.	Conduct disorder (interaction)	Other	909 trios	NR	6p15	Intergenic	rs16880441-G
6458307	6	42839092	6	43300098	43300398	43300248	461156	+	Genome-wide association study of 14,000 cases of seven common diseases and 3,000 shared controls.	Bipolar disorder	Other	1,868 cases,2,938 controls	NR	6p21	NR	rs6458307-?
2252521	7	29007714	7	28545747	28546047	28545897	461817	-	A genome-wide study of common SNPs and CNVs in cognitive performance in the CANTAB.	Cognitive performance	Other	1,295 individuals	NR	7p15.1	CPVL	rs2252521-?
619865	20	33331110	20	33792809	33793109	33792959	461849	+	Web-based, participant-driven studies yield novel genetic associations for common traits	Freckling	Other	9,126 Northern European ancestry individuals	NR	20q11.22	ASIP	rs619865-A
3218097	6	42013252	6	41550320	41550620	41550470	462782	-	Genome-wide association study of hematological and biochemical traits in a Japanese population	Hematological and biochemical traits	Other	Up to ~14,700 Japanese individuals	NR	6p21.1	USP49,MED20,BYSL,CCND3	rs3218097-T
16928809	11	2893527	11	3356790	3357090	3356940	463413	+	Genome-wide association meta-analysis for total serum bilirubin levels.	Serum bilirubin levels	Other	9,264 individuals	NR	11p15.4	SLC22A18	rs16928809-A
809736	15	59117079	15	58653363	58653663	58653513	463566	-	A genomewide association study of citalopram response in major depressive disorder.	Response to citalopram treatment	Other	Up to 883 responders, 608 non-responders	NR	15q22.2	RORA	rs809736-?
798544	7	2729627	7	2265264	2265564	2265414	464213	-	Many sequence variants affecting diversity of adult human height.	Height	Other	30,968 individuals	8,541 individuals	7p22.2	GNA12	rs798544-G
2042831	2	235521852	2	235056890	235057190	235057040	464812	-	Genetic Signatures of Exceptional Longevity in Humans	Longevity	Other	801 Caucasian centenarians, 926 Caucasian controls	254 Caucasian centenarians, 341 Caucasian controls	2q37.2	SH3BP4	rs2042831-G
7590720	2	216606902	2	217071715	217072015	217071865	464963	+	Genome-wide association study of alcohol dependence.	Alcohol dependence	Other	476 German cases, 1,358 German controls	1,024 German cases, 996 German controls	2q35	PECR	rs7590720-G
10999409	10	72002445	10	71537223	71537523	71537373	465072	-	Common body mass index-associated variants confer risk of extreme obesity.	Obesity (extreme)	Other	775 Caucasian cases, 3,197 Caucasian controls	NR	10q22.1	PRF1	rs10999409-T
1167796	7	75011115	7	75476209	75476509	75476359	465244	+	Genome-wide association study in a Chinese Han population identifies nine new susceptibility loci for systemic lupus erythematosus.	Systemic lupus erythematosus	Inflammatory condition	1,047 Chinese Han cases, 1,205 Chinese Han controls	3,152 Chinese Han cases, 7,050 Chinese Han controls	7q11.23	NR	rs1167796-G
6733301	2	25129787	2	24663390	24663690	24663540	466247	-	Many sequence variants affecting diversity of adult human height.	Height	Other	30,968 individuals	8,541 individuals	2p23.3	ADCY3, RBJ, POMC, DNMT3A, DTNB	rs6733301-G
889312	5	56067640	5	55601123	55601423	55601273	466367	-	Genome-wide association study identifies five new breast cancer susceptibility loci	Breast cancer	Other	3,659 UK cases, 4,897 UK controls	12,576 European cases, 12,223 European controls	5q11.2	MAP3K1	rs889312-C
2281597	1	34132444	1	34598871	34599171	34599021	466577	+	Molecular genetics of adult ADHD: converging evidence from genome-wide association and extended pedigree linkage studies.	Attention deficit hyperactivity disorder	Other	343 cases, 304 controls	NR	1p35.1	CSMD2	rs2281597-?
7341475	7	103192050	7	102724893	102725193	102725043	467007	-	Genome-wide association identifies a common variant in the reelin gene that increases the risk of schizophrenia only in women.	Schizophrenia	Other	660 cases,2,271 controls	2,274 cases,4,401 controls	7q22.1	RELN	rs7341475-G
2242073	2	208702289	2	208235127	208235427	208235277	467012	-	Molecular genetics of adult ADHD: converging evidence from genome-wide association and extended pedigree linkage studies.	Attention deficit hyperactivity disorder	Other	343 cases, 304 controls	NR	2q33.3	CRYGC	rs2242073-?
4728142	7	128361202	7	128829365	128829665	128829515	468313	+	Genome-wide association study in a Chinese Han population identifies nine new susceptibility loci for systemic lupus erythematosus.	Systemic lupus erythematosus	Inflammatory condition	1,047 Chinese Han cases, 1,205 Chinese Han controls	3,152 Chinese Han cases, 7,050 Chinese Han controls	7q32.1	IRF5	rs4728142-A
10210302	2	233823577	2	233354701	233355001	233354851	468726	-	Genome-wide association study of 14,000 cases of seven common diseases and 3,000 shared controls.	Crohn's disease	Inflammatory condition	1,748 cases,2,938 controls	(see Parkes 2007)	2q37.1	ATG16L1	rs10210302-T
357394	7	137699926	7	137230848	137231148	137230998	468928	-	Framingham Heart Study genome-wide association: results for pulmonary function measures.	Pulmonary function traits (other)	Other	1,097-1,222 individuals, depending on measure (Framingham)	NR	7q34	Intergenic	rs357394-?
1879352	18	2488053	18	2957340	2957640	2957490	469437	+	Germline genomic variants associated with childhood acute lymphoblastic leukemia.	Acute lymphoblastic leukemia (childhood)	Other	317 European descent cases, 17,958 European descent controls	NR	18p11.32	Intergenic	rs1879352-C
3736228	11	67957870	11	68427639	68427939	68427789	469919	+	Bone mineral density, osteoporosis, and osteoporotic fractures: a genome-wide association study.	Bone mineral density	Other	2,094 women	6,463 individuals	11q13.2	LRP5	rs3736228-T
7176508	15	67806043	15	68276103	68276403	68276253	470210	+	A genome-wide association study identifies six susceptibility loci for chronic lymphocytic leukemia.	Chronic lymphocytic leukemia	Other	505 cases, 1,438 controls	1,024 cases,1,677 controls	15q23	Intergenic	rs7176508-A
2023454	20	52700517	20	52229931	52230231	52230081	470436	-	A genome-wide association study of amygdala activation in youths with and without bipolar disorder.	Functional MRI	Other	39 adolescents with bipolar disease, 29 unaffected adolescents	NR	20q13.2	DOK5	rs2023454-?
12093699	1	157914611	1	157443671	157443971	157443821	470790	-	A genome-wide association study identifies protein quantitative trait loci (pQTLs).	Protein quantitative trait loci	Other	1,200 individuals	NR	1q23.2	CRP	rs12093699-?
708224	12	32327675	12	32800227	32800527	32800377	472702	+	Genome-wide association study of pancreatic cancer in Japanese population	Pancreatic cancer	Other	991 Japanese cases, 5,209 Japanese controls	NR	12p11.21	BICD1	rs708224-A
12420464	11	7971352	11	7498103	7498403	7498253	473099	-	Genome-Wide Association Scan of Trait Depression	Depression--quantitative trait	Other	3,972 Italian individuals, 839 European ancestry individuals	NR	11p15.4	EIF3F	rs12420464-T
11185790	10	91362512	10	91837041	91837341	91837191	474679	+	Genome-wide association analysis of metabolic traits in a birth cohort from a founder population.	Other metabolic traits	Other	4,763 individuals	NR	10q23.31	PANK1	rs11185790-A
17144465	7	21470951	7	21945754	21946054	21945904	474953	+	Genome-wide association study of recurrent early-onset major depressive disorder.	Major depressive disorder	Other	1,020 European cases, 1,636 European controls	NR	7p15.3	SP4	rs17144465-G
1861050	4	15091457	4	15566974	15567274	15567124	475667	+	Genome-wide association study of conduct disorder symptomatology	Conduct disorder (case status)	Other	872 cases, 3,091 controls	NR	4p15.32	KIAA1345	rs1861050-?
7969151	12	52445543	12	52921145	52921445	52921295	475752	+	Genome-wide association study of tanning phenotype in a population of European ancestry.	Tanning	Other	2,287 women	870 controls	12q13.13	LOC440100	rs7969151-A
7395662	11	48475468	11	47998250	47998550	47998400	477068	-	Loci influencing lipid levels and coronary heart disease risk in 16 European population cohorts.	HDL cholesterol	Other	21,412 individuals	NR	11p11.2	MADD, FOLH1	rs7395662-G
7115578	11	95639747	11	95162289	95162589	95162439	477308	-	Genome-wide interrogation of germline genetic variation associated with treatment response in childhood acute lymphoblastic leukemia.	Response to treatment for acute lymphoblastic leukemia	Other	487 children	NR	11q21	MAML2	rs7115578-A
2500535	6	149370959	6	149848167	149848467	149848317	477358	+	Genome-Wide Pharmacogenetics of Antidepressant Response in the GENDEP Project	Response to antidepressants	Other	706 European descent individuals	NR	6q25.1	UST	rs2500535-A
7843479	8	21876758	8	22354370	22354670	22354520	477762	+	Genome-wide association study of hematological and biochemical traits in a Japanese population	Hematological and biochemical traits	Other	Up to ~14,700 Japanese individuals	NR	8p21.3	DOK2,XPO7	rs7843479-A
3744064	17	72722802	17	72244818	72245118	72244968	477834	-	A genome-wide study of common SNPs and CNVs in cognitive performance in the CANTAB.	Cognitive performance	Other	1,295 individuals	NR	17q25.2	SEC14L1	rs3744064-?
2153157	6	11005473	6	10527185	10527485	10527335	478138	-	Genome-wide association studies identify loci associated with age at menarche and age at natural menopause.	Menarche and menopause (age at onset)	Other	17,438 Caucasian women	NR	6p24.2	GCM2, SYCP2L	rs2153157-T
2742234	10	42932614	10	43410692	43410992	43410842	478228	+	Genome-wide association study identifies NRG1 as a susceptibility locus for Hirschsprung's disease.	Hirschsprung's disease	Other	181 Chinese cases, 346 Chinese controls	190 Chinese cases, 510 Chinese controls	10q11.21	RET, GALNACT-2, RASGEF1A	rs2742234-T
6136	1	167830574	1	167352018	167352318	167352168	478406	-	Large-scale genomic studies reveal central role of ABO in sP-selectin and sICAM-1 levels.	Soluble levels of adhesion molecules	Other	Up to 9,813 European descent individuals	NR	1q24.2	SELP	rs6136-T
599083	11	67948921	11	68427639	68427939	68427789	478868	+	Twenty bone-mineral-density loci identified by large-scale meta-analysis of genome-wide association studies.	Bone mineral density (spine)	Other	19,195 European individuals	NR	11q13.2	LRP5	rs599083-G
7153027	14	91496974	14	91975776	91976076	91975926	478952	+	Many sequence variants affecting diversity of adult human height.	Height	Other	30,968 individuals	8,541 individuals	14q32.12	TRIP11, FBLN5, ATXN3, CPSF2	rs7153027-A
17067123	4	180285355	4	180765220	180765520	180765370	480015	+	Genetic variation in IL28B predicts hepatitis C treatment-induced viral clearance.	Response to hepatitis C treatment	Other	871 Caucasian, 191 African American, and 75 Hispanic participants	NR	4q34.3	Intergenic	rs17067123-?
2900333	12	14545133	12	15025253	15025553	15025403	480270	+	Variants near DMRT1, TERT and ATF7IP are associated with testicular germ cell cancer	Testicular germ cell cancer	Other	979 UK cases, 4,947 UK controls	664 UK cases, 3,456 UK controls	12p13.1	ATF7IP	rs2900333-C
1555322	20	33312594	20	33792809	33793109	33792959	480365	+	Molecular genetics of adult ADHD: converging evidence from genome-wide association and extended pedigree linkage studies.	Attention deficit hyperactivity disorder	Other	343 cases, 304 controls	NR	20q11.22	MMP24	rs1555322-?
2665390	3	157880442	3	158361201	158361501	158361351	480909	+	A genome-wide association study identifies susceptibility loci for ovarian cancer at 2q31 and 8q24	Ovarian cancer	Other	1,768 European ancestry cases, 2,354 European ancestry controls	8,709 European ancestry cases, 51,764 European ancestry controls	3q25.31	TIPARP	rs2665390T-C
291671	20	31414505	20	31895452	31895752	31895602	481097	+	Web-based, participant-driven studies yield novel genetic associations for common traits	Hair color	Other	9,126 Northern European ancestry individuals	NR	20q11.21	ASIP	rs291671-G
6881634	5	77666609	5	77184405	77184705	77184555	482054	-	Hippocampal atrophy as a quantitative trait in a genome-wide association study identifying novel susceptibility genes for Alzheimer's disease.	Hippocampal atrophy	Other	172 cases, 209 controls	NR	5q14.1	SCAMP1, LHFPL2	rs6881634-?
626277	13	71245696	13	70763433	70763733	70763583	482113	-	New loci associated with kidney function and chronic kidney disease	Chronic kidney disease	Other	Up to 67,093 European ancestry individuals	Up to 22,982 European ancestry individuals	13q21.33	DACH1	rs626277-C
4776472	15	67793926	15	68276103	68276403	68276253	482327	+	Framingham Heart Study 100K project: genome-wide associations for cardiovascular disease outcomes.	Atrial fibrillation	Other	1,341-1,345 individuals, depending on measure(Framingham)	NR	15q23	Intergenic	rs4776472-?
10774021	12	219558	12	701945	702245	702095	482537	+	New loci associated with kidney function and chronic kidney disease	Chronic kidney disease	Other	Up to 67,093 European ancestry individuals	Up to 22,982 European ancestry individuals	12p13.33	SLC6A13, JARID1A, SLC6A12	rs10774021-C
9349205	6	42033136	6	41550320	41550620	41550470	482666	-	Multiple loci influence erythrocyte phenotypes in the CHARGE Consortium.	Mean corpuscular hemoglobin	Other	24,167 European ancestry individuals	9,456 European ancestry individuals	6p21.1	CCND3, BYSL	rs9349205-A
42041	7	92084679	7	91601827	91602127	91601977	482702	-	Common variants at CD40 and other loci confer risk of rheumatoid arthritis.	Rheumatoid arthritis	Inflammatory condition	3,393 cases,12,460 controls	3,929 cases,5,807 controls	7q21.2	CDK6	rs42041-G
11970772	6	42033267	6	41550320	41550620	41550470	482797	-	A genome-wide meta-analysis identifies 22 loci associated with eight hematological parameters in the HaemGen consortium.	Hematological parameters	Other	4,627 European individuals	9,316 European individuals	6p21.1	BYSL, CCND3	rs11970772-T
6079395	20	14275898	20	14759211	14759511	14759361	483463	+	Genome-Wide Association Study Identifies Variants Associated with Histologic Features of Nonalcoholic Fatty Liver Disease	Non-alcoholic fatty liver disease histology (other)	Other	236 non-Hispanic Caucasian women	NR	20p12.1	MACROD2	rs6079395-A
3891355	12	105474824	12	104991088	104991388	104991238	483586	-	Genetic correlates of brain aging on MRI and cognitive test measures: a genome-wide association and linkage analysis in the Framingham Study.	Cognitive test performance	Other	705 individuals(Framingham)	NR	12q23.3	POLR3B, RFX4	rs3891355-?
4533251	15	95063430	15	94578823	94579123	94578973	484457	-	Conduct disorder and ADHD: evaluation of conduct problems as a categorical and quantitative trait in the international multicentre ADHD genetics study.	Attention deficit hyperactivity disorder and conduct disorder	Other	938 affected trios	NR	15q26.2	SPATA8	rs4533251-T
4639966	11	118078728	11	117592798	117593098	117592948	485780	-	Genome-wide association study in a Chinese Han population identifies nine new susceptibility loci for systemic lupus erythematosus.	Systemic lupus erythematosus	Inflammatory condition	1,047 Chinese Han cases, 1,205 Chinese Han controls	3,152 Chinese Han cases, 7,050 Chinese Han controls	11q23.3	NR	rs4639966-G
2008242	4	5272438	4	5758275	5758575	5758425	485987	+	Genome-wide association study of electrocardiographic conduction measures in an isolated founder population: Kosrae.	Electrocardiographic conduction measures	Other	1,262 Kosraen individuals	NR	4p16.1	MSX1	rs2008242-?
13053817	22	28177721	22	28664354	28664654	28664504	486783	+	A genome-wide association study of carotid atherosclerosis in HIV-infected men.	Carotid atherosclerosis in HIV infection	Other	177 Caucasian HIV-infected men	NR	22q12.2	RFPL1, AP1B1, THOC5, NF2	rs13053817-A
1183910	12	119905189	12	119418148	119418448	119418298	486891	-	Genetic Loci associated with C-reactive protein levels and risk of coronary heart disease.	C-reactive protein	Inflammatory condition	17,967 European and Indian Asian men and women	13,615 European and Indian Asian men and women	12q24.31	HNF1A	rs1183910-T
1427593	2	137271693	2	136784076	136784376	136784226	487467	-	Genome-wide association study of pancreatic cancer in Japanese population	Pancreatic cancer	Other	991 Japanese cases, 5,209 Japanese controls	NR	2q22.1	THSD7B	rs1427593-A
10849033	12	4295382	12	3807038	3807338	3807188	488194	-	Germline genomic variants associated with childhood acute lymphoblastic leukemia.	Acute lymphoblastic leukemia (childhood)	Other	317 European descent cases, 17,958 European descent controls	NR	12p13.32	C12orf5	rs10849033-G
314268	6	105524670	6	106013706	106014006	106013856	489186	+	Many sequence variants affecting diversity of adult human height.	Height	Other	30,968 individuals	8,541 individuals	6q21	LIN28B, HACE1, BVES, POPDC3	rs314268-C
9803659	1	165423123	1	165912768	165913068	165912918	489795	+	Population-based genome-wide association studies reveal six loci influencing plasma levels of liver enzymes.	Plasma levels of liver enzymes	Other	7,751 European white individuals	4,704 European white and Indian Asian individua	1q24.1	POU2F1	rs9803659-C
3828309	2	233845148	2	233354701	233355001	233354851	490297	-	Genome-wide association defines more than 30 distinct susceptibility loci for Crohn's disease.	Crohn's disease	Inflammatory condition	3,230 cases4,829 controls	1,339 trios, 2,325 cases, 1,809 controls	2q37.1	ATG16L1	rs3828309-G
7538876	1	17594949	1	17104268	17104568	17104418	490531	-	Common variants on 1p36 and 1q42 are associated with cutaneous basal cell carcinoma but not with melanoma or pigmentation traits.	Basal cell carcinoma (cutaneous)	Other	930 cases,33,117 controls	1,216 cases,2,844 controls	1p36.13	PADI4, PADI6,RCC2, ARHGEF10L	rs7538876-A
7310409	12	119909243	12	119418148	119418448	119418298	490945	-	Loci related to metabolic-syndrome pathways including LEPR,HNF1A, IL6R, and GCKR associate with plasma C-reactive protein: the Women's Genome Health Study.	C-reactive protein	Inflammatory condition	6,345 women	NR	12q24.31	HNF1A	rs7310409-A
8049603	16	22974760	16	23465709	23466009	23465859	491099	+	Genome-wide association study identifies new multiple sclerosis susceptibility loci on chromosomes 12 and 20.	Multiple sclerosis	Inflammatory condition	1,618 European ancestry cases, 3,413 European ancestry controls	2,256 European ancestry cases, 2,310 European ancestry controls	16p12.1	NR	rs8049603-T
10758669	9	4971601	9	4480026	4480326	4480176	491425	-	Genome-wide association identifies multiple ulcerative colitis susceptibility loci	Ulcerative colitis	Inflammatory condition	2,693 European descent cases, 6,791 European descent controls	2,009 European descent cases, 1,580 European descent controls	9p24.1	JAK2	rs10758669-C
2870946	12	66882927	12	66390612	66390912	66390762	492165	-	Ulcerative colitis-risk loci on chromosomes 1p36 and 12q15 found by genome-wide association study.	Ulcerative colitis	Inflammatory condition	1,022 cases, 2,503 controls	1,387 cases, 1,115 controls	12q15	IL26	rs2870946-G
4959235	6	3304335	6	2811697	2811997	2811847	492488	-	Genome-wide association study of antipsychotic-induced QTc interval prolongation	Antipsychotic-induced QTc interval prolongation	Other	738 cases	NR	6p25.2	SLC22A23	rs4959235-?
2040494	7	92094840	7	91601827	91602127	91601977	492863	-	Identification of ten loci associated with height highlights new biological pathways in human growth.	Height	Other	15,821 individuals	13,671 individuals	7q21.2	CDK6	rs2040494-C
130575	22	33189792	22	33682832	33683132	33682982	493190	+	Genome-wide association scan of quantitative traits for attention deficit hyperactivity disorder identifies novel associations and confirms candidate gene associations.	Attention deficit hyperactivity disorder	Other	909 trios	NR	22q12.3	Intergenic	rs130575-?
2241880	2	233848106	2	233354701	233355001	233354851	493255	-	Fucosyltransferase 2(FUT2) Non-Secretor Status is associated with Crohn's Disease	Crohn's disease	Inflammatory condition	896 Caucasian cases, 3,204 Caucasian controls	1,174 Northern European origin cases, 357 Northern European origin controls	2q37.1	ATG16L1	rs2241880-?
7121446	11	121459866	11	120965928	120966228	120966078	493788	-	Longitudinal genome-wide association of cardiovascular disease risk factors in the Bogalusa Heart Study	Cardiovascular disease risk factors	Other	525 European ancestry individuals	2,265 Finnish individuals	11q24.1	SORL1, BLID	rs7121446-G
17374222	15	67782397	15	68276103	68276403	68276253	493856	+	Genome-wide association study meta-analysis identifies seven new rheumatoid arthritis risk lock	Rheumatoid arthritis	Inflammatory condition	5,539 European ancestry cases, 20,169 European ancestry controls	6,768 European ancestry cases, 8,806 European ancestry controls	15q23	KIF3	rs17374222-A
2235302	1	167846913	1	167352018	167352318	167352168	494745	-	Large-scale genomic studies reveal central role of ABO in sP-selectin and sICAM-1 levels.	Soluble levels of adhesion molecules	Other	Up to 9,813 European descent individuals	NR	1q24.2	SELP	rs2235302-T
10502868	18	41407946	18	41902981	41903281	41903131	495185	+	Genome-wide association study of biochemical traits in Korcula Island, Croatia.	Biochemical measures	Other	898 individuals	NR	18q12.3	SLC14A2	rs10502868-G
6435862	2	215380790	2	214884262	214884562	214884412	496378	-	Common variations in BARD1 influence susceptibility to high-risk neuroblastoma.	Neuroblastoma (high-risk)	Other	397 cases, 2,043 controls	189 cases, 1,178 controls	2q35	BARD1	rs6435862-G
11204538	1	246112894	1	245616186	245616486	245616336	496558	-	Genome-wide association study of hematological and biochemical traits in a Japanese population	Hematological and biochemical traits	Other	Up to ~14,700 Japanese individuals	NR	1q44	TRIM58	rs11204538-C
798497	7	2762482	7	2265264	2265564	2265414	497068	-	A genome-wide association study in 19 633 Japanese subjects identified LHX3-QSOX2 and IGF1 as adult height loci.	Height	Other	19,633 Japanese individuals	NR	7p22.3	GNA12	rs798497-G
2800	3	144907511	3	144408884	144409184	144409034	498477	-	Genome-Wide Association Study Identifies Variants Associated with Histologic Features of Nonalcoholic Fatty Liver Disease	Non-alcoholic fatty liver disease histology (other)	Other	236 non-Hispanic Caucasian women	NR	3q24	SLC9A9	rs2800-G
314276	6	105514691	6	106013706	106014006	106013856	499165	+	Genetic variation in LIN28B is associated with the timing of puberty.	Menarche (age at onset)	Other	4,714 women	16,373 women	6q21	LIN28B	rs314276-C
8020441	14	50240628	14	50739684	50739984	50739834	499206	+	Common genetic variation and performance on standardized cognitive tests.	Cognitive test performance	Other	Up to 1,086 individuals	NR	14q22.1	NIN	rs8020441-?
2278702	15	78481976	15	77982564	77982864	77982714	499262	-	Collaborative genome-wide association analysis supports a role for ANK3 and CACNA1C in bipolar disorder.	Bipolar disorder	Other	4,387 cases,6,209 controls	NR	15q25.1	NR	rs2278702-?
7191888	16	72138558	16	71639081	71639381	71639231	499327	-	Genome-wide association analysis of susceptibility and clinical phenotype in multiple sclerosis.	Multiple sclerosis (severity)	Inflammatory condition	794 cases, 883 controls	NR	16q22.3	C16orf47	rs7191888-?
314277	6	105514354	6	106013706	106014006	106013856	499502	+	A Variant in LIN28B Is Associated with 2D:4D Finger-Length Ratio, a Putative Retrospective Biomarker of Prenatal Testosterone Exposure	Digit length ratio	Other	2,889 European children and adolescents	3,659 European children	6q16.3	LIN28B	rs314277-A
7957197	12	119945068	12	120445200	120445500	120445350	500282	+	Twelve type 2 diabetes susceptibility loci identified through large-scale association analysis	Type 2 diabetes	Other	8,130 European descent cases, 38,987 European descent controls	Up to 34,412 European descent cases, 59,925 European descent controls	12q24.31	HNF1A	rs7957197-T
2282978	7	92102345	7	91601827	91602127	91601977	500368	-	Meta-analysis of genome-wide scans for human adult stature identifies novel Loci and associations with measures of skeletal frame size.	Height	Other	12,611 individuals	7,187 individuals	7q21.2	CDK6	rs2282978-?
6914079	6	14704343	6	14203587	14203887	14203737	500606	-	Genetic correlates of brain aging on MRI and cognitive test measures: a genome-wide association and linkage analysis in the Framingham Study.	Cognitive test performance	Other	705 individuals(Framingham)	NR	6p23	Intergenic	rs6914079-?
12029454	1	160399740	1	160900253	160900553	160900403	500663	+	Common variants at ten loci influence QT interval duration in the QTGEN Study.	QT interval	Other	13,685 individuals	15,854 individuals	1q23.3	NOS1AP	rs12029454-A
6429082	1	233666751	1	233165535	233165835	233165685	501066	-	Genome-wide association scan meta-analysis identifies three Loci influencing adiposity and fat distribution.	Adiposity	Other	38,580 European-ancestry individuals	Up to 102,064 European-ancestry individuals	1q42.3	TBCE	rs6429082-C
2214681	7	147333624	7	147835084	147835384	147835234	501610	+	Genome-wide association with bone mass and geometry in the Framingham Heart Study.	Bone mineral density	Other	1,141 individuals(Framingham)	NR	7q35	CNTNAP2	rs2214681-?
[truncated: 1,992 more rows]

## Sheet: data_over-representation_test
Population	inflammatory condition	other	total
#TASs	410	2997	3407
Sampling	inflammatory condition	other
#TASs	8	5	13
