# Supplementary material for: Extensive characterization of NF-κB binding uncovers non-canonical motifs and advances the interpretation of genetic functional traits
Source: Genome Biol. 2011 Jul 29;12(7):R70. doi: 10.1186/gb-2011-12-7-r70 (PMC3218832; doi:10.1186/gb-2011-12-7-r70)
Supplement: Additional file 5 — Sequences of primers and oligonucleotides used in this study. [file gb-2011-12-7-r70-S5.XLS]

## Sheet: Oligos
DNA-affinity purification	Sequence 5' to 3'
TNF-promoter (biotinylated)	Biotin-AATAATGGGCATGGGAATTTCCAACTCT
TNF-promoter complementary	AGAGTTGGAAATTCCCATGCCCATTATT
EMSA-Seq
oligos
20bp-degenerate	tgccatgcgccaactgccNNNNNNNNNNNNNNNNNNNNACACagccccagccggaccact
	(degenerate region in BOLD, two flanks have been underlined)
10bp-degenerate	tgccatgcgccaactgccAGTCNNNNNNNNNNAGTCACACACagccccagccggaccact
	(degenerate region in BOLD, two flanks have been underlined)

## Sheet: Primers
DNA-affinity purification	Sequence 5' to 3'
Microarrays
ds Primer	TCAAGTCAATCGGTCC
EMSA-Seq
Primer1	agtggtccggctggggct
Primer2	tgccatgcgccaactgcc
