# Supplementary material for: Extensive characterization of NF-κB binding uncovers non-canonical motifs and advances the interpretation of genetic functional traits
Source: Genome Biol. 2011 Jul 29;12(7):R70. doi: 10.1186/gb-2011-12-7-r70 (PMC3218832; doi:10.1186/gb-2011-12-7-r70)
Supplement: Additional file 6 — Complete probe-specifications for protein-binding microarrays in this study. [file gb-2011-12-7-r70-S6.TXT]

Probe_name	Sequence 5'-3'
Probe1_NFKB_28May09_1_AGAT	AGATGGAGTTTTCCTAGATTTGGACCGATTGACTTGAGTGACTCTAAACCGATGCTTGTA
Probe2_NFKB_28May09_2_AGAT	AGATGAGATTTTCCTAGATTTGGACCGATTGACTTGAGTGACTCTAAACCGATGCTTGTA
Probe3_NFKB_28May09_3_AGAT	AGATAAAATTTTCCTAGATTTGGACCGATTGACTTGAGTGACTCTAAACCGATGCTTGTA
Probe4_NFKB_28May09_4_AGAT	AGATGGGTGTTTCCTAGATTTGGACCGATTGACTTGAGTGACTCTAAACCGATGCTTGTA
Probe5_NFKB_28May09_5_AGAT	AGATCAGTGTTTCCTAGATTTGGACCGATTGACTTGAGTGACTCTAAACCGATGCTTGTA
Probe6_NFKB_28May09_6_AGAT	AGATCAAAGTTTCCTAGATTTGGACCGATTGACTTGAGTGACTCTAAACCGATGCTTGTA
Probe7_NFKB_28May09_7_AGAT	AGATCGATATTTCCTAGATTTGGACCGATTGACTTGAGTGACTCTAAACCGATGCTTGTA
Probe8_NFKB_28May09_8_AGAT	AGATAGAGATTTCCTAGATTTGGACCGATTGACTTGAGTGACTCTAAACCGATGCTTGTA
Probe9_NFKB_28May09_9_AGAT	AGATGAAGATTTCCTAGATTTGGACCGATTGACTTGAGTGACTCTAAACCGATGCTTGTA
Probe10_NFKB_28May09_10_AGAT	AGATCGGAATTTCCTAGATTTGGACCGATTGACTTGAGTGACTCTAAACCGATGCTTGTA
Probe11_NFKB_28May09_11_AGAT	AGATAAGAATTTCCTAGATTTGGACCGATTGACTTGAGTGACTCTAAACCGATGCTTGTA
Probe12_NFKB_28May09_12_AGAT	AGATGGAAATTTCCTAGATTTGGACCGATTGACTTGAGTGACTCTAAACCGATGCTTGTA
Probe13_NFKB_28May09_13_AGAT	AGATAAGTTGTTCCTAGATTTGGACCGATTGACTTGAGTGACTCTAAACCGATGCTTGTA
Probe14_NFKB_28May09_14_AGAT	AGATGAATTGTTCCTAGATTTGGACCGATTGACTTGAGTGACTCTAAACCGATGCTTGTA
Probe15_NFKB_28May09_15_AGAT	AGATGGGGTGTTCCTAGATTTGGACCGATTGACTTGAGTGACTCTAAACCGATGCTTGTA
Probe16_NFKB_28May09_16_AGAT	AGATCAGATGTTCCTAGATTTGGACCGATTGACTTGAGTGACTCTAAACCGATGCTTGTA
Probe17_NFKB_28May09_17_AGAT	AGATAGAATGTTCCTAGATTTGGACCGATTGACTTGAGTGACTCTAAACCGATGCTTGTA
Probe18_NFKB_28May09_18_AGAT	AGATCGGTGGTTCCTAGATTTGGACCGATTGACTTGAGTGACTCTAAACCGATGCTTGTA
Probe19_NFKB_28May09_19_AGAT	AGATAGATGGTTCCTAGATTTGGACCGATTGACTTGAGTGACTCTAAACCGATGCTTGTA
Probe20_NFKB_28May09_20_AGAT	AGATCAATGGTTCCTAGATTTGGACCGATTGACTTGAGTGACTCTAAACCGATGCTTGTA
Probe21_NFKB_28May09_21_AGAT	AGATCAGGGGTTCCTAGATTTGGACCGATTGACTTGAGTGACTCTAAACCGATGCTTGTA
Probe22_NFKB_28May09_22_AGAT	AGATAAAGGGTTCCTAGATTTGGACCGATTGACTTGAGTGACTCTAAACCGATGCTTGTA
Probe23_NFKB_28May09_23_AGAT	AGATAAGAGGTTCCTAGATTTGGACCGATTGACTTGAGTGACTCTAAACCGATGCTTGTA
Probe24_NFKB_28May09_24_AGAT	AGATGGGTAGTTCCTAGATTTGGACCGATTGACTTGAGTGACTCTAAACCGATGCTTGTA
Probe25_NFKB_28May09_25_AGAT	AGATAGGGAGTTCCTAGATTTGGACCGATTGACTTGAGTGACTCTAAACCGATGCTTGTA
Probe26_NFKB_28May09_26_AGAT	AGATCGAAAGTTCCTAGATTTGGACCGATTGACTTGAGTGACTCTAAACCGATGCTTGTA
Probe27_NFKB_28May09_27_AGAT	AGATGAGTTCTTCCTAGATTTGGACCGATTGACTTGAGTGACTCTAAACCGATGCTTGTA
Probe28_NFKB_28May09_28_AGAT	AGATAGATTCTTCCTAGATTTGGACCGATTGACTTGAGTGACTCTAAACCGATGCTTGTA
Probe29_NFKB_28May09_29_AGAT	AGATCGGATCTTCCTAGATTTGGACCGATTGACTTGAGTGACTCTAAACCGATGCTTGTA
Probe30_NFKB_28May09_30_AGAT	AGATCGAGGCTTCCTAGATTTGGACCGATTGACTTGAGTGACTCTAAACCGATGCTTGTA
Probe31_NFKB_28May09_31_AGAT	AGATGGAAGCTTCCTAGATTTGGACCGATTGACTTGAGTGACTCTAAACCGATGCTTGTA
Probe32_NFKB_28May09_32_AGAT	AGATGGATACTTCCTAGATTTGGACCGATTGACTTGAGTGACTCTAAACCGATGCTTGTA
Probe33_NFKB_28May09_33_AGAT	AGATCAATACTTCCTAGATTTGGACCGATTGACTTGAGTGACTCTAAACCGATGCTTGTA
Probe34_NFKB_28May09_34_AGAT	AGATCAGGACTTCCTAGATTTGGACCGATTGACTTGAGTGACTCTAAACCGATGCTTGTA
Probe35_NFKB_28May09_35_AGAT	AGATGAGAACTTCCTAGATTTGGACCGATTGACTTGAGTGACTCTAAACCGATGCTTGTA
Probe36_NFKB_28May09_36_AGAT	AGATCGGGTATTCCTAGATTTGGACCGATTGACTTGAGTGACTCTAAACCGATGCTTGTA
Probe37_NFKB_28May09_37_AGAT	AGATAAGGTATTCCTAGATTTGGACCGATTGACTTGAGTGACTCTAAACCGATGCTTGTA
Probe38_NFKB_28May09_38_AGAT	AGATCAAGTATTCCTAGATTTGGACCGATTGACTTGAGTGACTCTAAACCGATGCTTGTA
Probe39_NFKB_28May09_39_AGAT	AGATAAGTGATTCCTAGATTTGGACCGATTGACTTGAGTGACTCTAAACCGATGCTTGTA
Probe40_NFKB_28May09_40_AGAT	AGATGGATGATTCCTAGATTTGGACCGATTGACTTGAGTGACTCTAAACCGATGCTTGTA
Probe41_NFKB_28May09_41_AGAT	AGATGAGGGATTCCTAGATTTGGACCGATTGACTTGAGTGACTCTAAACCGATGCTTGTA
Probe42_NFKB_28May09_42_AGAT	AGATCAGAGATTCCTAGATTTGGACCGATTGACTTGAGTGACTCTAAACCGATGCTTGTA
Probe43_NFKB_28May09_43_AGAT	AGATAGAAGATTCCTAGATTTGGACCGATTGACTTGAGTGACTCTAAACCGATGCTTGTA
Probe44_NFKB_28May09_44_AGAT	AGATAGGTAATTCCTAGATTTGGACCGATTGACTTGAGTGACTCTAAACCGATGCTTGTA
Probe45_NFKB_28May09_45_AGAT	AGATGAGTAATTCCTAGATTTGGACCGATTGACTTGAGTGACTCTAAACCGATGCTTGTA
Probe46_NFKB_28May09_46_AGAT	AGATAAATAATTCCTAGATTTGGACCGATTGACTTGAGTGACTCTAAACCGATGCTTGTA
Probe47_NFKB_28May09_47_AGAT	AGATGAAAAATTCCTAGATTTGGACCGATTGACTTGAGTGACTCTAAACCGATGCTTGTA
Probe48_NFKB_28May09_48_AGAT	AGATCAGGTTGTCCTAGATTTGGACCGATTGACTTGAGTGACTCTAAACCGATGCTTGTA
Probe49_NFKB_28May09_49_AGAT	AGATGAAGTTGTCCTAGATTTGGACCGATTGACTTGAGTGACTCTAAACCGATGCTTGTA
Probe50_NFKB_28May09_50_AGAT	AGATAGGATTGTCCTAGATTTGGACCGATTGACTTGAGTGACTCTAAACCGATGCTTGTA
Probe51_NFKB_28May09_51_AGAT	AGATAAGTGTGTCCTAGATTTGGACCGATTGACTTGAGTGACTCTAAACCGATGCTTGTA
Probe52_NFKB_28May09_52_AGAT	AGATCAATGTGTCCTAGATTTGGACCGATTGACTTGAGTGACTCTAAACCGATGCTTGTA
Probe53_NFKB_28May09_53_AGAT	AGATAGAGGTGTCCTAGATTTGGACCGATTGACTTGAGTGACTCTAAACCGATGCTTGTA
Probe54_NFKB_28May09_54_AGAT	AGATGGGAGTGTCCTAGATTTGGACCGATTGACTTGAGTGACTCTAAACCGATGCTTGTA
Probe55_NFKB_28May09_55_AGAT	AGATCGAAGTGTCCTAGATTTGGACCGATTGACTTGAGTGACTCTAAACCGATGCTTGTA
Probe56_NFKB_28May09_56_AGAT	AGATGAAAGTGTCCTAGATTTGGACCGATTGACTTGAGTGACTCTAAACCGATGCTTGTA
Probe57_NFKB_28May09_57_AGAT	AGATCGGTATGTCCTAGATTTGGACCGATTGACTTGAGTGACTCTAAACCGATGCTTGTA
Probe58_NFKB_28May09_58_AGAT	AGATAAATATGTCCTAGATTTGGACCGATTGACTTGAGTGACTCTAAACCGATGCTTGTA
Probe59_NFKB_28May09_59_AGAT	AGATGAGAATGTCCTAGATTTGGACCGATTGACTTGAGTGACTCTAAACCGATGCTTGTA
Probe60_NFKB_28May09_60_AGAT	AGATGGGTTGGTCCTAGATTTGGACCGATTGACTTGAGTGACTCTAAACCGATGCTTGTA
Probe61_NFKB_28May09_61_AGAT	AGATAGATTGGTCCTAGATTTGGACCGATTGACTTGAGTGACTCTAAACCGATGCTTGTA
Probe62_NFKB_28May09_62_AGAT	AGATGAGGTGGTCCTAGATTTGGACCGATTGACTTGAGTGACTCTAAACCGATGCTTGTA
Probe63_NFKB_28May09_63_AGAT	AGATGGAATGGTCCTAGATTTGGACCGATTGACTTGAGTGACTCTAAACCGATGCTTGTA
Probe64_NFKB_28May09_64_AGAT	AGATCAAATGGTCCTAGATTTGGACCGATTGACTTGAGTGACTCTAAACCGATGCTTGTA
Probe65_NFKB_28May09_65_AGAT	AGATCAGTGGGTCCTAGATTTGGACCGATTGACTTGAGTGACTCTAAACCGATGCTTGTA
Probe66_NFKB_28May09_66_AGAT	AGATCAAGGGGTCCTAGATTTGGACCGATTGACTTGAGTGACTCTAAACCGATGCTTGTA
Probe67_NFKB_28May09_67_AGAT	AGATGAATAGGTCCTAGATTTGGACCGATTGACTTGAGTGACTCTAAACCGATGCTTGTA
Probe68_NFKB_28May09_68_AGAT	AGATGGGGAGGTCCTAGATTTGGACCGATTGACTTGAGTGACTCTAAACCGATGCTTGTA
Probe69_NFKB_28May09_69_AGAT	AGATCAGGAGGTCCTAGATTTGGACCGATTGACTTGAGTGACTCTAAACCGATGCTTGTA
Probe70_NFKB_28May09_70_AGAT	AGATAGAGAGGTCCTAGATTTGGACCGATTGACTTGAGTGACTCTAAACCGATGCTTGTA
Probe71_NFKB_28May09_71_AGAT	AGATAAGAAGGTCCTAGATTTGGACCGATTGACTTGAGTGACTCTAAACCGATGCTTGTA
Probe72_NFKB_28May09_72_AGAT	AGATCGGGTCGTCCTAGATTTGGACCGATTGACTTGAGTGACTCTAAACCGATGCTTGTA
Probe73_NFKB_28May09_73_AGAT	AGATGGAGTCGTCCTAGATTTGGACCGATTGACTTGAGTGACTCTAAACCGATGCTTGTA
Probe74_NFKB_28May09_74_AGAT	AGATAAAGTCGTCCTAGATTTGGACCGATTGACTTGAGTGACTCTAAACCGATGCTTGTA
Probe75_NFKB_28May09_75_AGAT	AGATGGGATCGTCCTAGATTTGGACCGATTGACTTGAGTGACTCTAAACCGATGCTTGTA
Probe76_NFKB_28May09_76_AGAT	AGATCAGATCGTCCTAGATTTGGACCGATTGACTTGAGTGACTCTAAACCGATGCTTGTA
Probe77_NFKB_28May09_77_AGAT	AGATAGGTGCGTCCTAGATTTGGACCGATTGACTTGAGTGACTCTAAACCGATGCTTGTA
Probe78_NFKB_28May09_78_AGAT	AGATGAGTGCGTCCTAGATTTGGACCGATTGACTTGAGTGACTCTAAACCGATGCTTGTA
Probe79_NFKB_28May09_79_AGAT	AGATGGATGCGTCCTAGATTTGGACCGATTGACTTGAGTGACTCTAAACCGATGCTTGTA
Probe80_NFKB_28May09_80_AGAT	AGATAAGGGCGTCCTAGATTTGGACCGATTGACTTGAGTGACTCTAAACCGATGCTTGTA
Probe81_NFKB_28May09_81_AGAT	AGATCAAAGCGTCCTAGATTTGGACCGATTGACTTGAGTGACTCTAAACCGATGCTTGTA
Probe82_NFKB_28May09_82_AGAT	AGATAGGGACGTCCTAGATTTGGACCGATTGACTTGAGTGACTCTAAACCGATGCTTGTA
Probe83_NFKB_28May09_83_AGAT	AGATCGAGACGTCCTAGATTTGGACCGATTGACTTGAGTGACTCTAAACCGATGCTTGTA
Probe84_NFKB_28May09_84_AGAT	AGATAGAAACGTCCTAGATTTGGACCGATTGACTTGAGTGACTCTAAACCGATGCTTGTA
Probe85_NFKB_28May09_85_AGAT	AGATGAAAACGTCCTAGATTTGGACCGATTGACTTGAGTGACTCTAAACCGATGCTTGTA
Probe86_NFKB_28May09_86_AGAT	AGATAAGTTAGTCCTAGATTTGGACCGATTGACTTGAGTGACTCTAAACCGATGCTTGTA
Probe87_NFKB_28May09_87_AGAT	AGATCGATTAGTCCTAGATTTGGACCGATTGACTTGAGTGACTCTAAACCGATGCTTGTA
Probe88_NFKB_28May09_88_AGAT	AGATGAATTAGTCCTAGATTTGGACCGATTGACTTGAGTGACTCTAAACCGATGCTTGTA
Probe89_NFKB_28May09_89_AGAT	AGATGAGATAGTCCTAGATTTGGACCGATTGACTTGAGTGACTCTAAACCGATGCTTGTA
Probe90_NFKB_28May09_90_AGAT	AGATAAAATAGTCCTAGATTTGGACCGATTGACTTGAGTGACTCTAAACCGATGCTTGTA
Probe91_NFKB_28May09_91_AGAT	AGATAAATGAGTCCTAGATTTGGACCGATTGACTTGAGTGACTCTAAACCGATGCTTGTA
Probe92_NFKB_28May09_92_AGAT	AGATAGGGGAGTCCTAGATTTGGACCGATTGACTTGAGTGACTCTAAACCGATGCTTGTA
Probe93_NFKB_28May09_93_AGAT	AGATCAGGGAGTCCTAGATTTGGACCGATTGACTTGAGTGACTCTAAACCGATGCTTGTA
Probe94_NFKB_28May09_94_AGAT	AGATGAAGGAGTCCTAGATTTGGACCGATTGACTTGAGTGACTCTAAACCGATGCTTGTA
Probe95_NFKB_28May09_95_AGAT	AGATCGGAGAGTCCTAGATTTGGACCGATTGACTTGAGTGACTCTAAACCGATGCTTGTA
Probe96_NFKB_28May09_96_AGAT	AGATAAGAGAGTCCTAGATTTGGACCGATTGACTTGAGTGACTCTAAACCGATGCTTGTA
Probe97_NFKB_28May09_97_AGAT	AGATGGGTAAGTCCTAGATTTGGACCGATTGACTTGAGTGACTCTAAACCGATGCTTGTA
Probe98_NFKB_28May09_98_AGAT	AGATCAATAAGTCCTAGATTTGGACCGATTGACTTGAGTGACTCTAAACCGATGCTTGTA
Probe99_NFKB_28May09_99_AGAT	AGATGGAGAAGTCCTAGATTTGGACCGATTGACTTGAGTGACTCTAAACCGATGCTTGTA
Probe100_NFKB_28May09_100_AGAT	AGATAAAGAAGTCCTAGATTTGGACCGATTGACTTGAGTGACTCTAAACCGATGCTTGTA
Probe101_NFKB_28May09_101_AGAT	AGATCAGAAAGTCCTAGATTTGGACCGATTGACTTGAGTGACTCTAAACCGATGCTTGTA
Probe102_NFKB_28May09_102_AGAT	AGATGAGTTTCTCCTAGATTTGGACCGATTGACTTGAGTGACTCTAAACCGATGCTTGTA
Probe103_NFKB_28May09_103_AGAT	AGATGGATTTCTCCTAGATTTGGACCGATTGACTTGAGTGACTCTAAACCGATGCTTGTA
Probe104_NFKB_28May09_104_AGAT	AGATAAAGTTCTCCTAGATTTGGACCGATTGACTTGAGTGACTCTAAACCGATGCTTGTA
Probe105_NFKB_28May09_105_AGAT	AGATAAGATTCTCCTAGATTTGGACCGATTGACTTGAGTGACTCTAAACCGATGCTTGTA
Probe106_NFKB_28May09_106_AGAT	AGATCGAATTCTCCTAGATTTGGACCGATTGACTTGAGTGACTCTAAACCGATGCTTGTA
Probe107_NFKB_28May09_107_AGAT	AGATCGATGTCTCCTAGATTTGGACCGATTGACTTGAGTGACTCTAAACCGATGCTTGTA
Probe108_NFKB_28May09_108_AGAT	AGATCGGGGTCTCCTAGATTTGGACCGATTGACTTGAGTGACTCTAAACCGATGCTTGTA
Probe109_NFKB_28May09_109_AGAT	AGATGAAGGTCTCCTAGATTTGGACCGATTGACTTGAGTGACTCTAAACCGATGCTTGTA
Probe110_NFKB_28May09_110_AGAT	AGATAGAAGTCTCCTAGATTTGGACCGATTGACTTGAGTGACTCTAAACCGATGCTTGTA
Probe111_NFKB_28May09_111_AGAT	AGATAGATATCTCCTAGATTTGGACCGATTGACTTGAGTGACTCTAAACCGATGCTTGTA
Probe112_NFKB_28May09_112_AGAT	AGATCAAGATCTCCTAGATTTGGACCGATTGACTTGAGTGACTCTAAACCGATGCTTGTA
Probe113_NFKB_28May09_113_AGAT	AGATGGGAATCTCCTAGATTTGGACCGATTGACTTGAGTGACTCTAAACCGATGCTTGTA
Probe114_NFKB_28May09_114_AGAT	AGATCGGTTGCTCCTAGATTTGGACCGATTGACTTGAGTGACTCTAAACCGATGCTTGTA
Probe115_NFKB_28May09_115_AGAT	AGATAAATTGCTCCTAGATTTGGACCGATTGACTTGAGTGACTCTAAACCGATGCTTGTA
Probe116_NFKB_28May09_116_AGAT	AGATCAGGTGCTCCTAGATTTGGACCGATTGACTTGAGTGACTCTAAACCGATGCTTGTA
Probe117_NFKB_28May09_117_AGAT	AGATCGAGTGCTCCTAGATTTGGACCGATTGACTTGAGTGACTCTAAACCGATGCTTGTA
Probe118_NFKB_28May09_118_AGAT	AGATGAAGTGCTCCTAGATTTGGACCGATTGACTTGAGTGACTCTAAACCGATGCTTGTA
Probe119_NFKB_28May09_119_AGAT	AGATGGATGGCTCCTAGATTTGGACCGATTGACTTGAGTGACTCTAAACCGATGCTTGTA
Probe120_NFKB_28May09_120_AGAT	AGATAAGGGGCTCCTAGATTTGGACCGATTGACTTGAGTGACTCTAAACCGATGCTTGTA
Probe121_NFKB_28May09_121_AGAT	AGATCAAAGGCTCCTAGATTTGGACCGATTGACTTGAGTGACTCTAAACCGATGCTTGTA
Probe122_NFKB_28May09_122_AGAT	AGATAGGTAGCTCCTAGATTTGGACCGATTGACTTGAGTGACTCTAAACCGATGCTTGTA
Probe123_NFKB_28May09_123_AGAT	AGATCAGTAGCTCCTAGATTTGGACCGATTGACTTGAGTGACTCTAAACCGATGCTTGTA
Probe124_NFKB_28May09_124_AGAT	AGATCGATAGCTCCTAGATTTGGACCGATTGACTTGAGTGACTCTAAACCGATGCTTGTA
Probe125_NFKB_28May09_125_AGAT	AGATGAGGAGCTCCTAGATTTGGACCGATTGACTTGAGTGACTCTAAACCGATGCTTGTA
Probe126_NFKB_28May09_126_AGAT	AGATGGAGAGCTCCTAGATTTGGACCGATTGACTTGAGTGACTCTAAACCGATGCTTGTA
Probe127_NFKB_28May09_127_AGAT	AGATCGGAAGCTCCTAGATTTGGACCGATTGACTTGAGTGACTCTAAACCGATGCTTGTA
Probe128_NFKB_28May09_128_AGAT	AGATAAAAAGCTCCTAGATTTGGACCGATTGACTTGAGTGACTCTAAACCGATGCTTGTA
Probe129_NFKB_28May09_129_AGAT	AGATGGGTTCCTCCTAGATTTGGACCGATTGACTTGAGTGACTCTAAACCGATGCTTGTA
Probe130_NFKB_28May09_130_AGAT	AGATCAATTCCTCCTAGATTTGGACCGATTGACTTGAGTGACTCTAAACCGATGCTTGTA
Probe131_NFKB_28May09_131_AGAT	AGATAAGGTCCTCCTAGATTTGGACCGATTGACTTGAGTGACTCTAAACCGATGCTTGTA
Probe132_NFKB_28May09_132_AGAT	AGATGAAATCCTCCTAGATTTGGACCGATTGACTTGAGTGACTCTAAACCGATGCTTGTA
Probe133_NFKB_28May09_133_AGAT	AGATCGGTGCCTCCTAGATTTGGACCGATTGACTTGAGTGACTCTAAACCGATGCTTGTA
Probe134_NFKB_28May09_134_AGAT	AGATGAATGCCTCCTAGATTTGGACCGATTGACTTGAGTGACTCTAAACCGATGCTTGTA
Probe135_NFKB_28May09_135_AGAT	AGATGAGGGCCTCCTAGATTTGGACCGATTGACTTGAGTGACTCTAAACCGATGCTTGTA
Probe136_NFKB_28May09_136_AGAT	AGATAGAGGCCTCCTAGATTTGGACCGATTGACTTGAGTGACTCTAAACCGATGCTTGTA
Probe137_NFKB_28May09_137_AGAT	AGATAAAAGCCTCCTAGATTTGGACCGATTGACTTGAGTGACTCTAAACCGATGCTTGTA
Probe138_NFKB_28May09_138_AGAT	AGATAAGTACCTCCTAGATTTGGACCGATTGACTTGAGTGACTCTAAACCGATGCTTGTA
Probe139_NFKB_28May09_139_AGAT	AGATGAAGACCTCCTAGATTTGGACCGATTGACTTGAGTGACTCTAAACCGATGCTTGTA
Probe140_NFKB_28May09_140_AGAT	AGATCAGAACCTCCTAGATTTGGACCGATTGACTTGAGTGACTCTAAACCGATGCTTGTA
Probe141_NFKB_28May09_141_AGAT	AGATGGAAACCTCCTAGATTTGGACCGATTGACTTGAGTGACTCTAAACCGATGCTTGTA
Probe142_NFKB_28May09_142_AGAT	AGATCAGTTACTCCTAGATTTGGACCGATTGACTTGAGTGACTCTAAACCGATGCTTGTA
Probe143_NFKB_28May09_143_AGAT	AGATAGATTACTCCTAGATTTGGACCGATTGACTTGAGTGACTCTAAACCGATGCTTGTA
Probe144_NFKB_28May09_144_AGAT	AGATGGGGTACTCCTAGATTTGGACCGATTGACTTGAGTGACTCTAAACCGATGCTTGTA
Probe145_NFKB_28May09_145_AGAT	AGATAGGTGACTCCTAGATTTGGACCGATTGACTTGAGTGACTCTAAACCGATGCTTGTA
Probe146_NFKB_28May09_146_AGAT	AGATCAATGACTCCTAGATTTGGACCGATTGACTTGAGTGACTCTAAACCGATGCTTGTA
Probe147_NFKB_28May09_147_AGAT	AGATAAAGGACTCCTAGATTTGGACCGATTGACTTGAGTGACTCTAAACCGATGCTTGTA
Probe148_NFKB_28May09_148_AGAT	AGATGAGAGACTCCTAGATTTGGACCGATTGACTTGAGTGACTCTAAACCGATGCTTGTA
Probe149_NFKB_28May09_149_AGAT	AGATGGAAGACTCCTAGATTTGGACCGATTGACTTGAGTGACTCTAAACCGATGCTTGTA
Probe150_NFKB_28May09_150_AGAT	AGATGAATAACTCCTAGATTTGGACCGATTGACTTGAGTGACTCTAAACCGATGCTTGTA
Probe151_NFKB_28May09_151_AGAT	AGATCGGGAACTCCTAGATTTGGACCGATTGACTTGAGTGACTCTAAACCGATGCTTGTA
Probe152_NFKB_28May09_152_AGAT	AGATAGAGAACTCCTAGATTTGGACCGATTGACTTGAGTGACTCTAAACCGATGCTTGTA
Probe153_NFKB_28May09_153_AGAT	AGATAGGAAACTCCTAGATTTGGACCGATTGACTTGAGTGACTCTAAACCGATGCTTGTA
Probe154_NFKB_28May09_154_AGAT	AGATAGGTTTATCCTAGATTTGGACCGATTGACTTGAGTGACTCTAAACCGATGCTTGTA
Probe155_NFKB_28May09_155_AGAT	AGATCAATTTATCCTAGATTTGGACCGATTGACTTGAGTGACTCTAAACCGATGCTTGTA
Probe156_NFKB_28May09_156_AGAT	AGATGAGGTTATCCTAGATTTGGACCGATTGACTTGAGTGACTCTAAACCGATGCTTGTA
Probe157_NFKB_28May09_157_AGAT	AGATCGAGTTATCCTAGATTTGGACCGATTGACTTGAGTGACTCTAAACCGATGCTTGTA
Probe158_NFKB_28May09_158_AGAT	AGATAAATGTATCCTAGATTTGGACCGATTGACTTGAGTGACTCTAAACCGATGCTTGTA
Probe159_NFKB_28May09_159_AGAT	AGATCAGAGTATCCTAGATTTGGACCGATTGACTTGAGTGACTCTAAACCGATGCTTGTA
Probe160_NFKB_28May09_160_AGAT	AGATGGAAGTATCCTAGATTTGGACCGATTGACTTGAGTGACTCTAAACCGATGCTTGTA
Probe161_NFKB_28May09_161_AGAT	AGATGAGTATATCCTAGATTTGGACCGATTGACTTGAGTGACTCTAAACCGATGCTTGTA
Probe162_NFKB_28May09_162_AGAT	AGATAAGGATATCCTAGATTTGGACCGATTGACTTGAGTGACTCTAAACCGATGCTTGTA
Probe163_NFKB_28May09_163_AGAT	AGATGGAGATATCCTAGATTTGGACCGATTGACTTGAGTGACTCTAAACCGATGCTTGTA
Probe164_NFKB_28May09_164_AGAT	AGATGAAAATATCCTAGATTTGGACCGATTGACTTGAGTGACTCTAAACCGATGCTTGTA
Probe165_NFKB_28May09_165_AGAT	AGATAAAGTGATCCTAGATTTGGACCGATTGACTTGAGTGACTCTAAACCGATGCTTGTA
Probe166_NFKB_28May09_166_AGAT	AGATGAGATGATCCTAGATTTGGACCGATTGACTTGAGTGACTCTAAACCGATGCTTGTA
Probe167_NFKB_28May09_167_AGAT	AGATCGAATGATCCTAGATTTGGACCGATTGACTTGAGTGACTCTAAACCGATGCTTGTA
Probe168_NFKB_28May09_168_AGAT	AGATGAGTGGATCCTAGATTTGGACCGATTGACTTGAGTGACTCTAAACCGATGCTTGTA
Probe169_NFKB_28May09_169_AGAT	AGATCGATGGATCCTAGATTTGGACCGATTGACTTGAGTGACTCTAAACCGATGCTTGTA
Probe170_NFKB_28May09_170_AGAT	AGATGGAGGGATCCTAGATTTGGACCGATTGACTTGAGTGACTCTAAACCGATGCTTGTA
Probe171_NFKB_28May09_171_AGAT	AGATAGGAGGATCCTAGATTTGGACCGATTGACTTGAGTGACTCTAAACCGATGCTTGTA
Probe172_NFKB_28May09_172_AGAT	AGATAAAAGGATCCTAGATTTGGACCGATTGACTTGAGTGACTCTAAACCGATGCTTGTA
Probe173_NFKB_28May09_173_AGAT	AGATAGATAGATCCTAGATTTGGACCGATTGACTTGAGTGACTCTAAACCGATGCTTGTA
Probe174_NFKB_28May09_174_AGAT	AGATCGGGAGATCCTAGATTTGGACCGATTGACTTGAGTGACTCTAAACCGATGCTTGTA
Probe175_NFKB_28May09_175_AGAT	AGATCAAGAGATCCTAGATTTGGACCGATTGACTTGAGTGACTCTAAACCGATGCTTGTA
Probe176_NFKB_28May09_176_AGAT	AGATCAGAAGATCCTAGATTTGGACCGATTGACTTGAGTGACTCTAAACCGATGCTTGTA
Probe177_NFKB_28May09_177_AGAT	AGATGGAAAGATCCTAGATTTGGACCGATTGACTTGAGTGACTCTAAACCGATGCTTGTA
Probe178_NFKB_28May09_178_AGAT	AGATCGGTTCATCCTAGATTTGGACCGATTGACTTGAGTGACTCTAAACCGATGCTTGTA
Probe179_NFKB_28May09_179_AGAT	AGATGGATTCATCCTAGATTTGGACCGATTGACTTGAGTGACTCTAAACCGATGCTTGTA
Probe180_NFKB_28May09_180_AGAT	AGATAAATTCATCCTAGATTTGGACCGATTGACTTGAGTGACTCTAAACCGATGCTTGTA
Probe181_NFKB_28May09_181_AGAT	AGATGGGGTCATCCTAGATTTGGACCGATTGACTTGAGTGACTCTAAACCGATGCTTGTA
Probe182_NFKB_28May09_182_AGAT	AGATCAGGTCATCCTAGATTTGGACCGATTGACTTGAGTGACTCTAAACCGATGCTTGTA
Probe183_NFKB_28May09_183_AGAT	AGATAGAGTCATCCTAGATTTGGACCGATTGACTTGAGTGACTCTAAACCGATGCTTGTA
Probe184_NFKB_28May09_184_AGAT	AGATCAGTGCATCCTAGATTTGGACCGATTGACTTGAGTGACTCTAAACCGATGCTTGTA
Probe185_NFKB_28May09_185_AGAT	AGATCGGGGCATCCTAGATTTGGACCGATTGACTTGAGTGACTCTAAACCGATGCTTGTA
Probe186_NFKB_28May09_186_AGAT	AGATGAAGGCATCCTAGATTTGGACCGATTGACTTGAGTGACTCTAAACCGATGCTTGTA
Probe187_NFKB_28May09_187_AGAT	AGATAAGAGCATCCTAGATTTGGACCGATTGACTTGAGTGACTCTAAACCGATGCTTGTA
Probe188_NFKB_28May09_188_AGAT	AGATCGAAGCATCCTAGATTTGGACCGATTGACTTGAGTGACTCTAAACCGATGCTTGTA
Probe189_NFKB_28May09_189_AGAT	AGATAGGTACATCCTAGATTTGGACCGATTGACTTGAGTGACTCTAAACCGATGCTTGTA
Probe190_NFKB_28May09_190_AGAT	AGATGAATACATCCTAGATTTGGACCGATTGACTTGAGTGACTCTAAACCGATGCTTGTA
Probe191_NFKB_28May09_191_AGAT	AGATAAAAACATCCTAGATTTGGACCGATTGACTTGAGTGACTCTAAACCGATGCTTGTA
Probe192_NFKB_28May09_192_AGAT	AGATGAAGTAATCCTAGATTTGGACCGATTGACTTGAGTGACTCTAAACCGATGCTTGTA
Probe193_NFKB_28May09_193_AGAT	AGATCGGATAATCCTAGATTTGGACCGATTGACTTGAGTGACTCTAAACCGATGCTTGTA
Probe194_NFKB_28May09_194_AGAT	AGATAAGATAATCCTAGATTTGGACCGATTGACTTGAGTGACTCTAAACCGATGCTTGTA
Probe195_NFKB_28May09_195_AGAT	AGATAGAATAATCCTAGATTTGGACCGATTGACTTGAGTGACTCTAAACCGATGCTTGTA
Probe196_NFKB_28May09_196_AGAT	AGATCAAATAATCCTAGATTTGGACCGATTGACTTGAGTGACTCTAAACCGATGCTTGTA
Probe197_NFKB_28May09_197_AGAT	AGATGGGTGAATCCTAGATTTGGACCGATTGACTTGAGTGACTCTAAACCGATGCTTGTA
Probe198_NFKB_28May09_198_AGAT	AGATAGATGAATCCTAGATTTGGACCGATTGACTTGAGTGACTCTAAACCGATGCTTGTA
Probe199_NFKB_28May09_199_AGAT	AGATCGAGGAATCCTAGATTTGGACCGATTGACTTGAGTGACTCTAAACCGATGCTTGTA
Probe200_NFKB_28May09_200_AGAT	AGATGAAAGAATCCTAGATTTGGACCGATTGACTTGAGTGACTCTAAACCGATGCTTGTA
Probe201_NFKB_28May09_201_AGAT	AGATCAGTAAATCCTAGATTTGGACCGATTGACTTGAGTGACTCTAAACCGATGCTTGTA
Probe202_NFKB_28May09_202_AGAT	AGATGAGGAAATCCTAGATTTGGACCGATTGACTTGAGTGACTCTAAACCGATGCTTGTA
Probe203_NFKB_28May09_203_AGAT	AGATCGAAAAATCCTAGATTTGGACCGATTGACTTGAGTGACTCTAAACCGATGCTTGTA
Probe204_NFKB_28May09_204_AGAT	AGATCAGGTTTCCCTAGATTTGGACCGATTGACTTGAGTGACTCTAAACCGATGCTTGTA
Probe205_NFKB_28May09_205_AGAT	AGATCGAGTTTCCCTAGATTTGGACCGATTGACTTGAGTGACTCTAAACCGATGCTTGTA
Probe206_NFKB_28May09_206_AGAT	AGATAGGATTTCCCTAGATTTGGACCGATTGACTTGAGTGACTCTAAACCGATGCTTGTA
Probe207_NFKB_28May09_207_AGAT	AGATAGATGTTCCCTAGATTTGGACCGATTGACTTGAGTGACTCTAAACCGATGCTTGTA
Probe208_NFKB_28May09_208_AGAT	AGATCAATGTTCCCTAGATTTGGACCGATTGACTTGAGTGACTCTAAACCGATGCTTGTA
Probe209_NFKB_28May09_209_AGAT	AGATGAGGGTTCCCTAGATTTGGACCGATTGACTTGAGTGACTCTAAACCGATGCTTGTA
Probe210_NFKB_28May09_210_AGAT	AGATCGAAGTTCCCTAGATTTGGACCGATTGACTTGAGTGACTCTAAACCGATGCTTGTA
Probe211_NFKB_28May09_211_AGAT	AGATGAAAGTTCCCTAGATTTGGACCGATTGACTTGAGTGACTCTAAACCGATGCTTGTA
Probe212_NFKB_28May09_212_AGAT	AGATAAGTATTCCCTAGATTTGGACCGATTGACTTGAGTGACTCTAAACCGATGCTTGTA
Probe213_NFKB_28May09_213_AGAT	AGATGAATATTCCCTAGATTTGGACCGATTGACTTGAGTGACTCTAAACCGATGCTTGTA
Probe214_NFKB_28May09_214_AGAT	AGATGGGGATTCCCTAGATTTGGACCGATTGACTTGAGTGACTCTAAACCGATGCTTGTA
Probe215_NFKB_28May09_215_AGAT	AGATCAAGATTCCCTAGATTTGGACCGATTGACTTGAGTGACTCTAAACCGATGCTTGTA
Probe216_NFKB_28May09_216_AGAT	AGATGAGAATTCCCTAGATTTGGACCGATTGACTTGAGTGACTCTAAACCGATGCTTGTA
Probe217_NFKB_28May09_217_AGAT	AGATCGATTGTCCCTAGATTTGGACCGATTGACTTGAGTGACTCTAAACCGATGCTTGTA
Probe218_NFKB_28May09_218_AGAT	AGATAAATTGTCCCTAGATTTGGACCGATTGACTTGAGTGACTCTAAACCGATGCTTGTA
Probe219_NFKB_28May09_219_AGAT	AGATAAGGTGTCCCTAGATTTGGACCGATTGACTTGAGTGACTCTAAACCGATGCTTGTA
Probe220_NFKB_28May09_220_AGAT	AGATAGAGTGTCCCTAGATTTGGACCGATTGACTTGAGTGACTCTAAACCGATGCTTGTA
Probe221_NFKB_28May09_221_AGAT	AGATGAAGTGTCCCTAGATTTGGACCGATTGACTTGAGTGACTCTAAACCGATGCTTGTA
Probe222_NFKB_28May09_222_AGAT	AGATAGGTGGTCCCTAGATTTGGACCGATTGACTTGAGTGACTCTAAACCGATGCTTGTA
Probe223_NFKB_28May09_223_AGAT	AGATCGGGGGTCCCTAGATTTGGACCGATTGACTTGAGTGACTCTAAACCGATGCTTGTA
Probe224_NFKB_28May09_224_AGAT	AGATGGAGGGTCCCTAGATTTGGACCGATTGACTTGAGTGACTCTAAACCGATGCTTGTA
Probe225_NFKB_28May09_225_AGAT	AGATCAAGGGTCCCTAGATTTGGACCGATTGACTTGAGTGACTCTAAACCGATGCTTGTA
Probe226_NFKB_28May09_226_AGAT	AGATGAGAGGTCCCTAGATTTGGACCGATTGACTTGAGTGACTCTAAACCGATGCTTGTA
Probe227_NFKB_28May09_227_AGAT	AGATGAGTAGTCCCTAGATTTGGACCGATTGACTTGAGTGACTCTAAACCGATGCTTGTA
Probe228_NFKB_28May09_228_AGAT	AGATGGATAGTCCCTAGATTTGGACCGATTGACTTGAGTGACTCTAAACCGATGCTTGTA
Probe229_NFKB_28May09_229_AGAT	AGATCAGAAGTCCCTAGATTTGGACCGATTGACTTGAGTGACTCTAAACCGATGCTTGTA
Probe230_NFKB_28May09_230_AGAT	AGATGAAAAGTCCCTAGATTTGGACCGATTGACTTGAGTGACTCTAAACCGATGCTTGTA
Probe231_NFKB_28May09_231_AGAT	AGATCAGTTCTCCCTAGATTTGGACCGATTGACTTGAGTGACTCTAAACCGATGCTTGTA
Probe232_NFKB_28May09_232_AGAT	AGATGGGGTCTCCCTAGATTTGGACCGATTGACTTGAGTGACTCTAAACCGATGCTTGTA
Probe233_NFKB_28May09_233_AGAT	AGATAAGATCTCCCTAGATTTGGACCGATTGACTTGAGTGACTCTAAACCGATGCTTGTA
Probe234_NFKB_28May09_234_AGAT	AGATCAAATCTCCCTAGATTTGGACCGATTGACTTGAGTGACTCTAAACCGATGCTTGTA
Probe235_NFKB_28May09_235_AGAT	AGATGGGTGCTCCCTAGATTTGGACCGATTGACTTGAGTGACTCTAAACCGATGCTTGTA
Probe236_NFKB_28May09_236_AGAT	AGATAAGTGCTCCCTAGATTTGGACCGATTGACTTGAGTGACTCTAAACCGATGCTTGTA
Probe237_NFKB_28May09_237_AGAT	AGATCAGGGCTCCCTAGATTTGGACCGATTGACTTGAGTGACTCTAAACCGATGCTTGTA
Probe238_NFKB_28May09_238_AGAT	AGATGAAGGCTCCCTAGATTTGGACCGATTGACTTGAGTGACTCTAAACCGATGCTTGTA
Probe239_NFKB_28May09_239_AGAT	AGATAGAAGCTCCCTAGATTTGGACCGATTGACTTGAGTGACTCTAAACCGATGCTTGTA
Probe240_NFKB_28May09_240_AGAT	AGATCGGTACTCCCTAGATTTGGACCGATTGACTTGAGTGACTCTAAACCGATGCTTGTA
Probe241_NFKB_28May09_241_AGAT	AGATAAAGACTCCCTAGATTTGGACCGATTGACTTGAGTGACTCTAAACCGATGCTTGTA
Probe242_NFKB_28May09_242_AGAT	AGATCGGTTATCCCTAGATTTGGACCGATTGACTTGAGTGACTCTAAACCGATGCTTGTA
Probe243_NFKB_28May09_243_AGAT	AGATGAGTTATCCCTAGATTTGGACCGATTGACTTGAGTGACTCTAAACCGATGCTTGTA
Probe244_NFKB_28May09_244_AGAT	AGATAGATTATCCCTAGATTTGGACCGATTGACTTGAGTGACTCTAAACCGATGCTTGTA
Probe245_NFKB_28May09_245_AGAT	AGATGGAATATCCCTAGATTTGGACCGATTGACTTGAGTGACTCTAAACCGATGCTTGTA
Probe246_NFKB_28May09_246_AGAT	AGATAGGGGATCCCTAGATTTGGACCGATTGACTTGAGTGACTCTAAACCGATGCTTGTA
Probe247_NFKB_28May09_247_AGAT	AGATAAAGGATCCCTAGATTTGGACCGATTGACTTGAGTGACTCTAAACCGATGCTTGTA
Probe248_NFKB_28May09_248_AGAT	AGATAAGAGATCCCTAGATTTGGACCGATTGACTTGAGTGACTCTAAACCGATGCTTGTA
Probe249_NFKB_28May09_249_AGAT	AGATCAATAATCCCTAGATTTGGACCGATTGACTTGAGTGACTCTAAACCGATGCTTGTA
Probe250_NFKB_28May09_250_AGAT	AGATGAGGAATCCCTAGATTTGGACCGATTGACTTGAGTGACTCTAAACCGATGCTTGTA
Probe251_NFKB_28May09_251_AGAT	AGATCGAGAATCCCTAGATTTGGACCGATTGACTTGAGTGACTCTAAACCGATGCTTGTA
Probe252_NFKB_28May09_252_AGAT	AGATCGGAAATCCCTAGATTTGGACCGATTGACTTGAGTGACTCTAAACCGATGCTTGTA
Probe253_NFKB_28May09_253_AGAT	AGATAGAAAATCCCTAGATTTGGACCGATTGACTTGAGTGACTCTAAACCGATGCTTGTA
Probe254_NFKB_28May09_254_AGAT	AGATGGGTTTGCCCTAGATTTGGACCGATTGACTTGAGTGACTCTAAACCGATGCTTGTA
Probe255_NFKB_28May09_255_AGAT	AGATAAATTTGCCCTAGATTTGGACCGATTGACTTGAGTGACTCTAAACCGATGCTTGTA
Probe256_NFKB_28May09_256_AGAT	AGATAGGGTTGCCCTAGATTTGGACCGATTGACTTGAGTGACTCTAAACCGATGCTTGTA
Probe257_NFKB_28May09_257_AGAT	AGATGAGGTTGCCCTAGATTTGGACCGATTGACTTGAGTGACTCTAAACCGATGCTTGTA
Probe258_NFKB_28May09_258_AGAT	AGATAGAATTGCCCTAGATTTGGACCGATTGACTTGAGTGACTCTAAACCGATGCTTGTA
Probe259_NFKB_28May09_259_AGAT	AGATGAAATTGCCCTAGATTTGGACCGATTGACTTGAGTGACTCTAAACCGATGCTTGTA
Probe260_NFKB_28May09_260_AGAT	AGATAGGTGTGCCCTAGATTTGGACCGATTGACTTGAGTGACTCTAAACCGATGCTTGTA
Probe261_NFKB_28May09_261_AGAT	AGATGAGTGTGCCCTAGATTTGGACCGATTGACTTGAGTGACTCTAAACCGATGCTTGTA
Probe262_NFKB_28May09_262_AGAT	AGATAAGGGTGCCCTAGATTTGGACCGATTGACTTGAGTGACTCTAAACCGATGCTTGTA
Probe263_NFKB_28May09_263_AGAT	AGATCGAGGTGCCCTAGATTTGGACCGATTGACTTGAGTGACTCTAAACCGATGCTTGTA
Probe264_NFKB_28May09_264_AGAT	AGATGAAGGTGCCCTAGATTTGGACCGATTGACTTGAGTGACTCTAAACCGATGCTTGTA
Probe265_NFKB_28May09_265_AGAT	AGATCAGAGTGCCCTAGATTTGGACCGATTGACTTGAGTGACTCTAAACCGATGCTTGTA
Probe266_NFKB_28May09_266_AGAT	AGATGGATATGCCCTAGATTTGGACCGATTGACTTGAGTGACTCTAAACCGATGCTTGTA
Probe267_NFKB_28May09_267_AGAT	AGATAGAGATGCCCTAGATTTGGACCGATTGACTTGAGTGACTCTAAACCGATGCTTGTA
Probe268_NFKB_28May09_268_AGAT	AGATAGGAATGCCCTAGATTTGGACCGATTGACTTGAGTGACTCTAAACCGATGCTTGTA
Probe269_NFKB_28May09_269_AGAT	AGATCAAAATGCCCTAGATTTGGACCGATTGACTTGAGTGACTCTAAACCGATGCTTGTA
Probe270_NFKB_28May09_270_AGAT	AGATGAGTTGGCCCTAGATTTGGACCGATTGACTTGAGTGACTCTAAACCGATGCTTGTA
Probe271_NFKB_28May09_271_AGAT	AGATGGAGTGGCCCTAGATTTGGACCGATTGACTTGAGTGACTCTAAACCGATGCTTGTA
Probe272_NFKB_28May09_272_AGAT	AGATCAAGTGGCCCTAGATTTGGACCGATTGACTTGAGTGACTCTAAACCGATGCTTGTA
Probe273_NFKB_28May09_273_AGAT	AGATCGGATGGCCCTAGATTTGGACCGATTGACTTGAGTGACTCTAAACCGATGCTTGTA
Probe274_NFKB_28May09_274_AGAT	AGATAAGATGGCCCTAGATTTGGACCGATTGACTTGAGTGACTCTAAACCGATGCTTGTA
Probe275_NFKB_28May09_275_AGAT	AGATGGGTGGGCCCTAGATTTGGACCGATTGACTTGAGTGACTCTAAACCGATGCTTGTA
Probe276_NFKB_28May09_276_AGAT	AGATAAGTGGGCCCTAGATTTGGACCGATTGACTTGAGTGACTCTAAACCGATGCTTGTA
Probe277_NFKB_28May09_277_AGAT	AGATCGATGGGCCCTAGATTTGGACCGATTGACTTGAGTGACTCTAAACCGATGCTTGTA
Probe278_NFKB_28May09_278_AGAT	AGATAGGGGGGCCCTAGATTTGGACCGATTGACTTGAGTGACTCTAAACCGATGCTTGTA
Probe279_NFKB_28May09_279_AGAT	AGATAAAAGGGCCCTAGATTTGGACCGATTGACTTGAGTGACTCTAAACCGATGCTTGTA
Probe280_NFKB_28May09_280_AGAT	AGATAGGTAGGCCCTAGATTTGGACCGATTGACTTGAGTGACTCTAAACCGATGCTTGTA
Probe281_NFKB_28May09_281_AGAT	AGATGAGGAGGCCCTAGATTTGGACCGATTGACTTGAGTGACTCTAAACCGATGCTTGTA
Probe282_NFKB_28May09_282_AGAT	AGATCGAAAGGCCCTAGATTTGGACCGATTGACTTGAGTGACTCTAAACCGATGCTTGTA
Probe283_NFKB_28May09_283_AGAT	AGATAGGTTCGCCCTAGATTTGGACCGATTGACTTGAGTGACTCTAAACCGATGCTTGTA
Probe284_NFKB_28May09_284_AGAT	AGATGAATTCGCCCTAGATTTGGACCGATTGACTTGAGTGACTCTAAACCGATGCTTGTA
Probe285_NFKB_28May09_285_AGAT	AGATCGAATCGCCCTAGATTTGGACCGATTGACTTGAGTGACTCTAAACCGATGCTTGTA
Probe286_NFKB_28May09_286_AGAT	AGATAAAATCGCCCTAGATTTGGACCGATTGACTTGAGTGACTCTAAACCGATGCTTGTA
Probe287_NFKB_28May09_287_AGAT	AGATAGATGCGCCCTAGATTTGGACCGATTGACTTGAGTGACTCTAAACCGATGCTTGTA
Probe288_NFKB_28May09_288_AGAT	AGATGGGGGCGCCCTAGATTTGGACCGATTGACTTGAGTGACTCTAAACCGATGCTTGTA
Probe289_NFKB_28May09_289_AGAT	AGATCGGAGCGCCCTAGATTTGGACCGATTGACTTGAGTGACTCTAAACCGATGCTTGTA
Probe290_NFKB_28May09_290_AGAT	AGATGAGAGCGCCCTAGATTTGGACCGATTGACTTGAGTGACTCTAAACCGATGCTTGTA
Probe291_NFKB_28May09_291_AGAT	AGATCAGTACGCCCTAGATTTGGACCGATTGACTTGAGTGACTCTAAACCGATGCTTGTA
Probe292_NFKB_28May09_292_AGAT	AGATAAATACGCCCTAGATTTGGACCGATTGACTTGAGTGACTCTAAACCGATGCTTGTA
Probe293_NFKB_28May09_293_AGAT	AGATAAGGACGCCCTAGATTTGGACCGATTGACTTGAGTGACTCTAAACCGATGCTTGTA
Probe294_NFKB_28May09_294_AGAT	AGATGGAGACGCCCTAGATTTGGACCGATTGACTTGAGTGACTCTAAACCGATGCTTGTA
Probe295_NFKB_28May09_295_AGAT	AGATCAAGACGCCCTAGATTTGGACCGATTGACTTGAGTGACTCTAAACCGATGCTTGTA
Probe296_NFKB_28May09_296_AGAT	AGATGGGAACGCCCTAGATTTGGACCGATTGACTTGAGTGACTCTAAACCGATGCTTGTA
Probe297_NFKB_28May09_297_AGAT	AGATAGAGTAGCCCTAGATTTGGACCGATTGACTTGAGTGACTCTAAACCGATGCTTGTA
Probe298_NFKB_28May09_298_AGAT	AGATAGGATAGCCCTAGATTTGGACCGATTGACTTGAGTGACTCTAAACCGATGCTTGTA
Probe299_NFKB_28May09_299_AGAT	AGATCAGATAGCCCTAGATTTGGACCGATTGACTTGAGTGACTCTAAACCGATGCTTGTA
Probe300_NFKB_28May09_300_AGAT	AGATGAATGAGCCCTAGATTTGGACCGATTGACTTGAGTGACTCTAAACCGATGCTTGTA
Probe301_NFKB_28May09_301_AGAT	AGATGAGGGAGCCCTAGATTTGGACCGATTGACTTGAGTGACTCTAAACCGATGCTTGTA
Probe302_NFKB_28May09_302_AGAT	AGATGGAAGAGCCCTAGATTTGGACCGATTGACTTGAGTGACTCTAAACCGATGCTTGTA
Probe303_NFKB_28May09_303_AGAT	AGATAGATAAGCCCTAGATTTGGACCGATTGACTTGAGTGACTCTAAACCGATGCTTGTA
Probe304_NFKB_28May09_304_AGAT	AGATCGGGAAGCCCTAGATTTGGACCGATTGACTTGAGTGACTCTAAACCGATGCTTGTA
Probe305_NFKB_28May09_305_AGAT	AGATGAAGAAGCCCTAGATTTGGACCGATTGACTTGAGTGACTCTAAACCGATGCTTGTA
Probe306_NFKB_28May09_306_AGAT	AGATAAGAAAGCCCTAGATTTGGACCGATTGACTTGAGTGACTCTAAACCGATGCTTGTA
Probe307_NFKB_28May09_307_AGAT	AGATAAGTTTCCCCTAGATTTGGACCGATTGACTTGAGTGACTCTAAACCGATGCTTGTA
Probe308_NFKB_28May09_308_AGAT	AGATCGATTTCCCCTAGATTTGGACCGATTGACTTGAGTGACTCTAAACCGATGCTTGTA
Probe309_NFKB_28May09_309_AGAT	AGATGGAGTTCCCCTAGATTTGGACCGATTGACTTGAGTGACTCTAAACCGATGCTTGTA
Probe310_NFKB_28May09_310_AGAT	AGATCAAGTTCCCCTAGATTTGGACCGATTGACTTGAGTGACTCTAAACCGATGCTTGTA
Probe311_NFKB_28May09_311_AGAT	AGATAAAGGTCCCCTAGATTTGGACCGATTGACTTGAGTGACTCTAAACCGATGCTTGTA
Probe312_NFKB_28May09_312_AGAT	AGATCAAAGTCCCCTAGATTTGGACCGATTGACTTGAGTGACTCTAAACCGATGCTTGTA
Probe313_NFKB_28May09_313_AGAT	AGATGAGTATCCCCTAGATTTGGACCGATTGACTTGAGTGACTCTAAACCGATGCTTGTA
Probe314_NFKB_28May09_314_AGAT	AGATCAGGATCCCCTAGATTTGGACCGATTGACTTGAGTGACTCTAAACCGATGCTTGTA
Probe315_NFKB_28May09_315_AGAT	AGATCGGAATCCCCTAGATTTGGACCGATTGACTTGAGTGACTCTAAACCGATGCTTGTA
Probe316_NFKB_28May09_316_AGAT	AGATGGAAATCCCCTAGATTTGGACCGATTGACTTGAGTGACTCTAAACCGATGCTTGTA
Probe317_NFKB_28May09_317_AGAT	AGATAAAAATCCCCTAGATTTGGACCGATTGACTTGAGTGACTCTAAACCGATGCTTGTA
Probe318_NFKB_28May09_318_AGAT	AGATAGGGTGCCCCTAGATTTGGACCGATTGACTTGAGTGACTCTAAACCGATGCTTGTA
Probe319_NFKB_28May09_319_AGAT	AGATGGGATGCCCCTAGATTTGGACCGATTGACTTGAGTGACTCTAAACCGATGCTTGTA
Probe320_NFKB_28May09_320_AGAT	AGATCAAATGCCCCTAGATTTGGACCGATTGACTTGAGTGACTCTAAACCGATGCTTGTA
Probe321_NFKB_28May09_321_AGAT	AGATGAATGGCCCCTAGATTTGGACCGATTGACTTGAGTGACTCTAAACCGATGCTTGTA
Probe322_NFKB_28May09_322_AGAT	AGATGGGGGGCCCCTAGATTTGGACCGATTGACTTGAGTGACTCTAAACCGATGCTTGTA
Probe323_NFKB_28May09_323_AGAT	AGATAAGAGGCCCCTAGATTTGGACCGATTGACTTGAGTGACTCTAAACCGATGCTTGTA
Probe324_NFKB_28May09_324_AGAT	AGATAGAAGGCCCCTAGATTTGGACCGATTGACTTGAGTGACTCTAAACCGATGCTTGTA
Probe325_NFKB_28May09_325_AGAT	AGATCGGTAGCCCCTAGATTTGGACCGATTGACTTGAGTGACTCTAAACCGATGCTTGTA
Probe326_NFKB_28May09_326_AGAT	AGATCAATAGCCCCTAGATTTGGACCGATTGACTTGAGTGACTCTAAACCGATGCTTGTA
Probe327_NFKB_28May09_327_AGAT	AGATCGAGAGCCCCTAGATTTGGACCGATTGACTTGAGTGACTCTAAACCGATGCTTGTA
Probe328_NFKB_28May09_328_AGAT	AGATGAAGAGCCCCTAGATTTGGACCGATTGACTTGAGTGACTCTAAACCGATGCTTGTA
Probe329_NFKB_28May09_329_AGAT	AGATGAGAAGCCCCTAGATTTGGACCGATTGACTTGAGTGACTCTAAACCGATGCTTGTA
Probe330_NFKB_28May09_330_AGAT	AGATGGATTCCCCCTAGATTTGGACCGATTGACTTGAGTGACTCTAAACCGATGCTTGTA
Probe331_NFKB_28May09_331_AGAT	AGATGAGGTCCCCCTAGATTTGGACCGATTGACTTGAGTGACTCTAAACCGATGCTTGTA
Probe332_NFKB_28May09_332_AGAT	AGATCGAGTCCCCCTAGATTTGGACCGATTGACTTGAGTGACTCTAAACCGATGCTTGTA
Probe333_NFKB_28May09_333_AGAT	AGATAAAGTCCCCCTAGATTTGGACCGATTGACTTGAGTGACTCTAAACCGATGCTTGTA
Probe334_NFKB_28May09_334_AGAT	AGATCAGATCCCCCTAGATTTGGACCGATTGACTTGAGTGACTCTAAACCGATGCTTGTA
Probe335_NFKB_28May09_335_AGAT	AGATGAGTGCCCCCTAGATTTGGACCGATTGACTTGAGTGACTCTAAACCGATGCTTGTA
Probe336_NFKB_28May09_336_AGAT	AGATAAGGGCCCCCTAGATTTGGACCGATTGACTTGAGTGACTCTAAACCGATGCTTGTA
Probe337_NFKB_28May09_337_AGAT	AGATCAAGGCCCCCTAGATTTGGACCGATTGACTTGAGTGACTCTAAACCGATGCTTGTA
Probe338_NFKB_28May09_338_AGAT	AGATAGGAGCCCCCTAGATTTGGACCGATTGACTTGAGTGACTCTAAACCGATGCTTGTA
Probe339_NFKB_28May09_339_AGAT	AGATAGATACCCCCTAGATTTGGACCGATTGACTTGAGTGACTCTAAACCGATGCTTGTA
Probe340_NFKB_28May09_340_AGAT	AGATCGGGACCCCCTAGATTTGGACCGATTGACTTGAGTGACTCTAAACCGATGCTTGTA
Probe341_NFKB_28May09_341_AGAT	AGATAAGAACCCCCTAGATTTGGACCGATTGACTTGAGTGACTCTAAACCGATGCTTGTA
Probe342_NFKB_28May09_342_AGAT	AGATCGAAACCCCCTAGATTTGGACCGATTGACTTGAGTGACTCTAAACCGATGCTTGTA
Probe343_NFKB_28May09_343_AGAT	AGATGAAAACCCCCTAGATTTGGACCGATTGACTTGAGTGACTCTAAACCGATGCTTGTA
Probe344_NFKB_28May09_344_AGAT	AGATAGGTTACCCCTAGATTTGGACCGATTGACTTGAGTGACTCTAAACCGATGCTTGTA
Probe345_NFKB_28May09_345_AGAT	AGATCAATTACCCCTAGATTTGGACCGATTGACTTGAGTGACTCTAAACCGATGCTTGTA
Probe346_NFKB_28May09_346_AGAT	AGATCAGGTACCCCTAGATTTGGACCGATTGACTTGAGTGACTCTAAACCGATGCTTGTA
Probe347_NFKB_28May09_347_AGAT	AGATGAGATACCCCTAGATTTGGACCGATTGACTTGAGTGACTCTAAACCGATGCTTGTA
Probe348_NFKB_28May09_348_AGAT	AGATCGAATACCCCTAGATTTGGACCGATTGACTTGAGTGACTCTAAACCGATGCTTGTA
Probe349_NFKB_28May09_349_AGAT	AGATAAAATACCCCTAGATTTGGACCGATTGACTTGAGTGACTCTAAACCGATGCTTGTA
Probe350_NFKB_28May09_350_AGAT	AGATCAGTGACCCCTAGATTTGGACCGATTGACTTGAGTGACTCTAAACCGATGCTTGTA
Probe351_NFKB_28May09_351_AGAT	AGATCGATGACCCCTAGATTTGGACCGATTGACTTGAGTGACTCTAAACCGATGCTTGTA
Probe352_NFKB_28May09_352_AGAT	AGATAAATGACCCCTAGATTTGGACCGATTGACTTGAGTGACTCTAAACCGATGCTTGTA
Probe353_NFKB_28May09_353_AGAT	AGATCGGGGACCCCTAGATTTGGACCGATTGACTTGAGTGACTCTAAACCGATGCTTGTA
Probe354_NFKB_28May09_354_AGAT	AGATGGAGGACCCCTAGATTTGGACCGATTGACTTGAGTGACTCTAAACCGATGCTTGTA
Probe355_NFKB_28May09_355_AGAT	AGATGGGTAACCCCTAGATTTGGACCGATTGACTTGAGTGACTCTAAACCGATGCTTGTA
Probe356_NFKB_28May09_356_AGAT	AGATAAGGAACCCCTAGATTTGGACCGATTGACTTGAGTGACTCTAAACCGATGCTTGTA
Probe357_NFKB_28May09_357_AGAT	AGATCAAAAACCCCTAGATTTGGACCGATTGACTTGAGTGACTCTAAACCGATGCTTGTA
Probe358_NFKB_28May09_358_AGAT	AGATGAATTTACCCTAGATTTGGACCGATTGACTTGAGTGACTCTAAACCGATGCTTGTA
Probe359_NFKB_28May09_359_AGAT	AGATCGGGTTACCCTAGATTTGGACCGATTGACTTGAGTGACTCTAAACCGATGCTTGTA
Probe360_NFKB_28May09_360_AGAT	AGATAAAGTTACCCTAGATTTGGACCGATTGACTTGAGTGACTCTAAACCGATGCTTGTA
Probe361_NFKB_28May09_361_AGAT	AGATGAGATTACCCTAGATTTGGACCGATTGACTTGAGTGACTCTAAACCGATGCTTGTA
Probe362_NFKB_28May09_362_AGAT	AGATCAAATTACCCTAGATTTGGACCGATTGACTTGAGTGACTCTAAACCGATGCTTGTA
Probe363_NFKB_28May09_363_AGAT	AGATCGGTGTACCCTAGATTTGGACCGATTGACTTGAGTGACTCTAAACCGATGCTTGTA
Probe364_NFKB_28May09_364_AGAT	AGATGGAGGTACCCTAGATTTGGACCGATTGACTTGAGTGACTCTAAACCGATGCTTGTA
Probe365_NFKB_28May09_365_AGAT	AGATCAAGGTACCCTAGATTTGGACCGATTGACTTGAGTGACTCTAAACCGATGCTTGTA
Probe366_NFKB_28May09_366_AGAT	AGATAAGAGTACCCTAGATTTGGACCGATTGACTTGAGTGACTCTAAACCGATGCTTGTA
Probe367_NFKB_28May09_367_AGAT	AGATAGGTATACCCTAGATTTGGACCGATTGACTTGAGTGACTCTAAACCGATGCTTGTA
Probe368_NFKB_28May09_368_AGAT	AGATGAAGATACCCTAGATTTGGACCGATTGACTTGAGTGACTCTAAACCGATGCTTGTA
Probe369_NFKB_28May09_369_AGAT	AGATCAGAATACCCTAGATTTGGACCGATTGACTTGAGTGACTCTAAACCGATGCTTGTA
Probe370_NFKB_28May09_370_AGAT	AGATAGAAATACCCTAGATTTGGACCGATTGACTTGAGTGACTCTAAACCGATGCTTGTA
Probe371_NFKB_28May09_371_AGAT	AGATGGGTTGACCCTAGATTTGGACCGATTGACTTGAGTGACTCTAAACCGATGCTTGTA
Probe372_NFKB_28May09_372_AGAT	AGATCAGTTGACCCTAGATTTGGACCGATTGACTTGAGTGACTCTAAACCGATGCTTGTA
Probe373_NFKB_28May09_373_AGAT	AGATAGATTGACCCTAGATTTGGACCGATTGACTTGAGTGACTCTAAACCGATGCTTGTA
Probe374_NFKB_28May09_374_AGAT	AGATCGAGTGACCCTAGATTTGGACCGATTGACTTGAGTGACTCTAAACCGATGCTTGTA
Probe375_NFKB_28May09_375_AGAT	AGATGAAATGACCCTAGATTTGGACCGATTGACTTGAGTGACTCTAAACCGATGCTTGTA
Probe376_NFKB_28May09_376_AGAT	AGATCAGGGGACCCTAGATTTGGACCGATTGACTTGAGTGACTCTAAACCGATGCTTGTA
Probe377_NFKB_28May09_377_AGAT	AGATAGAGGGACCCTAGATTTGGACCGATTGACTTGAGTGACTCTAAACCGATGCTTGTA
Probe378_NFKB_28May09_378_AGAT	AGATCGAAGGACCCTAGATTTGGACCGATTGACTTGAGTGACTCTAAACCGATGCTTGTA
Probe379_NFKB_28May09_379_AGAT	AGATAAGTAGACCCTAGATTTGGACCGATTGACTTGAGTGACTCTAAACCGATGCTTGTA
Probe380_NFKB_28May09_380_AGAT	AGATGAATAGACCCTAGATTTGGACCGATTGACTTGAGTGACTCTAAACCGATGCTTGTA
Probe381_NFKB_28May09_381_AGAT	AGATAAAGAGACCCTAGATTTGGACCGATTGACTTGAGTGACTCTAAACCGATGCTTGTA
Probe382_NFKB_28May09_382_AGAT	AGATGGGAAGACCCTAGATTTGGACCGATTGACTTGAGTGACTCTAAACCGATGCTTGTA
Probe383_NFKB_28May09_383_AGAT	AGATCAAAAGACCCTAGATTTGGACCGATTGACTTGAGTGACTCTAAACCGATGCTTGTA
Probe384_NFKB_28May09_384_AGAT	AGATAAGGTCACCCTAGATTTGGACCGATTGACTTGAGTGACTCTAAACCGATGCTTGTA
Probe385_NFKB_28May09_385_AGAT	AGATGGAGTCACCCTAGATTTGGACCGATTGACTTGAGTGACTCTAAACCGATGCTTGTA
Probe386_NFKB_28May09_386_AGAT	AGATAGGATCACCCTAGATTTGGACCGATTGACTTGAGTGACTCTAAACCGATGCTTGTA
Probe387_NFKB_28May09_387_AGAT	AGATCAATGCACCCTAGATTTGGACCGATTGACTTGAGTGACTCTAAACCGATGCTTGTA
Probe388_NFKB_28May09_388_AGAT	AGATGAGGGCACCCTAGATTTGGACCGATTGACTTGAGTGACTCTAAACCGATGCTTGTA
Probe389_NFKB_28May09_389_AGAT	AGATCGAGGCACCCTAGATTTGGACCGATTGACTTGAGTGACTCTAAACCGATGCTTGTA
Probe390_NFKB_28May09_390_AGAT	AGATAAAGGCACCCTAGATTTGGACCGATTGACTTGAGTGACTCTAAACCGATGCTTGTA
Probe391_NFKB_28May09_391_AGAT	AGATCAGAGCACCCTAGATTTGGACCGATTGACTTGAGTGACTCTAAACCGATGCTTGTA
Probe392_NFKB_28May09_392_AGAT	AGATGGAAGCACCCTAGATTTGGACCGATTGACTTGAGTGACTCTAAACCGATGCTTGTA
Probe393_NFKB_28May09_393_AGAT	AGATGAGTACACCCTAGATTTGGACCGATTGACTTGAGTGACTCTAAACCGATGCTTGTA
Probe394_NFKB_28May09_394_AGAT	AGATCGATACACCCTAGATTTGGACCGATTGACTTGAGTGACTCTAAACCGATGCTTGTA
Probe395_NFKB_28May09_395_AGAT	AGATCAGGACACCCTAGATTTGGACCGATTGACTTGAGTGACTCTAAACCGATGCTTGTA
Probe396_NFKB_28May09_396_AGAT	AGATCGGAACACCCTAGATTTGGACCGATTGACTTGAGTGACTCTAAACCGATGCTTGTA
Probe397_NFKB_28May09_397_AGAT	AGATCGATTAACCCTAGATTTGGACCGATTGACTTGAGTGACTCTAAACCGATGCTTGTA
Probe398_NFKB_28May09_398_AGAT	AGATGGGGTAACCCTAGATTTGGACCGATTGACTTGAGTGACTCTAAACCGATGCTTGTA
Probe399_NFKB_28May09_399_AGAT	AGATAAGTGAACCCTAGATTTGGACCGATTGACTTGAGTGACTCTAAACCGATGCTTGTA
Probe400_NFKB_28May09_400_AGAT	AGATGGATGAACCCTAGATTTGGACCGATTGACTTGAGTGACTCTAAACCGATGCTTGTA
Probe401_NFKB_28May09_401_AGAT	AGATGAAGGAACCCTAGATTTGGACCGATTGACTTGAGTGACTCTAAACCGATGCTTGTA
Probe402_NFKB_28May09_402_AGAT	AGATAGGAGAACCCTAGATTTGGACCGATTGACTTGAGTGACTCTAAACCGATGCTTGTA
Probe403_NFKB_28May09_403_AGAT	AGATCAAAGAACCCTAGATTTGGACCGATTGACTTGAGTGACTCTAAACCGATGCTTGTA
Probe404_NFKB_28May09_404_AGAT	AGATCGGTAAACCCTAGATTTGGACCGATTGACTTGAGTGACTCTAAACCGATGCTTGTA
Probe405_NFKB_28May09_405_AGAT	AGATAAATAAACCCTAGATTTGGACCGATTGACTTGAGTGACTCTAAACCGATGCTTGTA
Probe406_NFKB_28May09_406_AGAT	AGATGGAGAAACCCTAGATTTGGACCGATTGACTTGAGTGACTCTAAACCGATGCTTGTA
Probe407_NFKB_28May09_407_AGAT	AGATCAAGAAACCCTAGATTTGGACCGATTGACTTGAGTGACTCTAAACCGATGCTTGTA
Probe408_NFKB_28May09_408_AGAT	AGATGAGAAAACCCTAGATTTGGACCGATTGACTTGAGTGACTCTAAACCGATGCTTGTA
Probe409_NFKB_28May09_409_AGAT	AGATCGGTTTTTCCCAGATTTGGACCGATTGACTTGAGTGACTCTAAACCGATGCTTGTA
Probe410_NFKB_28May09_410_AGAT	AGATAAATTTTTCCCAGATTTGGACCGATTGACTTGAGTGACTCTAAACCGATGCTTGTA
Probe411_NFKB_28May09_411_AGAT	AGATCAAATTTTCCCAGATTTGGACCGATTGACTTGAGTGACTCTAAACCGATGCTTGTA
Probe412_NFKB_28May09_412_AGAT	AGATAGATGTTTCCCAGATTTGGACCGATTGACTTGAGTGACTCTAAACCGATGCTTGTA
Probe413_NFKB_28May09_413_AGAT	AGATGAATGTTTCCCAGATTTGGACCGATTGACTTGAGTGACTCTAAACCGATGCTTGTA
Probe414_NFKB_28May09_414_AGAT	AGATAAGGGTTTCCCAGATTTGGACCGATTGACTTGAGTGACTCTAAACCGATGCTTGTA
Probe415_NFKB_28May09_415_AGAT	AGATGGAAGTTTCCCAGATTTGGACCGATTGACTTGAGTGACTCTAAACCGATGCTTGTA
Probe416_NFKB_28May09_416_AGAT	AGATAGGTATTTCCCAGATTTGGACCGATTGACTTGAGTGACTCTAAACCGATGCTTGTA
Probe417_NFKB_28May09_417_AGAT	AGATGAGTATTTCCCAGATTTGGACCGATTGACTTGAGTGACTCTAAACCGATGCTTGTA
Probe418_NFKB_28May09_418_AGAT	AGATCAATATTTCCCAGATTTGGACCGATTGACTTGAGTGACTCTAAACCGATGCTTGTA
Probe419_NFKB_28May09_419_AGAT	AGATCGAGATTTCCCAGATTTGGACCGATTGACTTGAGTGACTCTAAACCGATGCTTGTA
Probe420_NFKB_28May09_420_AGAT	AGATGAGTTGTTCCCAGATTTGGACCGATTGACTTGAGTGACTCTAAACCGATGCTTGTA
Probe421_NFKB_28May09_421_AGAT	AGATGGATTGTTCCCAGATTTGGACCGATTGACTTGAGTGACTCTAAACCGATGCTTGTA
Probe422_NFKB_28May09_422_AGAT	AGATCAGGTGTTCCCAGATTTGGACCGATTGACTTGAGTGACTCTAAACCGATGCTTGTA
Probe423_NFKB_28May09_423_AGAT	AGATAGGATGTTCCCAGATTTGGACCGATTGACTTGAGTGACTCTAAACCGATGCTTGTA
Probe424_NFKB_28May09_424_AGAT	AGATCGAGGGTTCCCAGATTTGGACCGATTGACTTGAGTGACTCTAAACCGATGCTTGTA
Probe425_NFKB_28May09_425_AGAT	AGATCGGAGGTTCCCAGATTTGGACCGATTGACTTGAGTGACTCTAAACCGATGCTTGTA
Probe426_NFKB_28May09_426_AGAT	AGATGAAAGGTTCCCAGATTTGGACCGATTGACTTGAGTGACTCTAAACCGATGCTTGTA
Probe427_NFKB_28May09_427_AGAT	AGATAGATAGTTCCCAGATTTGGACCGATTGACTTGAGTGACTCTAAACCGATGCTTGTA
Probe428_NFKB_28May09_428_AGAT	AGATGAAGAGTTCCCAGATTTGGACCGATTGACTTGAGTGACTCTAAACCGATGCTTGTA
Probe429_NFKB_28May09_429_AGAT	AGATGGAAAGTTCCCAGATTTGGACCGATTGACTTGAGTGACTCTAAACCGATGCTTGTA
Probe430_NFKB_28May09_430_AGAT	AGATCAAAAGTTCCCAGATTTGGACCGATTGACTTGAGTGACTCTAAACCGATGCTTGTA
Probe431_NFKB_28May09_431_AGAT	AGATCAGTTCTTCCCAGATTTGGACCGATTGACTTGAGTGACTCTAAACCGATGCTTGTA
Probe432_NFKB_28May09_432_AGAT	AGATCGAGTCTTCCCAGATTTGGACCGATTGACTTGAGTGACTCTAAACCGATGCTTGTA
Probe433_NFKB_28May09_433_AGAT	AGATGAAGTCTTCCCAGATTTGGACCGATTGACTTGAGTGACTCTAAACCGATGCTTGTA
Probe434_NFKB_28May09_434_AGAT	AGATAAAATCTTCCCAGATTTGGACCGATTGACTTGAGTGACTCTAAACCGATGCTTGTA
Probe435_NFKB_28May09_435_AGAT	AGATCGGTGCTTCCCAGATTTGGACCGATTGACTTGAGTGACTCTAAACCGATGCTTGTA
Probe436_NFKB_28May09_436_AGAT	AGATGAGTGCTTCCCAGATTTGGACCGATTGACTTGAGTGACTCTAAACCGATGCTTGTA
Probe437_NFKB_28May09_437_AGAT	AGATAAATGCTTCCCAGATTTGGACCGATTGACTTGAGTGACTCTAAACCGATGCTTGTA
Probe438_NFKB_28May09_438_AGAT	AGATAAGAGCTTCCCAGATTTGGACCGATTGACTTGAGTGACTCTAAACCGATGCTTGTA
Probe439_NFKB_28May09_439_AGAT	AGATCGAAGCTTCCCAGATTTGGACCGATTGACTTGAGTGACTCTAAACCGATGCTTGTA
Probe440_NFKB_28May09_440_AGAT	AGATGGAGACTTCCCAGATTTGGACCGATTGACTTGAGTGACTCTAAACCGATGCTTGTA
Probe441_NFKB_28May09_441_AGAT	AGATCAGAACTTCCCAGATTTGGACCGATTGACTTGAGTGACTCTAAACCGATGCTTGTA
Probe442_NFKB_28May09_442_AGAT	AGATAGAAACTTCCCAGATTTGGACCGATTGACTTGAGTGACTCTAAACCGATGCTTGTA
Probe443_NFKB_28May09_443_AGAT	AGATGAATTATTCCCAGATTTGGACCGATTGACTTGAGTGACTCTAAACCGATGCTTGTA
Probe444_NFKB_28May09_444_AGAT	AGATAGAGTATTCCCAGATTTGGACCGATTGACTTGAGTGACTCTAAACCGATGCTTGTA
Probe445_NFKB_28May09_445_AGAT	AGATCGAATATTCCCAGATTTGGACCGATTGACTTGAGTGACTCTAAACCGATGCTTGTA
Probe446_NFKB_28May09_446_AGAT	AGATAGGTGATTCCCAGATTTGGACCGATTGACTTGAGTGACTCTAAACCGATGCTTGTA
Probe447_NFKB_28May09_447_AGAT	AGATCAAGGATTCCCAGATTTGGACCGATTGACTTGAGTGACTCTAAACCGATGCTTGTA
Probe448_NFKB_28May09_448_AGAT	AGATGAGAGATTCCCAGATTTGGACCGATTGACTTGAGTGACTCTAAACCGATGCTTGTA
Probe449_NFKB_28May09_449_AGAT	AGATCAGTAATTCCCAGATTTGGACCGATTGACTTGAGTGACTCTAAACCGATGCTTGTA
Probe450_NFKB_28May09_450_AGAT	AGATCGATAATTCCCAGATTTGGACCGATTGACTTGAGTGACTCTAAACCGATGCTTGTA
Probe451_NFKB_28May09_451_AGAT	AGATGGGGAATTCCCAGATTTGGACCGATTGACTTGAGTGACTCTAAACCGATGCTTGTA
Probe452_NFKB_28May09_452_AGAT	AGATAAAGAATTCCCAGATTTGGACCGATTGACTTGAGTGACTCTAAACCGATGCTTGTA
Probe453_NFKB_28May09_453_AGAT	AGATCGGAAATTCCCAGATTTGGACCGATTGACTTGAGTGACTCTAAACCGATGCTTGTA
Probe454_NFKB_28May09_454_AGAT	AGATAAGAAATTCCCAGATTTGGACCGATTGACTTGAGTGACTCTAAACCGATGCTTGTA
Probe455_NFKB_28May09_455_AGAT	AGATAGGTTTGTCCCAGATTTGGACCGATTGACTTGAGTGACTCTAAACCGATGCTTGTA
Probe456_NFKB_28May09_456_AGAT	AGATGAATTTGTCCCAGATTTGGACCGATTGACTTGAGTGACTCTAAACCGATGCTTGTA
Probe457_NFKB_28May09_457_AGAT	AGATGGGGTTGTCCCAGATTTGGACCGATTGACTTGAGTGACTCTAAACCGATGCTTGTA
Probe458_NFKB_28May09_458_AGAT	AGATCAAGTTGTCCCAGATTTGGACCGATTGACTTGAGTGACTCTAAACCGATGCTTGTA
Probe459_NFKB_28May09_459_AGAT	AGATAGAATTGTCCCAGATTTGGACCGATTGACTTGAGTGACTCTAAACCGATGCTTGTA
Probe460_NFKB_28May09_460_AGAT	AGATGGGTGTGTCCCAGATTTGGACCGATTGACTTGAGTGACTCTAAACCGATGCTTGTA
Probe461_NFKB_28May09_461_AGAT	AGATCGATGTGTCCCAGATTTGGACCGATTGACTTGAGTGACTCTAAACCGATGCTTGTA
Probe462_NFKB_28May09_462_AGAT	AGATGAGGGTGTCCCAGATTTGGACCGATTGACTTGAGTGACTCTAAACCGATGCTTGTA
Probe463_NFKB_28May09_463_AGAT	AGATAGGAGTGTCCCAGATTTGGACCGATTGACTTGAGTGACTCTAAACCGATGCTTGTA
Probe464_NFKB_28May09_464_AGAT	AGATCAGAGTGTCCCAGATTTGGACCGATTGACTTGAGTGACTCTAAACCGATGCTTGTA
Probe465_NFKB_28May09_465_AGAT	AGATAAAGATGTCCCAGATTTGGACCGATTGACTTGAGTGACTCTAAACCGATGCTTGTA
Probe466_NFKB_28May09_466_AGAT	AGATAAGAATGTCCCAGATTTGGACCGATTGACTTGAGTGACTCTAAACCGATGCTTGTA
Probe467_NFKB_28May09_467_AGAT	AGATGGAAATGTCCCAGATTTGGACCGATTGACTTGAGTGACTCTAAACCGATGCTTGTA
Probe468_NFKB_28May09_468_AGAT	AGATAGGGTGGTCCCAGATTTGGACCGATTGACTTGAGTGACTCTAAACCGATGCTTGTA
Probe469_NFKB_28May09_469_AGAT	AGATCGAGTGGTCCCAGATTTGGACCGATTGACTTGAGTGACTCTAAACCGATGCTTGTA
Probe470_NFKB_28May09_470_AGAT	AGATAAAGTGGTCCCAGATTTGGACCGATTGACTTGAGTGACTCTAAACCGATGCTTGTA
Probe471_NFKB_28May09_471_AGAT	AGATCGGATGGTCCCAGATTTGGACCGATTGACTTGAGTGACTCTAAACCGATGCTTGTA
Probe472_NFKB_28May09_472_AGAT	AGATAAGTGGGTCCCAGATTTGGACCGATTGACTTGAGTGACTCTAAACCGATGCTTGTA
Probe473_NFKB_28May09_473_AGAT	AGATCGGGGGGTCCCAGATTTGGACCGATTGACTTGAGTGACTCTAAACCGATGCTTGTA
Probe474_NFKB_28May09_474_AGAT	AGATGAGAGGGTCCCAGATTTGGACCGATTGACTTGAGTGACTCTAAACCGATGCTTGTA
Probe475_NFKB_28May09_475_AGAT	AGATAGAAGGGTCCCAGATTTGGACCGATTGACTTGAGTGACTCTAAACCGATGCTTGTA
Probe476_NFKB_28May09_476_AGAT	AGATCAAAGGGTCCCAGATTTGGACCGATTGACTTGAGTGACTCTAAACCGATGCTTGTA
Probe477_NFKB_28May09_477_AGAT	AGATAGGTAGGTCCCAGATTTGGACCGATTGACTTGAGTGACTCTAAACCGATGCTTGTA
Probe478_NFKB_28May09_478_AGAT	AGATCAGTAGGTCCCAGATTTGGACCGATTGACTTGAGTGACTCTAAACCGATGCTTGTA
Probe479_NFKB_28May09_479_AGAT	AGATGGATAGGTCCCAGATTTGGACCGATTGACTTGAGTGACTCTAAACCGATGCTTGTA
Probe480_NFKB_28May09_480_AGAT	AGATCAAGAGGTCCCAGATTTGGACCGATTGACTTGAGTGACTCTAAACCGATGCTTGTA
Probe481_NFKB_28May09_481_AGAT	AGATAAAAAGGTCCCAGATTTGGACCGATTGACTTGAGTGACTCTAAACCGATGCTTGTA
Probe482_NFKB_28May09_482_AGAT	AGATGGGTTCGTCCCAGATTTGGACCGATTGACTTGAGTGACTCTAAACCGATGCTTGTA
Probe483_NFKB_28May09_483_AGAT	AGATCAATTCGTCCCAGATTTGGACCGATTGACTTGAGTGACTCTAAACCGATGCTTGTA
Probe484_NFKB_28May09_484_AGAT	AGATAAGATCGTCCCAGATTTGGACCGATTGACTTGAGTGACTCTAAACCGATGCTTGTA
Probe485_NFKB_28May09_485_AGAT	AGATGGAATCGTCCCAGATTTGGACCGATTGACTTGAGTGACTCTAAACCGATGCTTGTA
Probe486_NFKB_28May09_486_AGAT	AGATAGAGGCGTCCCAGATTTGGACCGATTGACTTGAGTGACTCTAAACCGATGCTTGTA
Probe487_NFKB_28May09_487_AGAT	AGATGAAGGCGTCCCAGATTTGGACCGATTGACTTGAGTGACTCTAAACCGATGCTTGTA
Probe488_NFKB_28May09_488_AGAT	AGATAAAAGCGTCCCAGATTTGGACCGATTGACTTGAGTGACTCTAAACCGATGCTTGTA
Probe489_NFKB_28May09_489_AGAT	AGATAAATACGTCCCAGATTTGGACCGATTGACTTGAGTGACTCTAAACCGATGCTTGTA
Probe490_NFKB_28May09_490_AGAT	AGATGAGGACGTCCCAGATTTGGACCGATTGACTTGAGTGACTCTAAACCGATGCTTGTA
Probe491_NFKB_28May09_491_AGAT	AGATCGGAACGTCCCAGATTTGGACCGATTGACTTGAGTGACTCTAAACCGATGCTTGTA
Probe492_NFKB_28May09_492_AGAT	AGATCGGGTAGTCCCAGATTTGGACCGATTGACTTGAGTGACTCTAAACCGATGCTTGTA
Probe493_NFKB_28May09_493_AGAT	AGATGAGGTAGTCCCAGATTTGGACCGATTGACTTGAGTGACTCTAAACCGATGCTTGTA
Probe494_NFKB_28May09_494_AGAT	AGATGGGATAGTCCCAGATTTGGACCGATTGACTTGAGTGACTCTAAACCGATGCTTGTA
Probe495_NFKB_28May09_495_AGAT	AGATGAAATAGTCCCAGATTTGGACCGATTGACTTGAGTGACTCTAAACCGATGCTTGTA
Probe496_NFKB_28May09_496_AGAT	AGATCAGTGAGTCCCAGATTTGGACCGATTGACTTGAGTGACTCTAAACCGATGCTTGTA
Probe497_NFKB_28May09_497_AGAT	AGATGGAGGAGTCCCAGATTTGGACCGATTGACTTGAGTGACTCTAAACCGATGCTTGTA
Probe498_NFKB_28May09_498_AGAT	AGATAAAGGAGTCCCAGATTTGGACCGATTGACTTGAGTGACTCTAAACCGATGCTTGTA
Probe499_NFKB_28May09_499_AGAT	AGATAAGTAAGTCCCAGATTTGGACCGATTGACTTGAGTGACTCTAAACCGATGCTTGTA
Probe500_NFKB_28May09_500_AGAT	AGATAGATAAGTCCCAGATTTGGACCGATTGACTTGAGTGACTCTAAACCGATGCTTGTA
Probe501_NFKB_28May09_501_AGAT	AGATGAATAAGTCCCAGATTTGGACCGATTGACTTGAGTGACTCTAAACCGATGCTTGTA
Probe502_NFKB_28May09_502_AGAT	AGATAGGAAAGTCCCAGATTTGGACCGATTGACTTGAGTGACTCTAAACCGATGCTTGTA
Probe503_NFKB_28May09_503_AGAT	AGATGAGAAAGTCCCAGATTTGGACCGATTGACTTGAGTGACTCTAAACCGATGCTTGTA
Probe504_NFKB_28May09_504_AGAT	AGATCAAAAAGTCCCAGATTTGGACCGATTGACTTGAGTGACTCTAAACCGATGCTTGTA
Probe505_NFKB_28May09_505_AGAT	AGATAAGTTTCTCCCAGATTTGGACCGATTGACTTGAGTGACTCTAAACCGATGCTTGTA
Probe506_NFKB_28May09_506_AGAT	AGATGAGGTTCTCCCAGATTTGGACCGATTGACTTGAGTGACTCTAAACCGATGCTTGTA
Probe507_NFKB_28May09_507_AGAT	AGATCGAGTTCTCCCAGATTTGGACCGATTGACTTGAGTGACTCTAAACCGATGCTTGTA
Probe508_NFKB_28May09_508_AGAT	AGATGGGATTCTCCCAGATTTGGACCGATTGACTTGAGTGACTCTAAACCGATGCTTGTA
Probe509_NFKB_28May09_509_AGAT	AGATCGGTGTCTCCCAGATTTGGACCGATTGACTTGAGTGACTCTAAACCGATGCTTGTA
Probe510_NFKB_28May09_510_AGAT	AGATCAATGTCTCCCAGATTTGGACCGATTGACTTGAGTGACTCTAAACCGATGCTTGTA
Probe511_NFKB_28May09_511_AGAT	AGATAGAGGTCTCCCAGATTTGGACCGATTGACTTGAGTGACTCTAAACCGATGCTTGTA
Probe512_NFKB_28May09_512_AGAT	AGATAAAAGTCTCCCAGATTTGGACCGATTGACTTGAGTGACTCTAAACCGATGCTTGTA
Probe513_NFKB_28May09_513_AGAT	AGATGGATATCTCCCAGATTTGGACCGATTGACTTGAGTGACTCTAAACCGATGCTTGTA
Probe514_NFKB_28May09_514_AGAT	AGATAAATATCTCCCAGATTTGGACCGATTGACTTGAGTGACTCTAAACCGATGCTTGTA
Probe515_NFKB_28May09_515_AGAT	AGATAGGGATCTCCCAGATTTGGACCGATTGACTTGAGTGACTCTAAACCGATGCTTGTA
Probe516_NFKB_28May09_516_AGAT	AGATCAGAATCTCCCAGATTTGGACCGATTGACTTGAGTGACTCTAAACCGATGCTTGTA
Probe517_NFKB_28May09_517_AGAT	AGATGAAAATCTCCCAGATTTGGACCGATTGACTTGAGTGACTCTAAACCGATGCTTGTA
Probe518_NFKB_28May09_518_AGAT	AGATAGGTTGCTCCCAGATTTGGACCGATTGACTTGAGTGACTCTAAACCGATGCTTGTA
Probe519_NFKB_28May09_519_AGAT	AGATCAATTGCTCCCAGATTTGGACCGATTGACTTGAGTGACTCTAAACCGATGCTTGTA
Probe520_NFKB_28May09_520_AGAT	AGATAGAATGCTCCCAGATTTGGACCGATTGACTTGAGTGACTCTAAACCGATGCTTGTA
Probe521_NFKB_28May09_521_AGAT	AGATGAAATGCTCCCAGATTTGGACCGATTGACTTGAGTGACTCTAAACCGATGCTTGTA
Probe522_NFKB_28May09_522_AGAT	AGATCAGTGGCTCCCAGATTTGGACCGATTGACTTGAGTGACTCTAAACCGATGCTTGTA
Probe523_NFKB_28May09_523_AGAT	AGATAGATGGCTCCCAGATTTGGACCGATTGACTTGAGTGACTCTAAACCGATGCTTGTA
Probe524_NFKB_28May09_524_AGAT	AGATGAAGGGCTCCCAGATTTGGACCGATTGACTTGAGTGACTCTAAACCGATGCTTGTA
Probe525_NFKB_28May09_525_AGAT	AGATAAGAGGCTCCCAGATTTGGACCGATTGACTTGAGTGACTCTAAACCGATGCTTGTA
Probe526_NFKB_28May09_526_AGAT	AGATGAATAGCTCCCAGATTTGGACCGATTGACTTGAGTGACTCTAAACCGATGCTTGTA
Probe527_NFKB_28May09_527_AGAT	AGATCGGGAGCTCCCAGATTTGGACCGATTGACTTGAGTGACTCTAAACCGATGCTTGTA
Probe528_NFKB_28May09_528_AGAT	AGATAAGGAGCTCCCAGATTTGGACCGATTGACTTGAGTGACTCTAAACCGATGCTTGTA
Probe529_NFKB_28May09_529_AGAT	AGATGGGAAGCTCCCAGATTTGGACCGATTGACTTGAGTGACTCTAAACCGATGCTTGTA
Probe530_NFKB_28May09_530_AGAT	AGATAGATTCCTCCCAGATTTGGACCGATTGACTTGAGTGACTCTAAACCGATGCTTGTA
Probe531_NFKB_28May09_531_AGAT	AGATGAATTCCTCCCAGATTTGGACCGATTGACTTGAGTGACTCTAAACCGATGCTTGTA
Probe532_NFKB_28May09_532_AGAT	AGATCGGGTCCTCCCAGATTTGGACCGATTGACTTGAGTGACTCTAAACCGATGCTTGTA
Probe533_NFKB_28May09_533_AGAT	AGATGGAGTCCTCCCAGATTTGGACCGATTGACTTGAGTGACTCTAAACCGATGCTTGTA
Probe534_NFKB_28May09_534_AGAT	AGATGAGATCCTCCCAGATTTGGACCGATTGACTTGAGTGACTCTAAACCGATGCTTGTA
Probe535_NFKB_28May09_535_AGAT	AGATAAGTGCCTCCCAGATTTGGACCGATTGACTTGAGTGACTCTAAACCGATGCTTGTA
Probe536_NFKB_28May09_536_AGAT	AGATGGGGGCCTCCCAGATTTGGACCGATTGACTTGAGTGACTCTAAACCGATGCTTGTA
Probe537_NFKB_28May09_537_AGAT	AGATCAGGGCCTCCCAGATTTGGACCGATTGACTTGAGTGACTCTAAACCGATGCTTGTA
Probe538_NFKB_28May09_538_AGAT	AGATAAAGGCCTCCCAGATTTGGACCGATTGACTTGAGTGACTCTAAACCGATGCTTGTA
Probe539_NFKB_28May09_539_AGAT	AGATAGGAGCCTCCCAGATTTGGACCGATTGACTTGAGTGACTCTAAACCGATGCTTGTA
Probe540_NFKB_28May09_540_AGAT	AGATGGAAGCCTCCCAGATTTGGACCGATTGACTTGAGTGACTCTAAACCGATGCTTGTA
Probe541_NFKB_28May09_541_AGAT	AGATCAAAGCCTCCCAGATTTGGACCGATTGACTTGAGTGACTCTAAACCGATGCTTGTA
Probe542_NFKB_28May09_542_AGAT	AGATGGGTACCTCCCAGATTTGGACCGATTGACTTGAGTGACTCTAAACCGATGCTTGTA
Probe543_NFKB_28May09_543_AGAT	AGATCGATACCTCCCAGATTTGGACCGATTGACTTGAGTGACTCTAAACCGATGCTTGTA
Probe544_NFKB_28May09_544_AGAT	AGATAGAGACCTCCCAGATTTGGACCGATTGACTTGAGTGACTCTAAACCGATGCTTGTA
Probe545_NFKB_28May09_545_AGAT	AGATCAAGACCTCCCAGATTTGGACCGATTGACTTGAGTGACTCTAAACCGATGCTTGTA
Probe546_NFKB_28May09_546_AGAT	AGATAAAAACCTCCCAGATTTGGACCGATTGACTTGAGTGACTCTAAACCGATGCTTGTA
Probe547_NFKB_28May09_547_AGAT	AGATGGGTTACTCCCAGATTTGGACCGATTGACTTGAGTGACTCTAAACCGATGCTTGTA
Probe548_NFKB_28May09_548_AGAT	AGATAAATTACTCCCAGATTTGGACCGATTGACTTGAGTGACTCTAAACCGATGCTTGTA
Probe549_NFKB_28May09_549_AGAT	AGATAAGGTACTCCCAGATTTGGACCGATTGACTTGAGTGACTCTAAACCGATGCTTGTA
Probe550_NFKB_28May09_550_AGAT	AGATCAGATACTCCCAGATTTGGACCGATTGACTTGAGTGACTCTAAACCGATGCTTGTA
Probe551_NFKB_28May09_551_AGAT	AGATGGAATACTCCCAGATTTGGACCGATTGACTTGAGTGACTCTAAACCGATGCTTGTA
Probe552_NFKB_28May09_552_AGAT	AGATGAGTGACTCCCAGATTTGGACCGATTGACTTGAGTGACTCTAAACCGATGCTTGTA
Probe553_NFKB_28May09_553_AGAT	AGATGGATGACTCCCAGATTTGGACCGATTGACTTGAGTGACTCTAAACCGATGCTTGTA
Probe554_NFKB_28May09_554_AGAT	AGATAGGGGACTCCCAGATTTGGACCGATTGACTTGAGTGACTCTAAACCGATGCTTGTA
Probe555_NFKB_28May09_555_AGAT	AGATCGAAGACTCCCAGATTTGGACCGATTGACTTGAGTGACTCTAAACCGATGCTTGTA
Probe556_NFKB_28May09_556_AGAT	AGATCGGTAACTCCCAGATTTGGACCGATTGACTTGAGTGACTCTAAACCGATGCTTGTA
Probe557_NFKB_28May09_557_AGAT	AGATCAATAACTCCCAGATTTGGACCGATTGACTTGAGTGACTCTAAACCGATGCTTGTA
Probe558_NFKB_28May09_558_AGAT	AGATCAGGAACTCCCAGATTTGGACCGATTGACTTGAGTGACTCTAAACCGATGCTTGTA
Probe559_NFKB_28May09_559_AGAT	AGATAGAAAACTCCCAGATTTGGACCGATTGACTTGAGTGACTCTAAACCGATGCTTGTA
Probe560_NFKB_28May09_560_AGAT	AGATCAGTTTATCCCAGATTTGGACCGATTGACTTGAGTGACTCTAAACCGATGCTTGTA
Probe561_NFKB_28May09_561_AGAT	AGATAGATTTATCCCAGATTTGGACCGATTGACTTGAGTGACTCTAAACCGATGCTTGTA
Probe562_NFKB_28May09_562_AGAT	AGATCGGGTTATCCCAGATTTGGACCGATTGACTTGAGTGACTCTAAACCGATGCTTGTA
Probe563_NFKB_28May09_563_AGAT	AGATAAGGTTATCCCAGATTTGGACCGATTGACTTGAGTGACTCTAAACCGATGCTTGTA
Probe564_NFKB_28May09_564_AGAT	AGATGAAGTTATCCCAGATTTGGACCGATTGACTTGAGTGACTCTAAACCGATGCTTGTA
Probe565_NFKB_28May09_565_AGAT	AGATAAGTGTATCCCAGATTTGGACCGATTGACTTGAGTGACTCTAAACCGATGCTTGTA
Probe566_NFKB_28May09_566_AGAT	AGATGGAGGTATCCCAGATTTGGACCGATTGACTTGAGTGACTCTAAACCGATGCTTGTA
Probe567_NFKB_28May09_567_AGAT	AGATCAAGGTATCCCAGATTTGGACCGATTGACTTGAGTGACTCTAAACCGATGCTTGTA
Probe568_NFKB_28May09_568_AGAT	AGATCGGAGTATCCCAGATTTGGACCGATTGACTTGAGTGACTCTAAACCGATGCTTGTA
Probe569_NFKB_28May09_569_AGAT	AGATGAGAGTATCCCAGATTTGGACCGATTGACTTGAGTGACTCTAAACCGATGCTTGTA
Probe570_NFKB_28May09_570_AGAT	AGATGGGTATATCCCAGATTTGGACCGATTGACTTGAGTGACTCTAAACCGATGCTTGTA
Probe571_NFKB_28May09_571_AGAT	AGATCGATATATCCCAGATTTGGACCGATTGACTTGAGTGACTCTAAACCGATGCTTGTA
Probe572_NFKB_28May09_572_AGAT	AGATGAATATATCCCAGATTTGGACCGATTGACTTGAGTGACTCTAAACCGATGCTTGTA
Probe573_NFKB_28May09_573_AGAT	AGATCAGGATATCCCAGATTTGGACCGATTGACTTGAGTGACTCTAAACCGATGCTTGTA
Probe574_NFKB_28May09_574_AGAT	AGATAGGAATATCCCAGATTTGGACCGATTGACTTGAGTGACTCTAAACCGATGCTTGTA
Probe575_NFKB_28May09_575_AGAT	AGATCAAAATATCCCAGATTTGGACCGATTGACTTGAGTGACTCTAAACCGATGCTTGTA
Probe576_NFKB_28May09_576_AGAT	AGATAAGTTGATCCCAGATTTGGACCGATTGACTTGAGTGACTCTAAACCGATGCTTGTA
Probe577_NFKB_28May09_577_AGAT	AGATGGGGTGATCCCAGATTTGGACCGATTGACTTGAGTGACTCTAAACCGATGCTTGTA
Probe578_NFKB_28May09_578_AGAT	AGATGGAATGATCCCAGATTTGGACCGATTGACTTGAGTGACTCTAAACCGATGCTTGTA
Probe579_NFKB_28May09_579_AGAT	AGATAAAATGATCCCAGATTTGGACCGATTGACTTGAGTGACTCTAAACCGATGCTTGTA
Probe580_NFKB_28May09_580_AGAT	AGATCGGTGGATCCCAGATTTGGACCGATTGACTTGAGTGACTCTAAACCGATGCTTGTA
Probe581_NFKB_28May09_581_AGAT	AGATGAATGGATCCCAGATTTGGACCGATTGACTTGAGTGACTCTAAACCGATGCTTGTA
Probe582_NFKB_28May09_582_AGAT	AGATCAGGGGATCCCAGATTTGGACCGATTGACTTGAGTGACTCTAAACCGATGCTTGTA
Probe583_NFKB_28May09_583_AGAT	AGATAAAGGGATCCCAGATTTGGACCGATTGACTTGAGTGACTCTAAACCGATGCTTGTA
Probe584_NFKB_28May09_584_AGAT	AGATAAATAGATCCCAGATTTGGACCGATTGACTTGAGTGACTCTAAACCGATGCTTGTA
Probe585_NFKB_28May09_585_AGAT	AGATAGAGAGATCCCAGATTTGGACCGATTGACTTGAGTGACTCTAAACCGATGCTTGTA
Probe586_NFKB_28May09_586_AGAT	AGATGAGAAGATCCCAGATTTGGACCGATTGACTTGAGTGACTCTAAACCGATGCTTGTA
Probe587_NFKB_28May09_587_AGAT	AGATCGAAAGATCCCAGATTTGGACCGATTGACTTGAGTGACTCTAAACCGATGCTTGTA
Probe588_NFKB_28May09_588_AGAT	AGATAGGTTCATCCCAGATTTGGACCGATTGACTTGAGTGACTCTAAACCGATGCTTGTA
Probe589_NFKB_28May09_589_AGAT	AGATAAAGTCATCCCAGATTTGGACCGATTGACTTGAGTGACTCTAAACCGATGCTTGTA
Probe590_NFKB_28May09_590_AGAT	AGATCGAATCATCCCAGATTTGGACCGATTGACTTGAGTGACTCTAAACCGATGCTTGTA
Probe591_NFKB_28May09_591_AGAT	AGATGGATGCATCCCAGATTTGGACCGATTGACTTGAGTGACTCTAAACCGATGCTTGTA
Probe592_NFKB_28May09_592_AGAT	AGATGAGGGCATCCCAGATTTGGACCGATTGACTTGAGTGACTCTAAACCGATGCTTGTA
Probe593_NFKB_28May09_593_AGAT	AGATCGAGGCATCCCAGATTTGGACCGATTGACTTGAGTGACTCTAAACCGATGCTTGTA
Probe594_NFKB_28May09_594_AGAT	AGATCAGAGCATCCCAGATTTGGACCGATTGACTTGAGTGACTCTAAACCGATGCTTGTA
Probe595_NFKB_28May09_595_AGAT	AGATAGAAGCATCCCAGATTTGGACCGATTGACTTGAGTGACTCTAAACCGATGCTTGTA
Probe596_NFKB_28May09_596_AGAT	AGATCGGTACATCCCAGATTTGGACCGATTGACTTGAGTGACTCTAAACCGATGCTTGTA
Probe597_NFKB_28May09_597_AGAT	AGATAAGTACATCCCAGATTTGGACCGATTGACTTGAGTGACTCTAAACCGATGCTTGTA
Probe598_NFKB_28May09_598_AGAT	AGATAGATACATCCCAGATTTGGACCGATTGACTTGAGTGACTCTAAACCGATGCTTGTA
Probe599_NFKB_28May09_599_AGAT	AGATCAATACATCCCAGATTTGGACCGATTGACTTGAGTGACTCTAAACCGATGCTTGTA
Probe600_NFKB_28May09_600_AGAT	AGATGAAAACATCCCAGATTTGGACCGATTGACTTGAGTGACTCTAAACCGATGCTTGTA
Probe601_NFKB_28May09_601_AGAT	AGATGAGTTAATCCCAGATTTGGACCGATTGACTTGAGTGACTCTAAACCGATGCTTGTA
Probe602_NFKB_28May09_602_AGAT	AGATCGATTAATCCCAGATTTGGACCGATTGACTTGAGTGACTCTAAACCGATGCTTGTA
Probe603_NFKB_28May09_603_AGAT	AGATGGAGTAATCCCAGATTTGGACCGATTGACTTGAGTGACTCTAAACCGATGCTTGTA
Probe604_NFKB_28May09_604_AGAT	AGATCAAGTAATCCCAGATTTGGACCGATTGACTTGAGTGACTCTAAACCGATGCTTGTA
Probe605_NFKB_28May09_605_AGAT	AGATAGGATAATCCCAGATTTGGACCGATTGACTTGAGTGACTCTAAACCGATGCTTGTA
Probe606_NFKB_28May09_606_AGAT	AGATCAATGAATCCCAGATTTGGACCGATTGACTTGAGTGACTCTAAACCGATGCTTGTA
Probe607_NFKB_28May09_607_AGAT	AGATCGGGGAATCCCAGATTTGGACCGATTGACTTGAGTGACTCTAAACCGATGCTTGTA
Probe608_NFKB_28May09_608_AGAT	AGATAAGGGAATCCCAGATTTGGACCGATTGACTTGAGTGACTCTAAACCGATGCTTGTA
Probe609_NFKB_28May09_609_AGAT	AGATAGAGGAATCCCAGATTTGGACCGATTGACTTGAGTGACTCTAAACCGATGCTTGTA
Probe610_NFKB_28May09_610_AGAT	AGATAAAAGAATCCCAGATTTGGACCGATTGACTTGAGTGACTCTAAACCGATGCTTGTA
Probe611_NFKB_28May09_611_AGAT	AGATGGATAAATCCCAGATTTGGACCGATTGACTTGAGTGACTCTAAACCGATGCTTGTA
Probe612_NFKB_28May09_612_AGAT	AGATCGAGAAATCCCAGATTTGGACCGATTGACTTGAGTGACTCTAAACCGATGCTTGTA
Probe613_NFKB_28May09_613_AGAT	AGATGAAGAAATCCCAGATTTGGACCGATTGACTTGAGTGACTCTAAACCGATGCTTGTA
Probe614_NFKB_28May09_614_AGAT	AGATCAGAAAATCCCAGATTTGGACCGATTGACTTGAGTGACTCTAAACCGATGCTTGTA
Probe615_NFKB_28May09_615_AGAT	AGATAGGTTTTCCCCAGATTTGGACCGATTGACTTGAGTGACTCTAAACCGATGCTTGTA
Probe616_NFKB_28May09_616_AGAT	AGATGGATTTTCCCCAGATTTGGACCGATTGACTTGAGTGACTCTAAACCGATGCTTGTA
Probe617_NFKB_28May09_617_AGAT	AGATGAAGTTTCCCCAGATTTGGACCGATTGACTTGAGTGACTCTAAACCGATGCTTGTA
Probe618_NFKB_28May09_618_AGAT	AGATAAGATTTCCCCAGATTTGGACCGATTGACTTGAGTGACTCTAAACCGATGCTTGTA
Probe619_NFKB_28May09_619_AGAT	AGATAGAATTTCCCCAGATTTGGACCGATTGACTTGAGTGACTCTAAACCGATGCTTGTA
Probe620_NFKB_28May09_620_AGAT	AGATGGGTGTTCCCCAGATTTGGACCGATTGACTTGAGTGACTCTAAACCGATGCTTGTA
Probe621_NFKB_28May09_621_AGAT	AGATAAGTGTTCCCCAGATTTGGACCGATTGACTTGAGTGACTCTAAACCGATGCTTGTA
Probe622_NFKB_28May09_622_AGAT	AGATCGGGGTTCCCCAGATTTGGACCGATTGACTTGAGTGACTCTAAACCGATGCTTGTA
Probe623_NFKB_28May09_623_AGAT	AGATAGAGGTTCCCCAGATTTGGACCGATTGACTTGAGTGACTCTAAACCGATGCTTGTA
Probe624_NFKB_28May09_624_AGAT	AGATCAAGGTTCCCCAGATTTGGACCGATTGACTTGAGTGACTCTAAACCGATGCTTGTA
Probe625_NFKB_28May09_625_AGAT	AGATGAGAGTTCCCCAGATTTGGACCGATTGACTTGAGTGACTCTAAACCGATGCTTGTA
Probe626_NFKB_28May09_626_AGAT	AGATAGATATTCCCCAGATTTGGACCGATTGACTTGAGTGACTCTAAACCGATGCTTGTA
Probe627_NFKB_28May09_627_AGAT	AGATGAGGATTCCCCAGATTTGGACCGATTGACTTGAGTGACTCTAAACCGATGCTTGTA
Probe628_NFKB_28May09_628_AGAT	AGATGGAGATTCCCCAGATTTGGACCGATTGACTTGAGTGACTCTAAACCGATGCTTGTA
Probe629_NFKB_28May09_629_AGAT	AGATCAGAATTCCCCAGATTTGGACCGATTGACTTGAGTGACTCTAAACCGATGCTTGTA
Probe630_NFKB_28May09_630_AGAT	AGATAAAAATTCCCCAGATTTGGACCGATTGACTTGAGTGACTCTAAACCGATGCTTGTA
Probe631_NFKB_28May09_631_AGAT	AGATGAATTGTCCCCAGATTTGGACCGATTGACTTGAGTGACTCTAAACCGATGCTTGTA
Probe632_NFKB_28May09_632_AGAT	AGATCGAATGTCCCCAGATTTGGACCGATTGACTTGAGTGACTCTAAACCGATGCTTGTA
Probe633_NFKB_28May09_633_AGAT	AGATCAGTGGTCCCCAGATTTGGACCGATTGACTTGAGTGACTCTAAACCGATGCTTGTA
Probe634_NFKB_28May09_634_AGAT	AGATAGATGGTCCCCAGATTTGGACCGATTGACTTGAGTGACTCTAAACCGATGCTTGTA
Probe635_NFKB_28May09_635_AGAT	AGATAGGAGGTCCCCAGATTTGGACCGATTGACTTGAGTGACTCTAAACCGATGCTTGTA
Probe636_NFKB_28May09_636_AGAT	AGATAAAAGGTCCCCAGATTTGGACCGATTGACTTGAGTGACTCTAAACCGATGCTTGTA
Probe637_NFKB_28May09_637_AGAT	AGATCGGTAGTCCCCAGATTTGGACCGATTGACTTGAGTGACTCTAAACCGATGCTTGTA
Probe638_NFKB_28May09_638_AGAT	AGATAAGTAGTCCCCAGATTTGGACCGATTGACTTGAGTGACTCTAAACCGATGCTTGTA
Probe639_NFKB_28May09_639_AGAT	AGATCAAGAGTCCCCAGATTTGGACCGATTGACTTGAGTGACTCTAAACCGATGCTTGTA
Probe640_NFKB_28May09_640_AGAT	AGATAGAAAGTCCCCAGATTTGGACCGATTGACTTGAGTGACTCTAAACCGATGCTTGTA
Probe641_NFKB_28May09_641_AGAT	AGATGAGTTCTCCCCAGATTTGGACCGATTGACTTGAGTGACTCTAAACCGATGCTTGTA
Probe642_NFKB_28May09_642_AGAT	AGATGGAGTCTCCCCAGATTTGGACCGATTGACTTGAGTGACTCTAAACCGATGCTTGTA
Probe643_NFKB_28May09_643_AGAT	AGATAAAGTCTCCCCAGATTTGGACCGATTGACTTGAGTGACTCTAAACCGATGCTTGTA
Probe644_NFKB_28May09_644_AGAT	AGATAGGATCTCCCCAGATTTGGACCGATTGACTTGAGTGACTCTAAACCGATGCTTGTA
Probe645_NFKB_28May09_645_AGAT	AGATCGATGCTCCCCAGATTTGGACCGATTGACTTGAGTGACTCTAAACCGATGCTTGTA
Probe646_NFKB_28May09_646_AGAT	AGATGAGGGCTCCCCAGATTTGGACCGATTGACTTGAGTGACTCTAAACCGATGCTTGTA
Probe647_NFKB_28May09_647_AGAT	AGATCAGAGCTCCCCAGATTTGGACCGATTGACTTGAGTGACTCTAAACCGATGCTTGTA
Probe648_NFKB_28May09_648_AGAT	AGATGAAAGCTCCCCAGATTTGGACCGATTGACTTGAGTGACTCTAAACCGATGCTTGTA
Probe649_NFKB_28May09_649_AGAT	AGATGGGTACTCCCCAGATTTGGACCGATTGACTTGAGTGACTCTAAACCGATGCTTGTA
Probe650_NFKB_28May09_650_AGAT	AGATGAATACTCCCCAGATTTGGACCGATTGACTTGAGTGACTCTAAACCGATGCTTGTA
Probe651_NFKB_28May09_651_AGAT	AGATCGGGACTCCCCAGATTTGGACCGATTGACTTGAGTGACTCTAAACCGATGCTTGTA
Probe652_NFKB_28May09_652_AGAT	AGATAAGGACTCCCCAGATTTGGACCGATTGACTTGAGTGACTCTAAACCGATGCTTGTA
Probe653_NFKB_28May09_653_AGAT	AGATGAGAACTCCCCAGATTTGGACCGATTGACTTGAGTGACTCTAAACCGATGCTTGTA
Probe654_NFKB_28May09_654_AGAT	AGATGGAAACTCCCCAGATTTGGACCGATTGACTTGAGTGACTCTAAACCGATGCTTGTA
Probe655_NFKB_28May09_655_AGAT	AGATGGGTTATCCCCAGATTTGGACCGATTGACTTGAGTGACTCTAAACCGATGCTTGTA
Probe656_NFKB_28May09_656_AGAT	AGATAAGTTATCCCCAGATTTGGACCGATTGACTTGAGTGACTCTAAACCGATGCTTGTA
Probe657_NFKB_28May09_657_AGAT	AGATCAATTATCCCCAGATTTGGACCGATTGACTTGAGTGACTCTAAACCGATGCTTGTA
Probe658_NFKB_28May09_658_AGAT	AGATCGGGTATCCCCAGATTTGGACCGATTGACTTGAGTGACTCTAAACCGATGCTTGTA
Probe659_NFKB_28May09_659_AGAT	AGATGAGATATCCCCAGATTTGGACCGATTGACTTGAGTGACTCTAAACCGATGCTTGTA
Probe660_NFKB_28May09_660_AGAT	AGATGAATGATCCCCAGATTTGGACCGATTGACTTGAGTGACTCTAAACCGATGCTTGTA
Probe661_NFKB_28May09_661_AGAT	AGATCAGGGATCCCCAGATTTGGACCGATTGACTTGAGTGACTCTAAACCGATGCTTGTA
Probe662_NFKB_28May09_662_AGAT	AGATGGAGGATCCCCAGATTTGGACCGATTGACTTGAGTGACTCTAAACCGATGCTTGTA
Probe663_NFKB_28May09_663_AGAT	AGATCGAAGATCCCCAGATTTGGACCGATTGACTTGAGTGACTCTAAACCGATGCTTGTA
Probe664_NFKB_28May09_664_AGAT	AGATGGATAATCCCCAGATTTGGACCGATTGACTTGAGTGACTCTAAACCGATGCTTGTA
Probe665_NFKB_28May09_665_AGAT	AGATGAAGAATCCCCAGATTTGGACCGATTGACTTGAGTGACTCTAAACCGATGCTTGTA
Probe666_NFKB_28May09_666_AGAT	AGATCAAAAATCCCCAGATTTGGACCGATTGACTTGAGTGACTCTAAACCGATGCTTGTA
Probe667_NFKB_28May09_667_AGAT	AGATCAGTTTGCCCCAGATTTGGACCGATTGACTTGAGTGACTCTAAACCGATGCTTGTA
Probe668_NFKB_28May09_668_AGAT	AGATCGAGTTGCCCCAGATTTGGACCGATTGACTTGAGTGACTCTAAACCGATGCTTGTA
Probe669_NFKB_28May09_669_AGAT	AGATAAAGTTGCCCCAGATTTGGACCGATTGACTTGAGTGACTCTAAACCGATGCTTGTA
Probe670_NFKB_28May09_670_AGAT	AGATCGGATTGCCCCAGATTTGGACCGATTGACTTGAGTGACTCTAAACCGATGCTTGTA
Probe671_NFKB_28May09_671_AGAT	AGATGAGATTGCCCCAGATTTGGACCGATTGACTTGAGTGACTCTAAACCGATGCTTGTA
Probe672_NFKB_28May09_672_AGAT	AGATAAATGTGCCCCAGATTTGGACCGATTGACTTGAGTGACTCTAAACCGATGCTTGTA
Probe673_NFKB_28May09_673_AGAT	AGATGGGGGTGCCCCAGATTTGGACCGATTGACTTGAGTGACTCTAAACCGATGCTTGTA
Probe674_NFKB_28May09_674_AGAT	AGATGAAAGTGCCCCAGATTTGGACCGATTGACTTGAGTGACTCTAAACCGATGCTTGTA
Probe675_NFKB_28May09_675_AGAT	AGATAAGTATGCCCCAGATTTGGACCGATTGACTTGAGTGACTCTAAACCGATGCTTGTA
Probe676_NFKB_28May09_676_AGAT	AGATCGGGATGCCCCAGATTTGGACCGATTGACTTGAGTGACTCTAAACCGATGCTTGTA
Probe677_NFKB_28May09_677_AGAT	AGATGAAGATGCCCCAGATTTGGACCGATTGACTTGAGTGACTCTAAACCGATGCTTGTA
Probe678_NFKB_28May09_678_AGAT	AGATAGGTTGGCCCCAGATTTGGACCGATTGACTTGAGTGACTCTAAACCGATGCTTGTA
Probe679_NFKB_28May09_679_AGAT	AGATAAATTGGCCCCAGATTTGGACCGATTGACTTGAGTGACTCTAAACCGATGCTTGTA
Probe680_NFKB_28May09_680_AGAT	AGATGAAGTGGCCCCAGATTTGGACCGATTGACTTGAGTGACTCTAAACCGATGCTTGTA
Probe681_NFKB_28May09_681_AGAT	AGATGGGATGGCCCCAGATTTGGACCGATTGACTTGAGTGACTCTAAACCGATGCTTGTA
Probe682_NFKB_28May09_682_AGAT	AGATCAATGGGCCCCAGATTTGGACCGATTGACTTGAGTGACTCTAAACCGATGCTTGTA
Probe683_NFKB_28May09_683_AGAT	AGATAAGGGGGCCCCAGATTTGGACCGATTGACTTGAGTGACTCTAAACCGATGCTTGTA
Probe684_NFKB_28May09_684_AGAT	AGATGGAAGGGCCCCAGATTTGGACCGATTGACTTGAGTGACTCTAAACCGATGCTTGTA
Probe685_NFKB_28May09_685_AGAT	AGATGGGTAGGCCCCAGATTTGGACCGATTGACTTGAGTGACTCTAAACCGATGCTTGTA
Probe686_NFKB_28May09_686_AGAT	AGATAGAGAGGCCCCAGATTTGGACCGATTGACTTGAGTGACTCTAAACCGATGCTTGTA
Probe687_NFKB_28May09_687_AGAT	AGATCAGAAGGCCCCAGATTTGGACCGATTGACTTGAGTGACTCTAAACCGATGCTTGTA
Probe688_NFKB_28May09_688_AGAT	AGATGAAAAGGCCCCAGATTTGGACCGATTGACTTGAGTGACTCTAAACCGATGCTTGTA
Probe689_NFKB_28May09_689_AGAT	AGATAGATTCGCCCCAGATTTGGACCGATTGACTTGAGTGACTCTAAACCGATGCTTGTA
Probe690_NFKB_28May09_690_AGAT	AGATGGGGTCGCCCCAGATTTGGACCGATTGACTTGAGTGACTCTAAACCGATGCTTGTA
Probe691_NFKB_28May09_691_AGAT	AGATCAGGTCGCCCCAGATTTGGACCGATTGACTTGAGTGACTCTAAACCGATGCTTGTA
Probe692_NFKB_28May09_692_AGAT	AGATGAAATCGCCCCAGATTTGGACCGATTGACTTGAGTGACTCTAAACCGATGCTTGTA
Probe693_NFKB_28May09_693_AGAT	AGATGAGTGCGCCCCAGATTTGGACCGATTGACTTGAGTGACTCTAAACCGATGCTTGTA
Probe694_NFKB_28May09_694_AGAT	AGATGGAGGCGCCCCAGATTTGGACCGATTGACTTGAGTGACTCTAAACCGATGCTTGTA
Probe695_NFKB_28May09_695_AGAT	AGATAGGAGCGCCCCAGATTTGGACCGATTGACTTGAGTGACTCTAAACCGATGCTTGTA
Probe696_NFKB_28May09_696_AGAT	AGATCGAAGCGCCCCAGATTTGGACCGATTGACTTGAGTGACTCTAAACCGATGCTTGTA
Probe697_NFKB_28May09_697_AGAT	AGATAGGTACGCCCCAGATTTGGACCGATTGACTTGAGTGACTCTAAACCGATGCTTGTA
Probe698_NFKB_28May09_698_AGAT	AGATCAATACGCCCCAGATTTGGACCGATTGACTTGAGTGACTCTAAACCGATGCTTGTA
Probe699_NFKB_28May09_699_AGAT	AGATCGAGACGCCCCAGATTTGGACCGATTGACTTGAGTGACTCTAAACCGATGCTTGTA
Probe700_NFKB_28May09_700_AGAT	AGATAAAGACGCCCCAGATTTGGACCGATTGACTTGAGTGACTCTAAACCGATGCTTGTA
Probe701_NFKB_28May09_701_AGAT	AGATGGATTAGCCCCAGATTTGGACCGATTGACTTGAGTGACTCTAAACCGATGCTTGTA
Probe702_NFKB_28May09_702_AGAT	AGATAAGGTAGCCCCAGATTTGGACCGATTGACTTGAGTGACTCTAAACCGATGCTTGTA
Probe703_NFKB_28May09_703_AGAT	AGATCAAATAGCCCCAGATTTGGACCGATTGACTTGAGTGACTCTAAACCGATGCTTGTA
Probe704_NFKB_28May09_704_AGAT	AGATCGGTGAGCCCCAGATTTGGACCGATTGACTTGAGTGACTCTAAACCGATGCTTGTA
Probe705_NFKB_28May09_705_AGAT	AGATAGAGGAGCCCCAGATTTGGACCGATTGACTTGAGTGACTCTAAACCGATGCTTGTA
Probe706_NFKB_28May09_706_AGAT	AGATCAAGGAGCCCCAGATTTGGACCGATTGACTTGAGTGACTCTAAACCGATGCTTGTA
Probe707_NFKB_28May09_707_AGAT	AGATAAGAGAGCCCCAGATTTGGACCGATTGACTTGAGTGACTCTAAACCGATGCTTGTA
Probe708_NFKB_28May09_708_AGAT	AGATGAGTAAGCCCCAGATTTGGACCGATTGACTTGAGTGACTCTAAACCGATGCTTGTA
Probe709_NFKB_28May09_709_AGAT	AGATCGATAAGCCCCAGATTTGGACCGATTGACTTGAGTGACTCTAAACCGATGCTTGTA
Probe710_NFKB_28May09_710_AGAT	AGATGGGAAAGCCCCAGATTTGGACCGATTGACTTGAGTGACTCTAAACCGATGCTTGTA
Probe711_NFKB_28May09_711_AGAT	AGATAGAAAAGCCCCAGATTTGGACCGATTGACTTGAGTGACTCTAAACCGATGCTTGTA
Probe712_NFKB_28May09_712_AGAT	AGATAAATTTCCCCCAGATTTGGACCGATTGACTTGAGTGACTCTAAACCGATGCTTGTA
Probe713_NFKB_28May09_713_AGAT	AGATCAAATTCCCCCAGATTTGGACCGATTGACTTGAGTGACTCTAAACCGATGCTTGTA
Probe714_NFKB_28May09_714_AGAT	AGATAGGTGTCCCCCAGATTTGGACCGATTGACTTGAGTGACTCTAAACCGATGCTTGTA
Probe715_NFKB_28May09_715_AGAT	AGATGGATGTCCCCCAGATTTGGACCGATTGACTTGAGTGACTCTAAACCGATGCTTGTA
Probe716_NFKB_28May09_716_AGAT	AGATCAGGGTCCCCCAGATTTGGACCGATTGACTTGAGTGACTCTAAACCGATGCTTGTA
Probe717_NFKB_28May09_717_AGAT	AGATAGAAGTCCCCCAGATTTGGACCGATTGACTTGAGTGACTCTAAACCGATGCTTGTA
Probe718_NFKB_28May09_718_AGAT	AGATCGGTATCCCCCAGATTTGGACCGATTGACTTGAGTGACTCTAAACCGATGCTTGTA
Probe719_NFKB_28May09_719_AGAT	AGATGAATATCCCCCAGATTTGGACCGATTGACTTGAGTGACTCTAAACCGATGCTTGTA
Probe720_NFKB_28May09_720_AGAT	AGATAGAGATCCCCCAGATTTGGACCGATTGACTTGAGTGACTCTAAACCGATGCTTGTA
Probe721_NFKB_28May09_721_AGAT	AGATAAGAATCCCCCAGATTTGGACCGATTGACTTGAGTGACTCTAAACCGATGCTTGTA
Probe722_NFKB_28May09_722_AGAT	AGATCGAAATCCCCCAGATTTGGACCGATTGACTTGAGTGACTCTAAACCGATGCTTGTA
Probe723_NFKB_28May09_723_AGAT	AGATGAGTTGCCCCCAGATTTGGACCGATTGACTTGAGTGACTCTAAACCGATGCTTGTA
Probe724_NFKB_28May09_724_AGAT	AGATCGGGTGCCCCCAGATTTGGACCGATTGACTTGAGTGACTCTAAACCGATGCTTGTA
Probe725_NFKB_28May09_725_AGAT	AGATAAAGTGCCCCCAGATTTGGACCGATTGACTTGAGTGACTCTAAACCGATGCTTGTA
Probe726_NFKB_28May09_726_AGAT	AGATAAGATGCCCCCAGATTTGGACCGATTGACTTGAGTGACTCTAAACCGATGCTTGTA
Probe727_NFKB_28May09_727_AGAT	AGATGGAATGCCCCCAGATTTGGACCGATTGACTTGAGTGACTCTAAACCGATGCTTGTA
Probe728_NFKB_28May09_728_AGAT	AGATGGGTGGCCCCCAGATTTGGACCGATTGACTTGAGTGACTCTAAACCGATGCTTGTA
Probe729_NFKB_28May09_729_AGAT	AGATAAGTGGCCCCCAGATTTGGACCGATTGACTTGAGTGACTCTAAACCGATGCTTGTA
Probe730_NFKB_28May09_730_AGAT	AGATCGAGGGCCCCCAGATTTGGACCGATTGACTTGAGTGACTCTAAACCGATGCTTGTA
Probe731_NFKB_28May09_731_AGAT	AGATCGGAGGCCCCCAGATTTGGACCGATTGACTTGAGTGACTCTAAACCGATGCTTGTA
Probe732_NFKB_28May09_732_AGAT	AGATCAAAGGCCCCCAGATTTGGACCGATTGACTTGAGTGACTCTAAACCGATGCTTGTA
Probe733_NFKB_28May09_733_AGAT	AGATCGATAGCCCCCAGATTTGGACCGATTGACTTGAGTGACTCTAAACCGATGCTTGTA
Probe734_NFKB_28May09_734_AGAT	AGATGAGGAGCCCCCAGATTTGGACCGATTGACTTGAGTGACTCTAAACCGATGCTTGTA
Probe735_NFKB_28May09_735_AGAT	AGATAGGAAGCCCCCAGATTTGGACCGATTGACTTGAGTGACTCTAAACCGATGCTTGTA
Probe736_NFKB_28May09_736_AGAT	AGATAAAAAGCCCCCAGATTTGGACCGATTGACTTGAGTGACTCTAAACCGATGCTTGTA
Probe737_NFKB_28May09_737_AGAT	AGATCGGTTCCCCCCAGATTTGGACCGATTGACTTGAGTGACTCTAAACCGATGCTTGTA
Probe738_NFKB_28May09_738_AGAT	AGATCAATTCCCCCCAGATTTGGACCGATTGACTTGAGTGACTCTAAACCGATGCTTGTA
Probe739_NFKB_28May09_739_AGAT	AGATAAGGTCCCCCCAGATTTGGACCGATTGACTTGAGTGACTCTAAACCGATGCTTGTA
Probe740_NFKB_28May09_740_AGAT	AGATAGAATCCCCCCAGATTTGGACCGATTGACTTGAGTGACTCTAAACCGATGCTTGTA
Probe741_NFKB_28May09_741_AGAT	AGATAAATGCCCCCCAGATTTGGACCGATTGACTTGAGTGACTCTAAACCGATGCTTGTA
Probe742_NFKB_28May09_742_AGAT	AGATGAAGGCCCCCCAGATTTGGACCGATTGACTTGAGTGACTCTAAACCGATGCTTGTA
Probe743_NFKB_28May09_743_AGAT	AGATGAGAGCCCCCCAGATTTGGACCGATTGACTTGAGTGACTCTAAACCGATGCTTGTA
Probe744_NFKB_28May09_744_AGAT	AGATCAGTACCCCCCAGATTTGGACCGATTGACTTGAGTGACTCTAAACCGATGCTTGTA
Probe745_NFKB_28May09_745_AGAT	AGATGGATACCCCCCAGATTTGGACCGATTGACTTGAGTGACTCTAAACCGATGCTTGTA
Probe746_NFKB_28May09_746_AGAT	AGATGGGAACCCCCCAGATTTGGACCGATTGACTTGAGTGACTCTAAACCGATGCTTGTA
Probe747_NFKB_28May09_747_AGAT	AGATCAGTTACCCCCAGATTTGGACCGATTGACTTGAGTGACTCTAAACCGATGCTTGTA
Probe748_NFKB_28May09_748_AGAT	AGATAGATTACCCCCAGATTTGGACCGATTGACTTGAGTGACTCTAAACCGATGCTTGTA
Probe749_NFKB_28May09_749_AGAT	AGATGAAGTACCCCCAGATTTGGACCGATTGACTTGAGTGACTCTAAACCGATGCTTGTA
Probe750_NFKB_28May09_750_AGAT	AGATAGGATACCCCCAGATTTGGACCGATTGACTTGAGTGACTCTAAACCGATGCTTGTA
Probe751_NFKB_28May09_751_AGAT	AGATCAATGACCCCCAGATTTGGACCGATTGACTTGAGTGACTCTAAACCGATGCTTGTA
Probe752_NFKB_28May09_752_AGAT	AGATAAGGGACCCCCAGATTTGGACCGATTGACTTGAGTGACTCTAAACCGATGCTTGTA
Probe753_NFKB_28May09_753_AGAT	AGATCAGAGACCCCCAGATTTGGACCGATTGACTTGAGTGACTCTAAACCGATGCTTGTA
Probe754_NFKB_28May09_754_AGAT	AGATGAAAGACCCCCAGATTTGGACCGATTGACTTGAGTGACTCTAAACCGATGCTTGTA
Probe755_NFKB_28May09_755_AGAT	AGATAAATAACCCCCAGATTTGGACCGATTGACTTGAGTGACTCTAAACCGATGCTTGTA
Probe756_NFKB_28May09_756_AGAT	AGATCGGGAACCCCCAGATTTGGACCGATTGACTTGAGTGACTCTAAACCGATGCTTGTA
Probe757_NFKB_28May09_757_AGAT	AGATGGAGAACCCCCAGATTTGGACCGATTGACTTGAGTGACTCTAAACCGATGCTTGTA
Probe758_NFKB_28May09_758_AGAT	AGATCAAGAACCCCCAGATTTGGACCGATTGACTTGAGTGACTCTAAACCGATGCTTGTA
Probe759_NFKB_28May09_759_AGAT	AGATGAGAAACCCCCAGATTTGGACCGATTGACTTGAGTGACTCTAAACCGATGCTTGTA
Probe760_NFKB_28May09_760_AGAT	AGATCGGTTTACCCCAGATTTGGACCGATTGACTTGAGTGACTCTAAACCGATGCTTGTA
Probe761_NFKB_28May09_761_AGAT	AGATCAGGTTACCCCAGATTTGGACCGATTGACTTGAGTGACTCTAAACCGATGCTTGTA
Probe762_NFKB_28May09_762_AGAT	AGATGGAATTACCCCAGATTTGGACCGATTGACTTGAGTGACTCTAAACCGATGCTTGTA
Probe763_NFKB_28May09_763_AGAT	AGATGAGTGTACCCCAGATTTGGACCGATTGACTTGAGTGACTCTAAACCGATGCTTGTA
Probe764_NFKB_28May09_764_AGAT	AGATCGATGTACCCCAGATTTGGACCGATTGACTTGAGTGACTCTAAACCGATGCTTGTA
Probe765_NFKB_28May09_765_AGAT	AGATCAAAGTACCCCAGATTTGGACCGATTGACTTGAGTGACTCTAAACCGATGCTTGTA
Probe766_NFKB_28May09_766_AGAT	AGATCAATATACCCCAGATTTGGACCGATTGACTTGAGTGACTCTAAACCGATGCTTGTA
Probe767_NFKB_28May09_767_AGAT	AGATAAGGATACCCCAGATTTGGACCGATTGACTTGAGTGACTCTAAACCGATGCTTGTA
Probe768_NFKB_28May09_768_AGAT	AGATCGAGATACCCCAGATTTGGACCGATTGACTTGAGTGACTCTAAACCGATGCTTGTA
Probe769_NFKB_28May09_769_AGAT	AGATGAGAATACCCCAGATTTGGACCGATTGACTTGAGTGACTCTAAACCGATGCTTGTA
Probe770_NFKB_28May09_770_AGAT	AGATCGATTGACCCCAGATTTGGACCGATTGACTTGAGTGACTCTAAACCGATGCTTGTA
Probe771_NFKB_28May09_771_AGAT	AGATGAGGTGACCCCAGATTTGGACCGATTGACTTGAGTGACTCTAAACCGATGCTTGTA
Probe772_NFKB_28May09_772_AGAT	AGATGGAGTGACCCCAGATTTGGACCGATTGACTTGAGTGACTCTAAACCGATGCTTGTA
Probe773_NFKB_28May09_773_AGAT	AGATCAGATGACCCCAGATTTGGACCGATTGACTTGAGTGACTCTAAACCGATGCTTGTA
Probe774_NFKB_28May09_774_AGAT	AGATAGAATGACCCCAGATTTGGACCGATTGACTTGAGTGACTCTAAACCGATGCTTGTA
Probe775_NFKB_28May09_775_AGAT	AGATAAATGGACCCCAGATTTGGACCGATTGACTTGAGTGACTCTAAACCGATGCTTGTA
Probe776_NFKB_28May09_776_AGAT	AGATGAAGGGACCCCAGATTTGGACCGATTGACTTGAGTGACTCTAAACCGATGCTTGTA
Probe777_NFKB_28May09_777_AGAT	AGATGAGAGGACCCCAGATTTGGACCGATTGACTTGAGTGACTCTAAACCGATGCTTGTA
Probe778_NFKB_28May09_778_AGAT	AGATCAGTAGACCCCAGATTTGGACCGATTGACTTGAGTGACTCTAAACCGATGCTTGTA
Probe779_NFKB_28May09_779_AGAT	AGATGGATAGACCCCAGATTTGGACCGATTGACTTGAGTGACTCTAAACCGATGCTTGTA
Probe780_NFKB_28May09_780_AGAT	AGATAAGTTCACCCCAGATTTGGACCGATTGACTTGAGTGACTCTAAACCGATGCTTGTA
Probe781_NFKB_28May09_781_AGAT	AGATGAATTCACCCCAGATTTGGACCGATTGACTTGAGTGACTCTAAACCGATGCTTGTA
Probe782_NFKB_28May09_782_AGAT	AGATCAAGTCACCCCAGATTTGGACCGATTGACTTGAGTGACTCTAAACCGATGCTTGTA
Probe783_NFKB_28May09_783_AGAT	AGATAGGTGCACCCCAGATTTGGACCGATTGACTTGAGTGACTCTAAACCGATGCTTGTA
Probe784_NFKB_28May09_784_AGAT	AGATCGGGGCACCCCAGATTTGGACCGATTGACTTGAGTGACTCTAAACCGATGCTTGTA
Probe785_NFKB_28May09_785_AGAT	AGATAAGGGCACCCCAGATTTGGACCGATTGACTTGAGTGACTCTAAACCGATGCTTGTA
Probe786_NFKB_28May09_786_AGAT	AGATAAAAGCACCCCAGATTTGGACCGATTGACTTGAGTGACTCTAAACCGATGCTTGTA
Probe787_NFKB_28May09_787_AGAT	AGATAAATACACCCCAGATTTGGACCGATTGACTTGAGTGACTCTAAACCGATGCTTGTA
Probe788_NFKB_28May09_788_AGAT	AGATGGGGACACCCCAGATTTGGACCGATTGACTTGAGTGACTCTAAACCGATGCTTGTA
Probe789_NFKB_28May09_789_AGAT	AGATAGAGACACCCCAGATTTGGACCGATTGACTTGAGTGACTCTAAACCGATGCTTGTA
Probe790_NFKB_28May09_790_AGAT	AGATGAAGACACCCCAGATTTGGACCGATTGACTTGAGTGACTCTAAACCGATGCTTGTA
Probe791_NFKB_28May09_791_AGAT	AGATAAGAACACCCCAGATTTGGACCGATTGACTTGAGTGACTCTAAACCGATGCTTGTA
Probe792_NFKB_28May09_792_AGAT	AGATCAAAACACCCCAGATTTGGACCGATTGACTTGAGTGACTCTAAACCGATGCTTGTA
Probe793_NFKB_28May09_793_AGAT	AGATCGAGTAACCCCAGATTTGGACCGATTGACTTGAGTGACTCTAAACCGATGCTTGTA
Probe794_NFKB_28May09_794_AGAT	AGATAAAATAACCCCAGATTTGGACCGATTGACTTGAGTGACTCTAAACCGATGCTTGTA
Probe795_NFKB_28May09_795_AGAT	AGATCAGTGAACCCCAGATTTGGACCGATTGACTTGAGTGACTCTAAACCGATGCTTGTA
Probe796_NFKB_28May09_796_AGAT	AGATAGATGAACCCCAGATTTGGACCGATTGACTTGAGTGACTCTAAACCGATGCTTGTA
Probe797_NFKB_28May09_797_AGAT	AGATGGGGGAACCCCAGATTTGGACCGATTGACTTGAGTGACTCTAAACCGATGCTTGTA
Probe798_NFKB_28May09_798_AGAT	AGATAAAGGAACCCCAGATTTGGACCGATTGACTTGAGTGACTCTAAACCGATGCTTGTA
Probe799_NFKB_28May09_799_AGAT	AGATGGAAGAACCCCAGATTTGGACCGATTGACTTGAGTGACTCTAAACCGATGCTTGTA
Probe800_NFKB_28May09_800_AGAT	AGATAGGTAAACCCCAGATTTGGACCGATTGACTTGAGTGACTCTAAACCGATGCTTGTA
Probe801_NFKB_28May09_801_AGAT	AGATCAGGAAACCCCAGATTTGGACCGATTGACTTGAGTGACTCTAAACCGATGCTTGTA
Probe802_NFKB_28May09_802_AGAT	AGATCGGAAAACCCCAGATTTGGACCGATTGACTTGAGTGACTCTAAACCGATGCTTGTA
Probe803_NFKB_28May09_803_AGAT	AGATGAAAAAACCCCAGATTTGGACCGATTGACTTGAGTGACTCTAAACCGATGCTTGTA
Probe804_NFKB_28May09_1_AGAT	AGATGGAGTTTTCCTAGATTTGGACCGATTGACTTGAGTGACTCTAAACCGATGCTTGTA
Probe805_NFKB_28May09_2_AGAT	AGATGAGATTTTCCTAGATTTGGACCGATTGACTTGAGTGACTCTAAACCGATGCTTGTA
Probe806_NFKB_28May09_3_AGAT	AGATAAAATTTTCCTAGATTTGGACCGATTGACTTGAGTGACTCTAAACCGATGCTTGTA
Probe807_NFKB_28May09_4_AGAT	AGATGGGTGTTTCCTAGATTTGGACCGATTGACTTGAGTGACTCTAAACCGATGCTTGTA
Probe808_NFKB_28May09_5_AGAT	AGATCAGTGTTTCCTAGATTTGGACCGATTGACTTGAGTGACTCTAAACCGATGCTTGTA
Probe809_NFKB_28May09_6_AGAT	AGATCAAAGTTTCCTAGATTTGGACCGATTGACTTGAGTGACTCTAAACCGATGCTTGTA
Probe810_NFKB_28May09_7_AGAT	AGATCGATATTTCCTAGATTTGGACCGATTGACTTGAGTGACTCTAAACCGATGCTTGTA
Probe811_NFKB_28May09_8_AGAT	AGATAGAGATTTCCTAGATTTGGACCGATTGACTTGAGTGACTCTAAACCGATGCTTGTA
Probe812_NFKB_28May09_9_AGAT	AGATGAAGATTTCCTAGATTTGGACCGATTGACTTGAGTGACTCTAAACCGATGCTTGTA
Probe813_NFKB_28May09_10_AGAT	AGATCGGAATTTCCTAGATTTGGACCGATTGACTTGAGTGACTCTAAACCGATGCTTGTA
Probe814_NFKB_28May09_11_AGAT	AGATAAGAATTTCCTAGATTTGGACCGATTGACTTGAGTGACTCTAAACCGATGCTTGTA
Probe815_NFKB_28May09_12_AGAT	AGATGGAAATTTCCTAGATTTGGACCGATTGACTTGAGTGACTCTAAACCGATGCTTGTA
Probe816_NFKB_28May09_13_AGAT	AGATAAGTTGTTCCTAGATTTGGACCGATTGACTTGAGTGACTCTAAACCGATGCTTGTA
Probe817_NFKB_28May09_14_AGAT	AGATGAATTGTTCCTAGATTTGGACCGATTGACTTGAGTGACTCTAAACCGATGCTTGTA
Probe818_NFKB_28May09_15_AGAT	AGATGGGGTGTTCCTAGATTTGGACCGATTGACTTGAGTGACTCTAAACCGATGCTTGTA
Probe819_NFKB_28May09_16_AGAT	AGATCAGATGTTCCTAGATTTGGACCGATTGACTTGAGTGACTCTAAACCGATGCTTGTA
Probe820_NFKB_28May09_17_AGAT	AGATAGAATGTTCCTAGATTTGGACCGATTGACTTGAGTGACTCTAAACCGATGCTTGTA
Probe821_NFKB_28May09_18_AGAT	AGATCGGTGGTTCCTAGATTTGGACCGATTGACTTGAGTGACTCTAAACCGATGCTTGTA
Probe822_NFKB_28May09_19_AGAT	AGATAGATGGTTCCTAGATTTGGACCGATTGACTTGAGTGACTCTAAACCGATGCTTGTA
Probe823_NFKB_28May09_20_AGAT	AGATCAATGGTTCCTAGATTTGGACCGATTGACTTGAGTGACTCTAAACCGATGCTTGTA
Probe824_NFKB_28May09_21_AGAT	AGATCAGGGGTTCCTAGATTTGGACCGATTGACTTGAGTGACTCTAAACCGATGCTTGTA
Probe825_NFKB_28May09_22_AGAT	AGATAAAGGGTTCCTAGATTTGGACCGATTGACTTGAGTGACTCTAAACCGATGCTTGTA
Probe826_NFKB_28May09_23_AGAT	AGATAAGAGGTTCCTAGATTTGGACCGATTGACTTGAGTGACTCTAAACCGATGCTTGTA
Probe827_NFKB_28May09_24_AGAT	AGATGGGTAGTTCCTAGATTTGGACCGATTGACTTGAGTGACTCTAAACCGATGCTTGTA
Probe828_NFKB_28May09_25_AGAT	AGATAGGGAGTTCCTAGATTTGGACCGATTGACTTGAGTGACTCTAAACCGATGCTTGTA
Probe829_NFKB_28May09_26_AGAT	AGATCGAAAGTTCCTAGATTTGGACCGATTGACTTGAGTGACTCTAAACCGATGCTTGTA
Probe830_NFKB_28May09_27_AGAT	AGATGAGTTCTTCCTAGATTTGGACCGATTGACTTGAGTGACTCTAAACCGATGCTTGTA
Probe831_NFKB_28May09_28_AGAT	AGATAGATTCTTCCTAGATTTGGACCGATTGACTTGAGTGACTCTAAACCGATGCTTGTA
Probe832_NFKB_28May09_29_AGAT	AGATCGGATCTTCCTAGATTTGGACCGATTGACTTGAGTGACTCTAAACCGATGCTTGTA
Probe833_NFKB_28May09_30_AGAT	AGATCGAGGCTTCCTAGATTTGGACCGATTGACTTGAGTGACTCTAAACCGATGCTTGTA
Probe834_NFKB_28May09_31_AGAT	AGATGGAAGCTTCCTAGATTTGGACCGATTGACTTGAGTGACTCTAAACCGATGCTTGTA
Probe835_NFKB_28May09_32_AGAT	AGATGGATACTTCCTAGATTTGGACCGATTGACTTGAGTGACTCTAAACCGATGCTTGTA
Probe836_NFKB_28May09_33_AGAT	AGATCAATACTTCCTAGATTTGGACCGATTGACTTGAGTGACTCTAAACCGATGCTTGTA
Probe837_NFKB_28May09_34_AGAT	AGATCAGGACTTCCTAGATTTGGACCGATTGACTTGAGTGACTCTAAACCGATGCTTGTA
Probe838_NFKB_28May09_35_AGAT	AGATGAGAACTTCCTAGATTTGGACCGATTGACTTGAGTGACTCTAAACCGATGCTTGTA
Probe839_NFKB_28May09_36_AGAT	AGATCGGGTATTCCTAGATTTGGACCGATTGACTTGAGTGACTCTAAACCGATGCTTGTA
Probe840_NFKB_28May09_37_AGAT	AGATAAGGTATTCCTAGATTTGGACCGATTGACTTGAGTGACTCTAAACCGATGCTTGTA
Probe841_NFKB_28May09_38_AGAT	AGATCAAGTATTCCTAGATTTGGACCGATTGACTTGAGTGACTCTAAACCGATGCTTGTA
Probe842_NFKB_28May09_39_AGAT	AGATAAGTGATTCCTAGATTTGGACCGATTGACTTGAGTGACTCTAAACCGATGCTTGTA
Probe843_NFKB_28May09_40_AGAT	AGATGGATGATTCCTAGATTTGGACCGATTGACTTGAGTGACTCTAAACCGATGCTTGTA
Probe844_NFKB_28May09_41_AGAT	AGATGAGGGATTCCTAGATTTGGACCGATTGACTTGAGTGACTCTAAACCGATGCTTGTA
Probe845_NFKB_28May09_42_AGAT	AGATCAGAGATTCCTAGATTTGGACCGATTGACTTGAGTGACTCTAAACCGATGCTTGTA
Probe846_NFKB_28May09_43_AGAT	AGATAGAAGATTCCTAGATTTGGACCGATTGACTTGAGTGACTCTAAACCGATGCTTGTA
Probe847_NFKB_28May09_44_AGAT	AGATAGGTAATTCCTAGATTTGGACCGATTGACTTGAGTGACTCTAAACCGATGCTTGTA
Probe848_NFKB_28May09_45_AGAT	AGATGAGTAATTCCTAGATTTGGACCGATTGACTTGAGTGACTCTAAACCGATGCTTGTA
Probe849_NFKB_28May09_46_AGAT	AGATAAATAATTCCTAGATTTGGACCGATTGACTTGAGTGACTCTAAACCGATGCTTGTA
Probe850_NFKB_28May09_47_AGAT	AGATGAAAAATTCCTAGATTTGGACCGATTGACTTGAGTGACTCTAAACCGATGCTTGTA
Probe851_NFKB_28May09_48_AGAT	AGATCAGGTTGTCCTAGATTTGGACCGATTGACTTGAGTGACTCTAAACCGATGCTTGTA
Probe852_NFKB_28May09_49_AGAT	AGATGAAGTTGTCCTAGATTTGGACCGATTGACTTGAGTGACTCTAAACCGATGCTTGTA
Probe853_NFKB_28May09_50_AGAT	AGATAGGATTGTCCTAGATTTGGACCGATTGACTTGAGTGACTCTAAACCGATGCTTGTA
Probe854_NFKB_28May09_51_AGAT	AGATAAGTGTGTCCTAGATTTGGACCGATTGACTTGAGTGACTCTAAACCGATGCTTGTA
Probe855_NFKB_28May09_52_AGAT	AGATCAATGTGTCCTAGATTTGGACCGATTGACTTGAGTGACTCTAAACCGATGCTTGTA
Probe856_NFKB_28May09_53_AGAT	AGATAGAGGTGTCCTAGATTTGGACCGATTGACTTGAGTGACTCTAAACCGATGCTTGTA
Probe857_NFKB_28May09_54_AGAT	AGATGGGAGTGTCCTAGATTTGGACCGATTGACTTGAGTGACTCTAAACCGATGCTTGTA
Probe858_NFKB_28May09_55_AGAT	AGATCGAAGTGTCCTAGATTTGGACCGATTGACTTGAGTGACTCTAAACCGATGCTTGTA
Probe859_NFKB_28May09_56_AGAT	AGATGAAAGTGTCCTAGATTTGGACCGATTGACTTGAGTGACTCTAAACCGATGCTTGTA
Probe860_NFKB_28May09_57_AGAT	AGATCGGTATGTCCTAGATTTGGACCGATTGACTTGAGTGACTCTAAACCGATGCTTGTA
Probe861_NFKB_28May09_58_AGAT	AGATAAATATGTCCTAGATTTGGACCGATTGACTTGAGTGACTCTAAACCGATGCTTGTA
Probe862_NFKB_28May09_59_AGAT	AGATGAGAATGTCCTAGATTTGGACCGATTGACTTGAGTGACTCTAAACCGATGCTTGTA
Probe863_NFKB_28May09_60_AGAT	AGATGGGTTGGTCCTAGATTTGGACCGATTGACTTGAGTGACTCTAAACCGATGCTTGTA
Probe864_NFKB_28May09_61_AGAT	AGATAGATTGGTCCTAGATTTGGACCGATTGACTTGAGTGACTCTAAACCGATGCTTGTA
Probe865_NFKB_28May09_62_AGAT	AGATGAGGTGGTCCTAGATTTGGACCGATTGACTTGAGTGACTCTAAACCGATGCTTGTA
Probe866_NFKB_28May09_63_AGAT	AGATGGAATGGTCCTAGATTTGGACCGATTGACTTGAGTGACTCTAAACCGATGCTTGTA
Probe867_NFKB_28May09_64_AGAT	AGATCAAATGGTCCTAGATTTGGACCGATTGACTTGAGTGACTCTAAACCGATGCTTGTA
Probe868_NFKB_28May09_65_AGAT	AGATCAGTGGGTCCTAGATTTGGACCGATTGACTTGAGTGACTCTAAACCGATGCTTGTA
Probe869_NFKB_28May09_66_AGAT	AGATCAAGGGGTCCTAGATTTGGACCGATTGACTTGAGTGACTCTAAACCGATGCTTGTA
Probe870_NFKB_28May09_67_AGAT	AGATGAATAGGTCCTAGATTTGGACCGATTGACTTGAGTGACTCTAAACCGATGCTTGTA
Probe871_NFKB_28May09_68_AGAT	AGATGGGGAGGTCCTAGATTTGGACCGATTGACTTGAGTGACTCTAAACCGATGCTTGTA
Probe872_NFKB_28May09_69_AGAT	AGATCAGGAGGTCCTAGATTTGGACCGATTGACTTGAGTGACTCTAAACCGATGCTTGTA
Probe873_NFKB_28May09_70_AGAT	AGATAGAGAGGTCCTAGATTTGGACCGATTGACTTGAGTGACTCTAAACCGATGCTTGTA
Probe874_NFKB_28May09_71_AGAT	AGATAAGAAGGTCCTAGATTTGGACCGATTGACTTGAGTGACTCTAAACCGATGCTTGTA
Probe875_NFKB_28May09_72_AGAT	AGATCGGGTCGTCCTAGATTTGGACCGATTGACTTGAGTGACTCTAAACCGATGCTTGTA
Probe876_NFKB_28May09_73_AGAT	AGATGGAGTCGTCCTAGATTTGGACCGATTGACTTGAGTGACTCTAAACCGATGCTTGTA
Probe877_NFKB_28May09_74_AGAT	AGATAAAGTCGTCCTAGATTTGGACCGATTGACTTGAGTGACTCTAAACCGATGCTTGTA
Probe878_NFKB_28May09_75_AGAT	AGATGGGATCGTCCTAGATTTGGACCGATTGACTTGAGTGACTCTAAACCGATGCTTGTA
Probe879_NFKB_28May09_76_AGAT	AGATCAGATCGTCCTAGATTTGGACCGATTGACTTGAGTGACTCTAAACCGATGCTTGTA
Probe880_NFKB_28May09_77_AGAT	AGATAGGTGCGTCCTAGATTTGGACCGATTGACTTGAGTGACTCTAAACCGATGCTTGTA
Probe881_NFKB_28May09_78_AGAT	AGATGAGTGCGTCCTAGATTTGGACCGATTGACTTGAGTGACTCTAAACCGATGCTTGTA
Probe882_NFKB_28May09_79_AGAT	AGATGGATGCGTCCTAGATTTGGACCGATTGACTTGAGTGACTCTAAACCGATGCTTGTA
Probe883_NFKB_28May09_80_AGAT	AGATAAGGGCGTCCTAGATTTGGACCGATTGACTTGAGTGACTCTAAACCGATGCTTGTA
Probe884_NFKB_28May09_81_AGAT	AGATCAAAGCGTCCTAGATTTGGACCGATTGACTTGAGTGACTCTAAACCGATGCTTGTA
Probe885_NFKB_28May09_82_AGAT	AGATAGGGACGTCCTAGATTTGGACCGATTGACTTGAGTGACTCTAAACCGATGCTTGTA
Probe886_NFKB_28May09_83_AGAT	AGATCGAGACGTCCTAGATTTGGACCGATTGACTTGAGTGACTCTAAACCGATGCTTGTA
Probe887_NFKB_28May09_84_AGAT	AGATAGAAACGTCCTAGATTTGGACCGATTGACTTGAGTGACTCTAAACCGATGCTTGTA
Probe888_NFKB_28May09_85_AGAT	AGATGAAAACGTCCTAGATTTGGACCGATTGACTTGAGTGACTCTAAACCGATGCTTGTA
Probe889_NFKB_28May09_86_AGAT	AGATAAGTTAGTCCTAGATTTGGACCGATTGACTTGAGTGACTCTAAACCGATGCTTGTA
Probe890_NFKB_28May09_87_AGAT	AGATCGATTAGTCCTAGATTTGGACCGATTGACTTGAGTGACTCTAAACCGATGCTTGTA
Probe891_NFKB_28May09_88_AGAT	AGATGAATTAGTCCTAGATTTGGACCGATTGACTTGAGTGACTCTAAACCGATGCTTGTA
Probe892_NFKB_28May09_89_AGAT	AGATGAGATAGTCCTAGATTTGGACCGATTGACTTGAGTGACTCTAAACCGATGCTTGTA
Probe893_NFKB_28May09_90_AGAT	AGATAAAATAGTCCTAGATTTGGACCGATTGACTTGAGTGACTCTAAACCGATGCTTGTA
Probe894_NFKB_28May09_91_AGAT	AGATAAATGAGTCCTAGATTTGGACCGATTGACTTGAGTGACTCTAAACCGATGCTTGTA
Probe895_NFKB_28May09_92_AGAT	AGATAGGGGAGTCCTAGATTTGGACCGATTGACTTGAGTGACTCTAAACCGATGCTTGTA
Probe896_NFKB_28May09_93_AGAT	AGATCAGGGAGTCCTAGATTTGGACCGATTGACTTGAGTGACTCTAAACCGATGCTTGTA
Probe897_NFKB_28May09_94_AGAT	AGATGAAGGAGTCCTAGATTTGGACCGATTGACTTGAGTGACTCTAAACCGATGCTTGTA
Probe898_NFKB_28May09_95_AGAT	AGATCGGAGAGTCCTAGATTTGGACCGATTGACTTGAGTGACTCTAAACCGATGCTTGTA
Probe899_NFKB_28May09_96_AGAT	AGATAAGAGAGTCCTAGATTTGGACCGATTGACTTGAGTGACTCTAAACCGATGCTTGTA
Probe900_NFKB_28May09_97_AGAT	AGATGGGTAAGTCCTAGATTTGGACCGATTGACTTGAGTGACTCTAAACCGATGCTTGTA
Probe901_NFKB_28May09_98_AGAT	AGATCAATAAGTCCTAGATTTGGACCGATTGACTTGAGTGACTCTAAACCGATGCTTGTA
Probe902_NFKB_28May09_99_AGAT	AGATGGAGAAGTCCTAGATTTGGACCGATTGACTTGAGTGACTCTAAACCGATGCTTGTA
Probe903_NFKB_28May09_100_AGAT	AGATAAAGAAGTCCTAGATTTGGACCGATTGACTTGAGTGACTCTAAACCGATGCTTGTA
Probe904_NFKB_28May09_101_AGAT	AGATCAGAAAGTCCTAGATTTGGACCGATTGACTTGAGTGACTCTAAACCGATGCTTGTA
Probe905_NFKB_28May09_102_AGAT	AGATGAGTTTCTCCTAGATTTGGACCGATTGACTTGAGTGACTCTAAACCGATGCTTGTA
Probe906_NFKB_28May09_103_AGAT	AGATGGATTTCTCCTAGATTTGGACCGATTGACTTGAGTGACTCTAAACCGATGCTTGTA
Probe907_NFKB_28May09_104_AGAT	AGATAAAGTTCTCCTAGATTTGGACCGATTGACTTGAGTGACTCTAAACCGATGCTTGTA
Probe908_NFKB_28May09_105_AGAT	AGATAAGATTCTCCTAGATTTGGACCGATTGACTTGAGTGACTCTAAACCGATGCTTGTA
Probe909_NFKB_28May09_106_AGAT	AGATCGAATTCTCCTAGATTTGGACCGATTGACTTGAGTGACTCTAAACCGATGCTTGTA
Probe910_NFKB_28May09_107_AGAT	AGATCGATGTCTCCTAGATTTGGACCGATTGACTTGAGTGACTCTAAACCGATGCTTGTA
Probe911_NFKB_28May09_108_AGAT	AGATCGGGGTCTCCTAGATTTGGACCGATTGACTTGAGTGACTCTAAACCGATGCTTGTA
Probe912_NFKB_28May09_109_AGAT	AGATGAAGGTCTCCTAGATTTGGACCGATTGACTTGAGTGACTCTAAACCGATGCTTGTA
Probe913_NFKB_28May09_110_AGAT	AGATAGAAGTCTCCTAGATTTGGACCGATTGACTTGAGTGACTCTAAACCGATGCTTGTA
Probe914_NFKB_28May09_111_AGAT	AGATAGATATCTCCTAGATTTGGACCGATTGACTTGAGTGACTCTAAACCGATGCTTGTA
Probe915_NFKB_28May09_112_AGAT	AGATCAAGATCTCCTAGATTTGGACCGATTGACTTGAGTGACTCTAAACCGATGCTTGTA
Probe916_NFKB_28May09_113_AGAT	AGATGGGAATCTCCTAGATTTGGACCGATTGACTTGAGTGACTCTAAACCGATGCTTGTA
Probe917_NFKB_28May09_114_AGAT	AGATCGGTTGCTCCTAGATTTGGACCGATTGACTTGAGTGACTCTAAACCGATGCTTGTA
Probe918_NFKB_28May09_115_AGAT	AGATAAATTGCTCCTAGATTTGGACCGATTGACTTGAGTGACTCTAAACCGATGCTTGTA
Probe919_NFKB_28May09_116_AGAT	AGATCAGGTGCTCCTAGATTTGGACCGATTGACTTGAGTGACTCTAAACCGATGCTTGTA
Probe920_NFKB_28May09_117_AGAT	AGATCGAGTGCTCCTAGATTTGGACCGATTGACTTGAGTGACTCTAAACCGATGCTTGTA
Probe921_NFKB_28May09_118_AGAT	AGATGAAGTGCTCCTAGATTTGGACCGATTGACTTGAGTGACTCTAAACCGATGCTTGTA
Probe922_NFKB_28May09_119_AGAT	AGATGGATGGCTCCTAGATTTGGACCGATTGACTTGAGTGACTCTAAACCGATGCTTGTA
Probe923_NFKB_28May09_120_AGAT	AGATAAGGGGCTCCTAGATTTGGACCGATTGACTTGAGTGACTCTAAACCGATGCTTGTA
Probe924_NFKB_28May09_121_AGAT	AGATCAAAGGCTCCTAGATTTGGACCGATTGACTTGAGTGACTCTAAACCGATGCTTGTA
Probe925_NFKB_28May09_122_AGAT	AGATAGGTAGCTCCTAGATTTGGACCGATTGACTTGAGTGACTCTAAACCGATGCTTGTA
Probe926_NFKB_28May09_123_AGAT	AGATCAGTAGCTCCTAGATTTGGACCGATTGACTTGAGTGACTCTAAACCGATGCTTGTA
Probe927_NFKB_28May09_124_AGAT	AGATCGATAGCTCCTAGATTTGGACCGATTGACTTGAGTGACTCTAAACCGATGCTTGTA
Probe928_NFKB_28May09_125_AGAT	AGATGAGGAGCTCCTAGATTTGGACCGATTGACTTGAGTGACTCTAAACCGATGCTTGTA
Probe929_NFKB_28May09_126_AGAT	AGATGGAGAGCTCCTAGATTTGGACCGATTGACTTGAGTGACTCTAAACCGATGCTTGTA
Probe930_NFKB_28May09_127_AGAT	AGATCGGAAGCTCCTAGATTTGGACCGATTGACTTGAGTGACTCTAAACCGATGCTTGTA
Probe931_NFKB_28May09_128_AGAT	AGATAAAAAGCTCCTAGATTTGGACCGATTGACTTGAGTGACTCTAAACCGATGCTTGTA
Probe932_NFKB_28May09_129_AGAT	AGATGGGTTCCTCCTAGATTTGGACCGATTGACTTGAGTGACTCTAAACCGATGCTTGTA
Probe933_NFKB_28May09_130_AGAT	AGATCAATTCCTCCTAGATTTGGACCGATTGACTTGAGTGACTCTAAACCGATGCTTGTA
Probe934_NFKB_28May09_131_AGAT	AGATAAGGTCCTCCTAGATTTGGACCGATTGACTTGAGTGACTCTAAACCGATGCTTGTA
Probe935_NFKB_28May09_132_AGAT	AGATGAAATCCTCCTAGATTTGGACCGATTGACTTGAGTGACTCTAAACCGATGCTTGTA
Probe936_NFKB_28May09_133_AGAT	AGATCGGTGCCTCCTAGATTTGGACCGATTGACTTGAGTGACTCTAAACCGATGCTTGTA
Probe937_NFKB_28May09_134_AGAT	AGATGAATGCCTCCTAGATTTGGACCGATTGACTTGAGTGACTCTAAACCGATGCTTGTA
Probe938_NFKB_28May09_135_AGAT	AGATGAGGGCCTCCTAGATTTGGACCGATTGACTTGAGTGACTCTAAACCGATGCTTGTA
Probe939_NFKB_28May09_136_AGAT	AGATAGAGGCCTCCTAGATTTGGACCGATTGACTTGAGTGACTCTAAACCGATGCTTGTA
Probe940_NFKB_28May09_137_AGAT	AGATAAAAGCCTCCTAGATTTGGACCGATTGACTTGAGTGACTCTAAACCGATGCTTGTA
Probe941_NFKB_28May09_138_AGAT	AGATAAGTACCTCCTAGATTTGGACCGATTGACTTGAGTGACTCTAAACCGATGCTTGTA
Probe942_NFKB_28May09_139_AGAT	AGATGAAGACCTCCTAGATTTGGACCGATTGACTTGAGTGACTCTAAACCGATGCTTGTA
Probe943_NFKB_28May09_140_AGAT	AGATCAGAACCTCCTAGATTTGGACCGATTGACTTGAGTGACTCTAAACCGATGCTTGTA
Probe944_NFKB_28May09_141_AGAT	AGATGGAAACCTCCTAGATTTGGACCGATTGACTTGAGTGACTCTAAACCGATGCTTGTA
Probe945_NFKB_28May09_142_AGAT	AGATCAGTTACTCCTAGATTTGGACCGATTGACTTGAGTGACTCTAAACCGATGCTTGTA
Probe946_NFKB_28May09_143_AGAT	AGATAGATTACTCCTAGATTTGGACCGATTGACTTGAGTGACTCTAAACCGATGCTTGTA
Probe947_NFKB_28May09_144_AGAT	AGATGGGGTACTCCTAGATTTGGACCGATTGACTTGAGTGACTCTAAACCGATGCTTGTA
Probe948_NFKB_28May09_145_AGAT	AGATAGGTGACTCCTAGATTTGGACCGATTGACTTGAGTGACTCTAAACCGATGCTTGTA
Probe949_NFKB_28May09_146_AGAT	AGATCAATGACTCCTAGATTTGGACCGATTGACTTGAGTGACTCTAAACCGATGCTTGTA
Probe950_NFKB_28May09_147_AGAT	AGATAAAGGACTCCTAGATTTGGACCGATTGACTTGAGTGACTCTAAACCGATGCTTGTA
Probe951_NFKB_28May09_148_AGAT	AGATGAGAGACTCCTAGATTTGGACCGATTGACTTGAGTGACTCTAAACCGATGCTTGTA
Probe952_NFKB_28May09_149_AGAT	AGATGGAAGACTCCTAGATTTGGACCGATTGACTTGAGTGACTCTAAACCGATGCTTGTA
Probe953_NFKB_28May09_150_AGAT	AGATGAATAACTCCTAGATTTGGACCGATTGACTTGAGTGACTCTAAACCGATGCTTGTA
Probe954_NFKB_28May09_151_AGAT	AGATCGGGAACTCCTAGATTTGGACCGATTGACTTGAGTGACTCTAAACCGATGCTTGTA
Probe955_NFKB_28May09_152_AGAT	AGATAGAGAACTCCTAGATTTGGACCGATTGACTTGAGTGACTCTAAACCGATGCTTGTA
Probe956_NFKB_28May09_153_AGAT	AGATAGGAAACTCCTAGATTTGGACCGATTGACTTGAGTGACTCTAAACCGATGCTTGTA
Probe957_NFKB_28May09_154_AGAT	AGATAGGTTTATCCTAGATTTGGACCGATTGACTTGAGTGACTCTAAACCGATGCTTGTA
Probe958_NFKB_28May09_155_AGAT	AGATCAATTTATCCTAGATTTGGACCGATTGACTTGAGTGACTCTAAACCGATGCTTGTA
Probe959_NFKB_28May09_156_AGAT	AGATGAGGTTATCCTAGATTTGGACCGATTGACTTGAGTGACTCTAAACCGATGCTTGTA
Probe960_NFKB_28May09_157_AGAT	AGATCGAGTTATCCTAGATTTGGACCGATTGACTTGAGTGACTCTAAACCGATGCTTGTA
Probe961_NFKB_28May09_158_AGAT	AGATAAATGTATCCTAGATTTGGACCGATTGACTTGAGTGACTCTAAACCGATGCTTGTA
Probe962_NFKB_28May09_159_AGAT	AGATCAGAGTATCCTAGATTTGGACCGATTGACTTGAGTGACTCTAAACCGATGCTTGTA
Probe963_NFKB_28May09_160_AGAT	AGATGGAAGTATCCTAGATTTGGACCGATTGACTTGAGTGACTCTAAACCGATGCTTGTA
Probe964_NFKB_28May09_161_AGAT	AGATGAGTATATCCTAGATTTGGACCGATTGACTTGAGTGACTCTAAACCGATGCTTGTA
Probe965_NFKB_28May09_162_AGAT	AGATAAGGATATCCTAGATTTGGACCGATTGACTTGAGTGACTCTAAACCGATGCTTGTA
Probe966_NFKB_28May09_163_AGAT	AGATGGAGATATCCTAGATTTGGACCGATTGACTTGAGTGACTCTAAACCGATGCTTGTA
Probe967_NFKB_28May09_164_AGAT	AGATGAAAATATCCTAGATTTGGACCGATTGACTTGAGTGACTCTAAACCGATGCTTGTA
Probe968_NFKB_28May09_165_AGAT	AGATAAAGTGATCCTAGATTTGGACCGATTGACTTGAGTGACTCTAAACCGATGCTTGTA
Probe969_NFKB_28May09_166_AGAT	AGATGAGATGATCCTAGATTTGGACCGATTGACTTGAGTGACTCTAAACCGATGCTTGTA
Probe970_NFKB_28May09_167_AGAT	AGATCGAATGATCCTAGATTTGGACCGATTGACTTGAGTGACTCTAAACCGATGCTTGTA
Probe971_NFKB_28May09_168_AGAT	AGATGAGTGGATCCTAGATTTGGACCGATTGACTTGAGTGACTCTAAACCGATGCTTGTA
Probe972_NFKB_28May09_169_AGAT	AGATCGATGGATCCTAGATTTGGACCGATTGACTTGAGTGACTCTAAACCGATGCTTGTA
Probe973_NFKB_28May09_170_AGAT	AGATGGAGGGATCCTAGATTTGGACCGATTGACTTGAGTGACTCTAAACCGATGCTTGTA
Probe974_NFKB_28May09_171_AGAT	AGATAGGAGGATCCTAGATTTGGACCGATTGACTTGAGTGACTCTAAACCGATGCTTGTA
Probe975_NFKB_28May09_172_AGAT	AGATAAAAGGATCCTAGATTTGGACCGATTGACTTGAGTGACTCTAAACCGATGCTTGTA
Probe976_NFKB_28May09_173_AGAT	AGATAGATAGATCCTAGATTTGGACCGATTGACTTGAGTGACTCTAAACCGATGCTTGTA
Probe977_NFKB_28May09_174_AGAT	AGATCGGGAGATCCTAGATTTGGACCGATTGACTTGAGTGACTCTAAACCGATGCTTGTA
Probe978_NFKB_28May09_175_AGAT	AGATCAAGAGATCCTAGATTTGGACCGATTGACTTGAGTGACTCTAAACCGATGCTTGTA
Probe979_NFKB_28May09_176_AGAT	AGATCAGAAGATCCTAGATTTGGACCGATTGACTTGAGTGACTCTAAACCGATGCTTGTA
Probe980_NFKB_28May09_177_AGAT	AGATGGAAAGATCCTAGATTTGGACCGATTGACTTGAGTGACTCTAAACCGATGCTTGTA
Probe981_NFKB_28May09_178_AGAT	AGATCGGTTCATCCTAGATTTGGACCGATTGACTTGAGTGACTCTAAACCGATGCTTGTA
Probe982_NFKB_28May09_179_AGAT	AGATGGATTCATCCTAGATTTGGACCGATTGACTTGAGTGACTCTAAACCGATGCTTGTA
Probe983_NFKB_28May09_180_AGAT	AGATAAATTCATCCTAGATTTGGACCGATTGACTTGAGTGACTCTAAACCGATGCTTGTA
Probe984_NFKB_28May09_181_AGAT	AGATGGGGTCATCCTAGATTTGGACCGATTGACTTGAGTGACTCTAAACCGATGCTTGTA
Probe985_NFKB_28May09_182_AGAT	AGATCAGGTCATCCTAGATTTGGACCGATTGACTTGAGTGACTCTAAACCGATGCTTGTA
Probe986_NFKB_28May09_183_AGAT	AGATAGAGTCATCCTAGATTTGGACCGATTGACTTGAGTGACTCTAAACCGATGCTTGTA
Probe987_NFKB_28May09_184_AGAT	AGATCAGTGCATCCTAGATTTGGACCGATTGACTTGAGTGACTCTAAACCGATGCTTGTA
Probe988_NFKB_28May09_185_AGAT	AGATCGGGGCATCCTAGATTTGGACCGATTGACTTGAGTGACTCTAAACCGATGCTTGTA
Probe989_NFKB_28May09_186_AGAT	AGATGAAGGCATCCTAGATTTGGACCGATTGACTTGAGTGACTCTAAACCGATGCTTGTA
Probe990_NFKB_28May09_187_AGAT	AGATAAGAGCATCCTAGATTTGGACCGATTGACTTGAGTGACTCTAAACCGATGCTTGTA
Probe991_NFKB_28May09_188_AGAT	AGATCGAAGCATCCTAGATTTGGACCGATTGACTTGAGTGACTCTAAACCGATGCTTGTA
Probe992_NFKB_28May09_189_AGAT	AGATAGGTACATCCTAGATTTGGACCGATTGACTTGAGTGACTCTAAACCGATGCTTGTA
Probe993_NFKB_28May09_190_AGAT	AGATGAATACATCCTAGATTTGGACCGATTGACTTGAGTGACTCTAAACCGATGCTTGTA
Probe994_NFKB_28May09_191_AGAT	AGATAAAAACATCCTAGATTTGGACCGATTGACTTGAGTGACTCTAAACCGATGCTTGTA
Probe995_NFKB_28May09_192_AGAT	AGATGAAGTAATCCTAGATTTGGACCGATTGACTTGAGTGACTCTAAACCGATGCTTGTA
Probe996_NFKB_28May09_193_AGAT	AGATCGGATAATCCTAGATTTGGACCGATTGACTTGAGTGACTCTAAACCGATGCTTGTA
Probe997_NFKB_28May09_194_AGAT	AGATAAGATAATCCTAGATTTGGACCGATTGACTTGAGTGACTCTAAACCGATGCTTGTA
Probe998_NFKB_28May09_195_AGAT	AGATAGAATAATCCTAGATTTGGACCGATTGACTTGAGTGACTCTAAACCGATGCTTGTA
Probe999_NFKB_28May09_196_AGAT	AGATCAAATAATCCTAGATTTGGACCGATTGACTTGAGTGACTCTAAACCGATGCTTGTA
Probe1000_NFKB_28May09_197_AGAT	AGATGGGTGAATCCTAGATTTGGACCGATTGACTTGAGTGACTCTAAACCGATGCTTGTA
Probe1001_NFKB_28May09_198_AGAT	AGATAGATGAATCCTAGATTTGGACCGATTGACTTGAGTGACTCTAAACCGATGCTTGTA
Probe1002_NFKB_28May09_199_AGAT	AGATCGAGGAATCCTAGATTTGGACCGATTGACTTGAGTGACTCTAAACCGATGCTTGTA
Probe1003_NFKB_28May09_200_AGAT	AGATGAAAGAATCCTAGATTTGGACCGATTGACTTGAGTGACTCTAAACCGATGCTTGTA
Probe1004_NFKB_28May09_201_AGAT	AGATCAGTAAATCCTAGATTTGGACCGATTGACTTGAGTGACTCTAAACCGATGCTTGTA
Probe1005_NFKB_28May09_202_AGAT	AGATGAGGAAATCCTAGATTTGGACCGATTGACTTGAGTGACTCTAAACCGATGCTTGTA
Probe1006_NFKB_28May09_203_AGAT	AGATCGAAAAATCCTAGATTTGGACCGATTGACTTGAGTGACTCTAAACCGATGCTTGTA
Probe1007_NFKB_28May09_204_AGAT	AGATCAGGTTTCCCTAGATTTGGACCGATTGACTTGAGTGACTCTAAACCGATGCTTGTA
Probe1008_NFKB_28May09_205_AGAT	AGATCGAGTTTCCCTAGATTTGGACCGATTGACTTGAGTGACTCTAAACCGATGCTTGTA
Probe1009_NFKB_28May09_206_AGAT	AGATAGGATTTCCCTAGATTTGGACCGATTGACTTGAGTGACTCTAAACCGATGCTTGTA
Probe1010_NFKB_28May09_207_AGAT	AGATAGATGTTCCCTAGATTTGGACCGATTGACTTGAGTGACTCTAAACCGATGCTTGTA
Probe1011_NFKB_28May09_208_AGAT	AGATCAATGTTCCCTAGATTTGGACCGATTGACTTGAGTGACTCTAAACCGATGCTTGTA
Probe1012_NFKB_28May09_209_AGAT	AGATGAGGGTTCCCTAGATTTGGACCGATTGACTTGAGTGACTCTAAACCGATGCTTGTA
Probe1013_NFKB_28May09_210_AGAT	AGATCGAAGTTCCCTAGATTTGGACCGATTGACTTGAGTGACTCTAAACCGATGCTTGTA
Probe1014_NFKB_28May09_211_AGAT	AGATGAAAGTTCCCTAGATTTGGACCGATTGACTTGAGTGACTCTAAACCGATGCTTGTA
Probe1015_NFKB_28May09_212_AGAT	AGATAAGTATTCCCTAGATTTGGACCGATTGACTTGAGTGACTCTAAACCGATGCTTGTA
Probe1016_NFKB_28May09_213_AGAT	AGATGAATATTCCCTAGATTTGGACCGATTGACTTGAGTGACTCTAAACCGATGCTTGTA
Probe1017_NFKB_28May09_214_AGAT	AGATGGGGATTCCCTAGATTTGGACCGATTGACTTGAGTGACTCTAAACCGATGCTTGTA
Probe1018_NFKB_28May09_215_AGAT	AGATCAAGATTCCCTAGATTTGGACCGATTGACTTGAGTGACTCTAAACCGATGCTTGTA
Probe1019_NFKB_28May09_216_AGAT	AGATGAGAATTCCCTAGATTTGGACCGATTGACTTGAGTGACTCTAAACCGATGCTTGTA
Probe1020_NFKB_28May09_217_AGAT	AGATCGATTGTCCCTAGATTTGGACCGATTGACTTGAGTGACTCTAAACCGATGCTTGTA
Probe1021_NFKB_28May09_218_AGAT	AGATAAATTGTCCCTAGATTTGGACCGATTGACTTGAGTGACTCTAAACCGATGCTTGTA
Probe1022_NFKB_28May09_219_AGAT	AGATAAGGTGTCCCTAGATTTGGACCGATTGACTTGAGTGACTCTAAACCGATGCTTGTA
Probe1023_NFKB_28May09_220_AGAT	AGATAGAGTGTCCCTAGATTTGGACCGATTGACTTGAGTGACTCTAAACCGATGCTTGTA
Probe1024_NFKB_28May09_221_AGAT	AGATGAAGTGTCCCTAGATTTGGACCGATTGACTTGAGTGACTCTAAACCGATGCTTGTA
Probe1025_NFKB_28May09_222_AGAT	AGATAGGTGGTCCCTAGATTTGGACCGATTGACTTGAGTGACTCTAAACCGATGCTTGTA
Probe1026_NFKB_28May09_223_AGAT	AGATCGGGGGTCCCTAGATTTGGACCGATTGACTTGAGTGACTCTAAACCGATGCTTGTA
Probe1027_NFKB_28May09_224_AGAT	AGATGGAGGGTCCCTAGATTTGGACCGATTGACTTGAGTGACTCTAAACCGATGCTTGTA
Probe1028_NFKB_28May09_225_AGAT	AGATCAAGGGTCCCTAGATTTGGACCGATTGACTTGAGTGACTCTAAACCGATGCTTGTA
Probe1029_NFKB_28May09_226_AGAT	AGATGAGAGGTCCCTAGATTTGGACCGATTGACTTGAGTGACTCTAAACCGATGCTTGTA
Probe1030_NFKB_28May09_227_AGAT	AGATGAGTAGTCCCTAGATTTGGACCGATTGACTTGAGTGACTCTAAACCGATGCTTGTA
Probe1031_NFKB_28May09_228_AGAT	AGATGGATAGTCCCTAGATTTGGACCGATTGACTTGAGTGACTCTAAACCGATGCTTGTA
Probe1032_NFKB_28May09_229_AGAT	AGATCAGAAGTCCCTAGATTTGGACCGATTGACTTGAGTGACTCTAAACCGATGCTTGTA
Probe1033_NFKB_28May09_230_AGAT	AGATGAAAAGTCCCTAGATTTGGACCGATTGACTTGAGTGACTCTAAACCGATGCTTGTA
Probe1034_NFKB_28May09_231_AGAT	AGATCAGTTCTCCCTAGATTTGGACCGATTGACTTGAGTGACTCTAAACCGATGCTTGTA
Probe1035_NFKB_28May09_232_AGAT	AGATGGGGTCTCCCTAGATTTGGACCGATTGACTTGAGTGACTCTAAACCGATGCTTGTA
Probe1036_NFKB_28May09_233_AGAT	AGATAAGATCTCCCTAGATTTGGACCGATTGACTTGAGTGACTCTAAACCGATGCTTGTA
Probe1037_NFKB_28May09_234_AGAT	AGATCAAATCTCCCTAGATTTGGACCGATTGACTTGAGTGACTCTAAACCGATGCTTGTA
Probe1038_NFKB_28May09_235_AGAT	AGATGGGTGCTCCCTAGATTTGGACCGATTGACTTGAGTGACTCTAAACCGATGCTTGTA
Probe1039_NFKB_28May09_236_AGAT	AGATAAGTGCTCCCTAGATTTGGACCGATTGACTTGAGTGACTCTAAACCGATGCTTGTA
Probe1040_NFKB_28May09_237_AGAT	AGATCAGGGCTCCCTAGATTTGGACCGATTGACTTGAGTGACTCTAAACCGATGCTTGTA
Probe1041_NFKB_28May09_238_AGAT	AGATGAAGGCTCCCTAGATTTGGACCGATTGACTTGAGTGACTCTAAACCGATGCTTGTA
Probe1042_NFKB_28May09_239_AGAT	AGATAGAAGCTCCCTAGATTTGGACCGATTGACTTGAGTGACTCTAAACCGATGCTTGTA
Probe1043_NFKB_28May09_240_AGAT	AGATCGGTACTCCCTAGATTTGGACCGATTGACTTGAGTGACTCTAAACCGATGCTTGTA
Probe1044_NFKB_28May09_241_AGAT	AGATAAAGACTCCCTAGATTTGGACCGATTGACTTGAGTGACTCTAAACCGATGCTTGTA
Probe1045_NFKB_28May09_242_AGAT	AGATCGGTTATCCCTAGATTTGGACCGATTGACTTGAGTGACTCTAAACCGATGCTTGTA
Probe1046_NFKB_28May09_243_AGAT	AGATGAGTTATCCCTAGATTTGGACCGATTGACTTGAGTGACTCTAAACCGATGCTTGTA
Probe1047_NFKB_28May09_244_AGAT	AGATAGATTATCCCTAGATTTGGACCGATTGACTTGAGTGACTCTAAACCGATGCTTGTA
Probe1048_NFKB_28May09_245_AGAT	AGATGGAATATCCCTAGATTTGGACCGATTGACTTGAGTGACTCTAAACCGATGCTTGTA
Probe1049_NFKB_28May09_246_AGAT	AGATAGGGGATCCCTAGATTTGGACCGATTGACTTGAGTGACTCTAAACCGATGCTTGTA
Probe1050_NFKB_28May09_247_AGAT	AGATAAAGGATCCCTAGATTTGGACCGATTGACTTGAGTGACTCTAAACCGATGCTTGTA
Probe1051_NFKB_28May09_248_AGAT	AGATAAGAGATCCCTAGATTTGGACCGATTGACTTGAGTGACTCTAAACCGATGCTTGTA
Probe1052_NFKB_28May09_249_AGAT	AGATCAATAATCCCTAGATTTGGACCGATTGACTTGAGTGACTCTAAACCGATGCTTGTA
Probe1053_NFKB_28May09_250_AGAT	AGATGAGGAATCCCTAGATTTGGACCGATTGACTTGAGTGACTCTAAACCGATGCTTGTA
Probe1054_NFKB_28May09_251_AGAT	AGATCGAGAATCCCTAGATTTGGACCGATTGACTTGAGTGACTCTAAACCGATGCTTGTA
Probe1055_NFKB_28May09_252_AGAT	AGATCGGAAATCCCTAGATTTGGACCGATTGACTTGAGTGACTCTAAACCGATGCTTGTA
Probe1056_NFKB_28May09_253_AGAT	AGATAGAAAATCCCTAGATTTGGACCGATTGACTTGAGTGACTCTAAACCGATGCTTGTA
Probe1057_NFKB_28May09_254_AGAT	AGATGGGTTTGCCCTAGATTTGGACCGATTGACTTGAGTGACTCTAAACCGATGCTTGTA
Probe1058_NFKB_28May09_255_AGAT	AGATAAATTTGCCCTAGATTTGGACCGATTGACTTGAGTGACTCTAAACCGATGCTTGTA
Probe1059_NFKB_28May09_256_AGAT	AGATAGGGTTGCCCTAGATTTGGACCGATTGACTTGAGTGACTCTAAACCGATGCTTGTA
Probe1060_NFKB_28May09_257_AGAT	AGATGAGGTTGCCCTAGATTTGGACCGATTGACTTGAGTGACTCTAAACCGATGCTTGTA
Probe1061_NFKB_28May09_258_AGAT	AGATAGAATTGCCCTAGATTTGGACCGATTGACTTGAGTGACTCTAAACCGATGCTTGTA
Probe1062_NFKB_28May09_259_AGAT	AGATGAAATTGCCCTAGATTTGGACCGATTGACTTGAGTGACTCTAAACCGATGCTTGTA
Probe1063_NFKB_28May09_260_AGAT	AGATAGGTGTGCCCTAGATTTGGACCGATTGACTTGAGTGACTCTAAACCGATGCTTGTA
Probe1064_NFKB_28May09_261_AGAT	AGATGAGTGTGCCCTAGATTTGGACCGATTGACTTGAGTGACTCTAAACCGATGCTTGTA
Probe1065_NFKB_28May09_262_AGAT	AGATAAGGGTGCCCTAGATTTGGACCGATTGACTTGAGTGACTCTAAACCGATGCTTGTA
Probe1066_NFKB_28May09_263_AGAT	AGATCGAGGTGCCCTAGATTTGGACCGATTGACTTGAGTGACTCTAAACCGATGCTTGTA
Probe1067_NFKB_28May09_264_AGAT	AGATGAAGGTGCCCTAGATTTGGACCGATTGACTTGAGTGACTCTAAACCGATGCTTGTA
Probe1068_NFKB_28May09_265_AGAT	AGATCAGAGTGCCCTAGATTTGGACCGATTGACTTGAGTGACTCTAAACCGATGCTTGTA
Probe1069_NFKB_28May09_266_AGAT	AGATGGATATGCCCTAGATTTGGACCGATTGACTTGAGTGACTCTAAACCGATGCTTGTA
Probe1070_NFKB_28May09_267_AGAT	AGATAGAGATGCCCTAGATTTGGACCGATTGACTTGAGTGACTCTAAACCGATGCTTGTA
Probe1071_NFKB_28May09_268_AGAT	AGATAGGAATGCCCTAGATTTGGACCGATTGACTTGAGTGACTCTAAACCGATGCTTGTA
Probe1072_NFKB_28May09_269_AGAT	AGATCAAAATGCCCTAGATTTGGACCGATTGACTTGAGTGACTCTAAACCGATGCTTGTA
Probe1073_NFKB_28May09_270_AGAT	AGATGAGTTGGCCCTAGATTTGGACCGATTGACTTGAGTGACTCTAAACCGATGCTTGTA
Probe1074_NFKB_28May09_271_AGAT	AGATGGAGTGGCCCTAGATTTGGACCGATTGACTTGAGTGACTCTAAACCGATGCTTGTA
Probe1075_NFKB_28May09_272_AGAT	AGATCAAGTGGCCCTAGATTTGGACCGATTGACTTGAGTGACTCTAAACCGATGCTTGTA
Probe1076_NFKB_28May09_273_AGAT	AGATCGGATGGCCCTAGATTTGGACCGATTGACTTGAGTGACTCTAAACCGATGCTTGTA
Probe1077_NFKB_28May09_274_AGAT	AGATAAGATGGCCCTAGATTTGGACCGATTGACTTGAGTGACTCTAAACCGATGCTTGTA
Probe1078_NFKB_28May09_275_AGAT	AGATGGGTGGGCCCTAGATTTGGACCGATTGACTTGAGTGACTCTAAACCGATGCTTGTA
Probe1079_NFKB_28May09_276_AGAT	AGATAAGTGGGCCCTAGATTTGGACCGATTGACTTGAGTGACTCTAAACCGATGCTTGTA
Probe1080_NFKB_28May09_277_AGAT	AGATCGATGGGCCCTAGATTTGGACCGATTGACTTGAGTGACTCTAAACCGATGCTTGTA
Probe1081_NFKB_28May09_278_AGAT	AGATAGGGGGGCCCTAGATTTGGACCGATTGACTTGAGTGACTCTAAACCGATGCTTGTA
Probe1082_NFKB_28May09_279_AGAT	AGATAAAAGGGCCCTAGATTTGGACCGATTGACTTGAGTGACTCTAAACCGATGCTTGTA
Probe1083_NFKB_28May09_280_AGAT	AGATAGGTAGGCCCTAGATTTGGACCGATTGACTTGAGTGACTCTAAACCGATGCTTGTA
Probe1084_NFKB_28May09_281_AGAT	AGATGAGGAGGCCCTAGATTTGGACCGATTGACTTGAGTGACTCTAAACCGATGCTTGTA
Probe1085_NFKB_28May09_282_AGAT	AGATCGAAAGGCCCTAGATTTGGACCGATTGACTTGAGTGACTCTAAACCGATGCTTGTA
Probe1086_NFKB_28May09_283_AGAT	AGATAGGTTCGCCCTAGATTTGGACCGATTGACTTGAGTGACTCTAAACCGATGCTTGTA
Probe1087_NFKB_28May09_284_AGAT	AGATGAATTCGCCCTAGATTTGGACCGATTGACTTGAGTGACTCTAAACCGATGCTTGTA
Probe1088_NFKB_28May09_285_AGAT	AGATCGAATCGCCCTAGATTTGGACCGATTGACTTGAGTGACTCTAAACCGATGCTTGTA
Probe1089_NFKB_28May09_286_AGAT	AGATAAAATCGCCCTAGATTTGGACCGATTGACTTGAGTGACTCTAAACCGATGCTTGTA
Probe1090_NFKB_28May09_287_AGAT	AGATAGATGCGCCCTAGATTTGGACCGATTGACTTGAGTGACTCTAAACCGATGCTTGTA
Probe1091_NFKB_28May09_288_AGAT	AGATGGGGGCGCCCTAGATTTGGACCGATTGACTTGAGTGACTCTAAACCGATGCTTGTA
Probe1092_NFKB_28May09_289_AGAT	AGATCGGAGCGCCCTAGATTTGGACCGATTGACTTGAGTGACTCTAAACCGATGCTTGTA
Probe1093_NFKB_28May09_290_AGAT	AGATGAGAGCGCCCTAGATTTGGACCGATTGACTTGAGTGACTCTAAACCGATGCTTGTA
Probe1094_NFKB_28May09_291_AGAT	AGATCAGTACGCCCTAGATTTGGACCGATTGACTTGAGTGACTCTAAACCGATGCTTGTA
Probe1095_NFKB_28May09_292_AGAT	AGATAAATACGCCCTAGATTTGGACCGATTGACTTGAGTGACTCTAAACCGATGCTTGTA
Probe1096_NFKB_28May09_293_AGAT	AGATAAGGACGCCCTAGATTTGGACCGATTGACTTGAGTGACTCTAAACCGATGCTTGTA
Probe1097_NFKB_28May09_294_AGAT	AGATGGAGACGCCCTAGATTTGGACCGATTGACTTGAGTGACTCTAAACCGATGCTTGTA
Probe1098_NFKB_28May09_295_AGAT	AGATCAAGACGCCCTAGATTTGGACCGATTGACTTGAGTGACTCTAAACCGATGCTTGTA
Probe1099_NFKB_28May09_296_AGAT	AGATGGGAACGCCCTAGATTTGGACCGATTGACTTGAGTGACTCTAAACCGATGCTTGTA
Probe1100_NFKB_28May09_297_AGAT	AGATAGAGTAGCCCTAGATTTGGACCGATTGACTTGAGTGACTCTAAACCGATGCTTGTA
Probe1101_NFKB_28May09_298_AGAT	AGATAGGATAGCCCTAGATTTGGACCGATTGACTTGAGTGACTCTAAACCGATGCTTGTA
Probe1102_NFKB_28May09_299_AGAT	AGATCAGATAGCCCTAGATTTGGACCGATTGACTTGAGTGACTCTAAACCGATGCTTGTA
Probe1103_NFKB_28May09_300_AGAT	AGATGAATGAGCCCTAGATTTGGACCGATTGACTTGAGTGACTCTAAACCGATGCTTGTA
Probe1104_NFKB_28May09_301_AGAT	AGATGAGGGAGCCCTAGATTTGGACCGATTGACTTGAGTGACTCTAAACCGATGCTTGTA
Probe1105_NFKB_28May09_302_AGAT	AGATGGAAGAGCCCTAGATTTGGACCGATTGACTTGAGTGACTCTAAACCGATGCTTGTA
Probe1106_NFKB_28May09_303_AGAT	AGATAGATAAGCCCTAGATTTGGACCGATTGACTTGAGTGACTCTAAACCGATGCTTGTA
Probe1107_NFKB_28May09_304_AGAT	AGATCGGGAAGCCCTAGATTTGGACCGATTGACTTGAGTGACTCTAAACCGATGCTTGTA
Probe1108_NFKB_28May09_305_AGAT	AGATGAAGAAGCCCTAGATTTGGACCGATTGACTTGAGTGACTCTAAACCGATGCTTGTA
Probe1109_NFKB_28May09_306_AGAT	AGATAAGAAAGCCCTAGATTTGGACCGATTGACTTGAGTGACTCTAAACCGATGCTTGTA
Probe1110_NFKB_28May09_307_AGAT	AGATAAGTTTCCCCTAGATTTGGACCGATTGACTTGAGTGACTCTAAACCGATGCTTGTA
Probe1111_NFKB_28May09_308_AGAT	AGATCGATTTCCCCTAGATTTGGACCGATTGACTTGAGTGACTCTAAACCGATGCTTGTA
Probe1112_NFKB_28May09_309_AGAT	AGATGGAGTTCCCCTAGATTTGGACCGATTGACTTGAGTGACTCTAAACCGATGCTTGTA
Probe1113_NFKB_28May09_310_AGAT	AGATCAAGTTCCCCTAGATTTGGACCGATTGACTTGAGTGACTCTAAACCGATGCTTGTA
Probe1114_NFKB_28May09_311_AGAT	AGATAAAGGTCCCCTAGATTTGGACCGATTGACTTGAGTGACTCTAAACCGATGCTTGTA
Probe1115_NFKB_28May09_312_AGAT	AGATCAAAGTCCCCTAGATTTGGACCGATTGACTTGAGTGACTCTAAACCGATGCTTGTA
Probe1116_NFKB_28May09_313_AGAT	AGATGAGTATCCCCTAGATTTGGACCGATTGACTTGAGTGACTCTAAACCGATGCTTGTA
Probe1117_NFKB_28May09_314_AGAT	AGATCAGGATCCCCTAGATTTGGACCGATTGACTTGAGTGACTCTAAACCGATGCTTGTA
Probe1118_NFKB_28May09_315_AGAT	AGATCGGAATCCCCTAGATTTGGACCGATTGACTTGAGTGACTCTAAACCGATGCTTGTA
Probe1119_NFKB_28May09_316_AGAT	AGATGGAAATCCCCTAGATTTGGACCGATTGACTTGAGTGACTCTAAACCGATGCTTGTA
Probe1120_NFKB_28May09_317_AGAT	AGATAAAAATCCCCTAGATTTGGACCGATTGACTTGAGTGACTCTAAACCGATGCTTGTA
Probe1121_NFKB_28May09_318_AGAT	AGATAGGGTGCCCCTAGATTTGGACCGATTGACTTGAGTGACTCTAAACCGATGCTTGTA
Probe1122_NFKB_28May09_319_AGAT	AGATGGGATGCCCCTAGATTTGGACCGATTGACTTGAGTGACTCTAAACCGATGCTTGTA
Probe1123_NFKB_28May09_320_AGAT	AGATCAAATGCCCCTAGATTTGGACCGATTGACTTGAGTGACTCTAAACCGATGCTTGTA
Probe1124_NFKB_28May09_321_AGAT	AGATGAATGGCCCCTAGATTTGGACCGATTGACTTGAGTGACTCTAAACCGATGCTTGTA
Probe1125_NFKB_28May09_322_AGAT	AGATGGGGGGCCCCTAGATTTGGACCGATTGACTTGAGTGACTCTAAACCGATGCTTGTA
Probe1126_NFKB_28May09_323_AGAT	AGATAAGAGGCCCCTAGATTTGGACCGATTGACTTGAGTGACTCTAAACCGATGCTTGTA
Probe1127_NFKB_28May09_324_AGAT	AGATAGAAGGCCCCTAGATTTGGACCGATTGACTTGAGTGACTCTAAACCGATGCTTGTA
Probe1128_NFKB_28May09_325_AGAT	AGATCGGTAGCCCCTAGATTTGGACCGATTGACTTGAGTGACTCTAAACCGATGCTTGTA
Probe1129_NFKB_28May09_326_AGAT	AGATCAATAGCCCCTAGATTTGGACCGATTGACTTGAGTGACTCTAAACCGATGCTTGTA
Probe1130_NFKB_28May09_327_AGAT	AGATCGAGAGCCCCTAGATTTGGACCGATTGACTTGAGTGACTCTAAACCGATGCTTGTA
Probe1131_NFKB_28May09_328_AGAT	AGATGAAGAGCCCCTAGATTTGGACCGATTGACTTGAGTGACTCTAAACCGATGCTTGTA
Probe1132_NFKB_28May09_329_AGAT	AGATGAGAAGCCCCTAGATTTGGACCGATTGACTTGAGTGACTCTAAACCGATGCTTGTA
Probe1133_NFKB_28May09_330_AGAT	AGATGGATTCCCCCTAGATTTGGACCGATTGACTTGAGTGACTCTAAACCGATGCTTGTA
Probe1134_NFKB_28May09_331_AGAT	AGATGAGGTCCCCCTAGATTTGGACCGATTGACTTGAGTGACTCTAAACCGATGCTTGTA
Probe1135_NFKB_28May09_332_AGAT	AGATCGAGTCCCCCTAGATTTGGACCGATTGACTTGAGTGACTCTAAACCGATGCTTGTA
Probe1136_NFKB_28May09_333_AGAT	AGATAAAGTCCCCCTAGATTTGGACCGATTGACTTGAGTGACTCTAAACCGATGCTTGTA
Probe1137_NFKB_28May09_334_AGAT	AGATCAGATCCCCCTAGATTTGGACCGATTGACTTGAGTGACTCTAAACCGATGCTTGTA
Probe1138_NFKB_28May09_335_AGAT	AGATGAGTGCCCCCTAGATTTGGACCGATTGACTTGAGTGACTCTAAACCGATGCTTGTA
Probe1139_NFKB_28May09_336_AGAT	AGATAAGGGCCCCCTAGATTTGGACCGATTGACTTGAGTGACTCTAAACCGATGCTTGTA
Probe1140_NFKB_28May09_337_AGAT	AGATCAAGGCCCCCTAGATTTGGACCGATTGACTTGAGTGACTCTAAACCGATGCTTGTA
Probe1141_NFKB_28May09_338_AGAT	AGATAGGAGCCCCCTAGATTTGGACCGATTGACTTGAGTGACTCTAAACCGATGCTTGTA
Probe1142_NFKB_28May09_339_AGAT	AGATAGATACCCCCTAGATTTGGACCGATTGACTTGAGTGACTCTAAACCGATGCTTGTA
Probe1143_NFKB_28May09_340_AGAT	AGATCGGGACCCCCTAGATTTGGACCGATTGACTTGAGTGACTCTAAACCGATGCTTGTA
Probe1144_NFKB_28May09_341_AGAT	AGATAAGAACCCCCTAGATTTGGACCGATTGACTTGAGTGACTCTAAACCGATGCTTGTA
Probe1145_NFKB_28May09_342_AGAT	AGATCGAAACCCCCTAGATTTGGACCGATTGACTTGAGTGACTCTAAACCGATGCTTGTA
Probe1146_NFKB_28May09_343_AGAT	AGATGAAAACCCCCTAGATTTGGACCGATTGACTTGAGTGACTCTAAACCGATGCTTGTA
Probe1147_NFKB_28May09_344_AGAT	AGATAGGTTACCCCTAGATTTGGACCGATTGACTTGAGTGACTCTAAACCGATGCTTGTA
Probe1148_NFKB_28May09_345_AGAT	AGATCAATTACCCCTAGATTTGGACCGATTGACTTGAGTGACTCTAAACCGATGCTTGTA
Probe1149_NFKB_28May09_346_AGAT	AGATCAGGTACCCCTAGATTTGGACCGATTGACTTGAGTGACTCTAAACCGATGCTTGTA
Probe1150_NFKB_28May09_347_AGAT	AGATGAGATACCCCTAGATTTGGACCGATTGACTTGAGTGACTCTAAACCGATGCTTGTA
Probe1151_NFKB_28May09_348_AGAT	AGATCGAATACCCCTAGATTTGGACCGATTGACTTGAGTGACTCTAAACCGATGCTTGTA
Probe1152_NFKB_28May09_349_AGAT	AGATAAAATACCCCTAGATTTGGACCGATTGACTTGAGTGACTCTAAACCGATGCTTGTA
Probe1153_NFKB_28May09_350_AGAT	AGATCAGTGACCCCTAGATTTGGACCGATTGACTTGAGTGACTCTAAACCGATGCTTGTA
Probe1154_NFKB_28May09_351_AGAT	AGATCGATGACCCCTAGATTTGGACCGATTGACTTGAGTGACTCTAAACCGATGCTTGTA
Probe1155_NFKB_28May09_352_AGAT	AGATAAATGACCCCTAGATTTGGACCGATTGACTTGAGTGACTCTAAACCGATGCTTGTA
Probe1156_NFKB_28May09_353_AGAT	AGATCGGGGACCCCTAGATTTGGACCGATTGACTTGAGTGACTCTAAACCGATGCTTGTA
Probe1157_NFKB_28May09_354_AGAT	AGATGGAGGACCCCTAGATTTGGACCGATTGACTTGAGTGACTCTAAACCGATGCTTGTA
Probe1158_NFKB_28May09_355_AGAT	AGATGGGTAACCCCTAGATTTGGACCGATTGACTTGAGTGACTCTAAACCGATGCTTGTA
Probe1159_NFKB_28May09_356_AGAT	AGATAAGGAACCCCTAGATTTGGACCGATTGACTTGAGTGACTCTAAACCGATGCTTGTA
Probe1160_NFKB_28May09_357_AGAT	AGATCAAAAACCCCTAGATTTGGACCGATTGACTTGAGTGACTCTAAACCGATGCTTGTA
Probe1161_NFKB_28May09_358_AGAT	AGATGAATTTACCCTAGATTTGGACCGATTGACTTGAGTGACTCTAAACCGATGCTTGTA
Probe1162_NFKB_28May09_359_AGAT	AGATCGGGTTACCCTAGATTTGGACCGATTGACTTGAGTGACTCTAAACCGATGCTTGTA
Probe1163_NFKB_28May09_360_AGAT	AGATAAAGTTACCCTAGATTTGGACCGATTGACTTGAGTGACTCTAAACCGATGCTTGTA
Probe1164_NFKB_28May09_361_AGAT	AGATGAGATTACCCTAGATTTGGACCGATTGACTTGAGTGACTCTAAACCGATGCTTGTA
Probe1165_NFKB_28May09_362_AGAT	AGATCAAATTACCCTAGATTTGGACCGATTGACTTGAGTGACTCTAAACCGATGCTTGTA
Probe1166_NFKB_28May09_363_AGAT	AGATCGGTGTACCCTAGATTTGGACCGATTGACTTGAGTGACTCTAAACCGATGCTTGTA
Probe1167_NFKB_28May09_364_AGAT	AGATGGAGGTACCCTAGATTTGGACCGATTGACTTGAGTGACTCTAAACCGATGCTTGTA
Probe1168_NFKB_28May09_365_AGAT	AGATCAAGGTACCCTAGATTTGGACCGATTGACTTGAGTGACTCTAAACCGATGCTTGTA
Probe1169_NFKB_28May09_366_AGAT	AGATAAGAGTACCCTAGATTTGGACCGATTGACTTGAGTGACTCTAAACCGATGCTTGTA
Probe1170_NFKB_28May09_367_AGAT	AGATAGGTATACCCTAGATTTGGACCGATTGACTTGAGTGACTCTAAACCGATGCTTGTA
Probe1171_NFKB_28May09_368_AGAT	AGATGAAGATACCCTAGATTTGGACCGATTGACTTGAGTGACTCTAAACCGATGCTTGTA
Probe1172_NFKB_28May09_369_AGAT	AGATCAGAATACCCTAGATTTGGACCGATTGACTTGAGTGACTCTAAACCGATGCTTGTA
Probe1173_NFKB_28May09_370_AGAT	AGATAGAAATACCCTAGATTTGGACCGATTGACTTGAGTGACTCTAAACCGATGCTTGTA
Probe1174_NFKB_28May09_371_AGAT	AGATGGGTTGACCCTAGATTTGGACCGATTGACTTGAGTGACTCTAAACCGATGCTTGTA
Probe1175_NFKB_28May09_372_AGAT	AGATCAGTTGACCCTAGATTTGGACCGATTGACTTGAGTGACTCTAAACCGATGCTTGTA
Probe1176_NFKB_28May09_373_AGAT	AGATAGATTGACCCTAGATTTGGACCGATTGACTTGAGTGACTCTAAACCGATGCTTGTA
Probe1177_NFKB_28May09_374_AGAT	AGATCGAGTGACCCTAGATTTGGACCGATTGACTTGAGTGACTCTAAACCGATGCTTGTA
Probe1178_NFKB_28May09_375_AGAT	AGATGAAATGACCCTAGATTTGGACCGATTGACTTGAGTGACTCTAAACCGATGCTTGTA
Probe1179_NFKB_28May09_376_AGAT	AGATCAGGGGACCCTAGATTTGGACCGATTGACTTGAGTGACTCTAAACCGATGCTTGTA
Probe1180_NFKB_28May09_377_AGAT	AGATAGAGGGACCCTAGATTTGGACCGATTGACTTGAGTGACTCTAAACCGATGCTTGTA
Probe1181_NFKB_28May09_378_AGAT	AGATCGAAGGACCCTAGATTTGGACCGATTGACTTGAGTGACTCTAAACCGATGCTTGTA
Probe1182_NFKB_28May09_379_AGAT	AGATAAGTAGACCCTAGATTTGGACCGATTGACTTGAGTGACTCTAAACCGATGCTTGTA
Probe1183_NFKB_28May09_380_AGAT	AGATGAATAGACCCTAGATTTGGACCGATTGACTTGAGTGACTCTAAACCGATGCTTGTA
Probe1184_NFKB_28May09_381_AGAT	AGATAAAGAGACCCTAGATTTGGACCGATTGACTTGAGTGACTCTAAACCGATGCTTGTA
Probe1185_NFKB_28May09_382_AGAT	AGATGGGAAGACCCTAGATTTGGACCGATTGACTTGAGTGACTCTAAACCGATGCTTGTA
Probe1186_NFKB_28May09_383_AGAT	AGATCAAAAGACCCTAGATTTGGACCGATTGACTTGAGTGACTCTAAACCGATGCTTGTA
Probe1187_NFKB_28May09_384_AGAT	AGATAAGGTCACCCTAGATTTGGACCGATTGACTTGAGTGACTCTAAACCGATGCTTGTA
Probe1188_NFKB_28May09_385_AGAT	AGATGGAGTCACCCTAGATTTGGACCGATTGACTTGAGTGACTCTAAACCGATGCTTGTA
Probe1189_NFKB_28May09_386_AGAT	AGATAGGATCACCCTAGATTTGGACCGATTGACTTGAGTGACTCTAAACCGATGCTTGTA
Probe1190_NFKB_28May09_387_AGAT	AGATCAATGCACCCTAGATTTGGACCGATTGACTTGAGTGACTCTAAACCGATGCTTGTA
Probe1191_NFKB_28May09_388_AGAT	AGATGAGGGCACCCTAGATTTGGACCGATTGACTTGAGTGACTCTAAACCGATGCTTGTA
Probe1192_NFKB_28May09_389_AGAT	AGATCGAGGCACCCTAGATTTGGACCGATTGACTTGAGTGACTCTAAACCGATGCTTGTA
Probe1193_NFKB_28May09_390_AGAT	AGATAAAGGCACCCTAGATTTGGACCGATTGACTTGAGTGACTCTAAACCGATGCTTGTA
Probe1194_NFKB_28May09_391_AGAT	AGATCAGAGCACCCTAGATTTGGACCGATTGACTTGAGTGACTCTAAACCGATGCTTGTA
Probe1195_NFKB_28May09_392_AGAT	AGATGGAAGCACCCTAGATTTGGACCGATTGACTTGAGTGACTCTAAACCGATGCTTGTA
Probe1196_NFKB_28May09_393_AGAT	AGATGAGTACACCCTAGATTTGGACCGATTGACTTGAGTGACTCTAAACCGATGCTTGTA
Probe1197_NFKB_28May09_394_AGAT	AGATCGATACACCCTAGATTTGGACCGATTGACTTGAGTGACTCTAAACCGATGCTTGTA
Probe1198_NFKB_28May09_395_AGAT	AGATCAGGACACCCTAGATTTGGACCGATTGACTTGAGTGACTCTAAACCGATGCTTGTA
Probe1199_NFKB_28May09_396_AGAT	AGATCGGAACACCCTAGATTTGGACCGATTGACTTGAGTGACTCTAAACCGATGCTTGTA
Probe1200_NFKB_28May09_397_AGAT	AGATCGATTAACCCTAGATTTGGACCGATTGACTTGAGTGACTCTAAACCGATGCTTGTA
Probe1201_NFKB_28May09_398_AGAT	AGATGGGGTAACCCTAGATTTGGACCGATTGACTTGAGTGACTCTAAACCGATGCTTGTA
Probe1202_NFKB_28May09_399_AGAT	AGATAAGTGAACCCTAGATTTGGACCGATTGACTTGAGTGACTCTAAACCGATGCTTGTA
Probe1203_NFKB_28May09_400_AGAT	AGATGGATGAACCCTAGATTTGGACCGATTGACTTGAGTGACTCTAAACCGATGCTTGTA
Probe1204_NFKB_28May09_401_AGAT	AGATGAAGGAACCCTAGATTTGGACCGATTGACTTGAGTGACTCTAAACCGATGCTTGTA
Probe1205_NFKB_28May09_402_AGAT	AGATAGGAGAACCCTAGATTTGGACCGATTGACTTGAGTGACTCTAAACCGATGCTTGTA
Probe1206_NFKB_28May09_403_AGAT	AGATCAAAGAACCCTAGATTTGGACCGATTGACTTGAGTGACTCTAAACCGATGCTTGTA
Probe1207_NFKB_28May09_404_AGAT	AGATCGGTAAACCCTAGATTTGGACCGATTGACTTGAGTGACTCTAAACCGATGCTTGTA
Probe1208_NFKB_28May09_405_AGAT	AGATAAATAAACCCTAGATTTGGACCGATTGACTTGAGTGACTCTAAACCGATGCTTGTA
Probe1209_NFKB_28May09_406_AGAT	AGATGGAGAAACCCTAGATTTGGACCGATTGACTTGAGTGACTCTAAACCGATGCTTGTA
Probe1210_NFKB_28May09_407_AGAT	AGATCAAGAAACCCTAGATTTGGACCGATTGACTTGAGTGACTCTAAACCGATGCTTGTA
Probe1211_NFKB_28May09_408_AGAT	AGATGAGAAAACCCTAGATTTGGACCGATTGACTTGAGTGACTCTAAACCGATGCTTGTA
Probe1212_NFKB_28May09_409_AGAT	AGATCGGTTTTTCCCAGATTTGGACCGATTGACTTGAGTGACTCTAAACCGATGCTTGTA
Probe1213_NFKB_28May09_410_AGAT	AGATAAATTTTTCCCAGATTTGGACCGATTGACTTGAGTGACTCTAAACCGATGCTTGTA
Probe1214_NFKB_28May09_411_AGAT	AGATCAAATTTTCCCAGATTTGGACCGATTGACTTGAGTGACTCTAAACCGATGCTTGTA
Probe1215_NFKB_28May09_412_AGAT	AGATAGATGTTTCCCAGATTTGGACCGATTGACTTGAGTGACTCTAAACCGATGCTTGTA
Probe1216_NFKB_28May09_413_AGAT	AGATGAATGTTTCCCAGATTTGGACCGATTGACTTGAGTGACTCTAAACCGATGCTTGTA
Probe1217_NFKB_28May09_414_AGAT	AGATAAGGGTTTCCCAGATTTGGACCGATTGACTTGAGTGACTCTAAACCGATGCTTGTA
Probe1218_NFKB_28May09_415_AGAT	AGATGGAAGTTTCCCAGATTTGGACCGATTGACTTGAGTGACTCTAAACCGATGCTTGTA
Probe1219_NFKB_28May09_416_AGAT	AGATAGGTATTTCCCAGATTTGGACCGATTGACTTGAGTGACTCTAAACCGATGCTTGTA
Probe1220_NFKB_28May09_417_AGAT	AGATGAGTATTTCCCAGATTTGGACCGATTGACTTGAGTGACTCTAAACCGATGCTTGTA
Probe1221_NFKB_28May09_418_AGAT	AGATCAATATTTCCCAGATTTGGACCGATTGACTTGAGTGACTCTAAACCGATGCTTGTA
Probe1222_NFKB_28May09_419_AGAT	AGATCGAGATTTCCCAGATTTGGACCGATTGACTTGAGTGACTCTAAACCGATGCTTGTA
Probe1223_NFKB_28May09_420_AGAT	AGATGAGTTGTTCCCAGATTTGGACCGATTGACTTGAGTGACTCTAAACCGATGCTTGTA
Probe1224_NFKB_28May09_421_AGAT	AGATGGATTGTTCCCAGATTTGGACCGATTGACTTGAGTGACTCTAAACCGATGCTTGTA
Probe1225_NFKB_28May09_422_AGAT	AGATCAGGTGTTCCCAGATTTGGACCGATTGACTTGAGTGACTCTAAACCGATGCTTGTA
Probe1226_NFKB_28May09_423_AGAT	AGATAGGATGTTCCCAGATTTGGACCGATTGACTTGAGTGACTCTAAACCGATGCTTGTA
Probe1227_NFKB_28May09_424_AGAT	AGATCGAGGGTTCCCAGATTTGGACCGATTGACTTGAGTGACTCTAAACCGATGCTTGTA
Probe1228_NFKB_28May09_425_AGAT	AGATCGGAGGTTCCCAGATTTGGACCGATTGACTTGAGTGACTCTAAACCGATGCTTGTA
Probe1229_NFKB_28May09_426_AGAT	AGATGAAAGGTTCCCAGATTTGGACCGATTGACTTGAGTGACTCTAAACCGATGCTTGTA
Probe1230_NFKB_28May09_427_AGAT	AGATAGATAGTTCCCAGATTTGGACCGATTGACTTGAGTGACTCTAAACCGATGCTTGTA
Probe1231_NFKB_28May09_428_AGAT	AGATGAAGAGTTCCCAGATTTGGACCGATTGACTTGAGTGACTCTAAACCGATGCTTGTA
Probe1232_NFKB_28May09_429_AGAT	AGATGGAAAGTTCCCAGATTTGGACCGATTGACTTGAGTGACTCTAAACCGATGCTTGTA
Probe1233_NFKB_28May09_430_AGAT	AGATCAAAAGTTCCCAGATTTGGACCGATTGACTTGAGTGACTCTAAACCGATGCTTGTA
Probe1234_NFKB_28May09_431_AGAT	AGATCAGTTCTTCCCAGATTTGGACCGATTGACTTGAGTGACTCTAAACCGATGCTTGTA
Probe1235_NFKB_28May09_432_AGAT	AGATCGAGTCTTCCCAGATTTGGACCGATTGACTTGAGTGACTCTAAACCGATGCTTGTA
Probe1236_NFKB_28May09_433_AGAT	AGATGAAGTCTTCCCAGATTTGGACCGATTGACTTGAGTGACTCTAAACCGATGCTTGTA
Probe1237_NFKB_28May09_434_AGAT	AGATAAAATCTTCCCAGATTTGGACCGATTGACTTGAGTGACTCTAAACCGATGCTTGTA
Probe1238_NFKB_28May09_435_AGAT	AGATCGGTGCTTCCCAGATTTGGACCGATTGACTTGAGTGACTCTAAACCGATGCTTGTA
Probe1239_NFKB_28May09_436_AGAT	AGATGAGTGCTTCCCAGATTTGGACCGATTGACTTGAGTGACTCTAAACCGATGCTTGTA
Probe1240_NFKB_28May09_437_AGAT	AGATAAATGCTTCCCAGATTTGGACCGATTGACTTGAGTGACTCTAAACCGATGCTTGTA
Probe1241_NFKB_28May09_438_AGAT	AGATAAGAGCTTCCCAGATTTGGACCGATTGACTTGAGTGACTCTAAACCGATGCTTGTA
Probe1242_NFKB_28May09_439_AGAT	AGATCGAAGCTTCCCAGATTTGGACCGATTGACTTGAGTGACTCTAAACCGATGCTTGTA
Probe1243_NFKB_28May09_440_AGAT	AGATGGAGACTTCCCAGATTTGGACCGATTGACTTGAGTGACTCTAAACCGATGCTTGTA
Probe1244_NFKB_28May09_441_AGAT	AGATCAGAACTTCCCAGATTTGGACCGATTGACTTGAGTGACTCTAAACCGATGCTTGTA
Probe1245_NFKB_28May09_442_AGAT	AGATAGAAACTTCCCAGATTTGGACCGATTGACTTGAGTGACTCTAAACCGATGCTTGTA
Probe1246_NFKB_28May09_443_AGAT	AGATGAATTATTCCCAGATTTGGACCGATTGACTTGAGTGACTCTAAACCGATGCTTGTA
Probe1247_NFKB_28May09_444_AGAT	AGATAGAGTATTCCCAGATTTGGACCGATTGACTTGAGTGACTCTAAACCGATGCTTGTA
Probe1248_NFKB_28May09_445_AGAT	AGATCGAATATTCCCAGATTTGGACCGATTGACTTGAGTGACTCTAAACCGATGCTTGTA
Probe1249_NFKB_28May09_446_AGAT	AGATAGGTGATTCCCAGATTTGGACCGATTGACTTGAGTGACTCTAAACCGATGCTTGTA
Probe1250_NFKB_28May09_447_AGAT	AGATCAAGGATTCCCAGATTTGGACCGATTGACTTGAGTGACTCTAAACCGATGCTTGTA
Probe1251_NFKB_28May09_448_AGAT	AGATGAGAGATTCCCAGATTTGGACCGATTGACTTGAGTGACTCTAAACCGATGCTTGTA
Probe1252_NFKB_28May09_449_AGAT	AGATCAGTAATTCCCAGATTTGGACCGATTGACTTGAGTGACTCTAAACCGATGCTTGTA
Probe1253_NFKB_28May09_450_AGAT	AGATCGATAATTCCCAGATTTGGACCGATTGACTTGAGTGACTCTAAACCGATGCTTGTA
Probe1254_NFKB_28May09_451_AGAT	AGATGGGGAATTCCCAGATTTGGACCGATTGACTTGAGTGACTCTAAACCGATGCTTGTA
Probe1255_NFKB_28May09_452_AGAT	AGATAAAGAATTCCCAGATTTGGACCGATTGACTTGAGTGACTCTAAACCGATGCTTGTA
Probe1256_NFKB_28May09_453_AGAT	AGATCGGAAATTCCCAGATTTGGACCGATTGACTTGAGTGACTCTAAACCGATGCTTGTA
Probe1257_NFKB_28May09_454_AGAT	AGATAAGAAATTCCCAGATTTGGACCGATTGACTTGAGTGACTCTAAACCGATGCTTGTA
Probe1258_NFKB_28May09_455_AGAT	AGATAGGTTTGTCCCAGATTTGGACCGATTGACTTGAGTGACTCTAAACCGATGCTTGTA
Probe1259_NFKB_28May09_456_AGAT	AGATGAATTTGTCCCAGATTTGGACCGATTGACTTGAGTGACTCTAAACCGATGCTTGTA
Probe1260_NFKB_28May09_457_AGAT	AGATGGGGTTGTCCCAGATTTGGACCGATTGACTTGAGTGACTCTAAACCGATGCTTGTA
Probe1261_NFKB_28May09_458_AGAT	AGATCAAGTTGTCCCAGATTTGGACCGATTGACTTGAGTGACTCTAAACCGATGCTTGTA
Probe1262_NFKB_28May09_459_AGAT	AGATAGAATTGTCCCAGATTTGGACCGATTGACTTGAGTGACTCTAAACCGATGCTTGTA
Probe1263_NFKB_28May09_460_AGAT	AGATGGGTGTGTCCCAGATTTGGACCGATTGACTTGAGTGACTCTAAACCGATGCTTGTA
Probe1264_NFKB_28May09_461_AGAT	AGATCGATGTGTCCCAGATTTGGACCGATTGACTTGAGTGACTCTAAACCGATGCTTGTA
Probe1265_NFKB_28May09_462_AGAT	AGATGAGGGTGTCCCAGATTTGGACCGATTGACTTGAGTGACTCTAAACCGATGCTTGTA
Probe1266_NFKB_28May09_463_AGAT	AGATAGGAGTGTCCCAGATTTGGACCGATTGACTTGAGTGACTCTAAACCGATGCTTGTA
Probe1267_NFKB_28May09_464_AGAT	AGATCAGAGTGTCCCAGATTTGGACCGATTGACTTGAGTGACTCTAAACCGATGCTTGTA
Probe1268_NFKB_28May09_465_AGAT	AGATAAAGATGTCCCAGATTTGGACCGATTGACTTGAGTGACTCTAAACCGATGCTTGTA
Probe1269_NFKB_28May09_466_AGAT	AGATAAGAATGTCCCAGATTTGGACCGATTGACTTGAGTGACTCTAAACCGATGCTTGTA
Probe1270_NFKB_28May09_467_AGAT	AGATGGAAATGTCCCAGATTTGGACCGATTGACTTGAGTGACTCTAAACCGATGCTTGTA
Probe1271_NFKB_28May09_468_AGAT	AGATAGGGTGGTCCCAGATTTGGACCGATTGACTTGAGTGACTCTAAACCGATGCTTGTA
Probe1272_NFKB_28May09_469_AGAT	AGATCGAGTGGTCCCAGATTTGGACCGATTGACTTGAGTGACTCTAAACCGATGCTTGTA
Probe1273_NFKB_28May09_470_AGAT	AGATAAAGTGGTCCCAGATTTGGACCGATTGACTTGAGTGACTCTAAACCGATGCTTGTA
Probe1274_NFKB_28May09_471_AGAT	AGATCGGATGGTCCCAGATTTGGACCGATTGACTTGAGTGACTCTAAACCGATGCTTGTA
Probe1275_NFKB_28May09_472_AGAT	AGATAAGTGGGTCCCAGATTTGGACCGATTGACTTGAGTGACTCTAAACCGATGCTTGTA
Probe1276_NFKB_28May09_473_AGAT	AGATCGGGGGGTCCCAGATTTGGACCGATTGACTTGAGTGACTCTAAACCGATGCTTGTA
Probe1277_NFKB_28May09_474_AGAT	AGATGAGAGGGTCCCAGATTTGGACCGATTGACTTGAGTGACTCTAAACCGATGCTTGTA
Probe1278_NFKB_28May09_475_AGAT	AGATAGAAGGGTCCCAGATTTGGACCGATTGACTTGAGTGACTCTAAACCGATGCTTGTA
Probe1279_NFKB_28May09_476_AGAT	AGATCAAAGGGTCCCAGATTTGGACCGATTGACTTGAGTGACTCTAAACCGATGCTTGTA
Probe1280_NFKB_28May09_477_AGAT	AGATAGGTAGGTCCCAGATTTGGACCGATTGACTTGAGTGACTCTAAACCGATGCTTGTA
Probe1281_NFKB_28May09_478_AGAT	AGATCAGTAGGTCCCAGATTTGGACCGATTGACTTGAGTGACTCTAAACCGATGCTTGTA
Probe1282_NFKB_28May09_479_AGAT	AGATGGATAGGTCCCAGATTTGGACCGATTGACTTGAGTGACTCTAAACCGATGCTTGTA
Probe1283_NFKB_28May09_480_AGAT	AGATCAAGAGGTCCCAGATTTGGACCGATTGACTTGAGTGACTCTAAACCGATGCTTGTA
Probe1284_NFKB_28May09_481_AGAT	AGATAAAAAGGTCCCAGATTTGGACCGATTGACTTGAGTGACTCTAAACCGATGCTTGTA
Probe1285_NFKB_28May09_482_AGAT	AGATGGGTTCGTCCCAGATTTGGACCGATTGACTTGAGTGACTCTAAACCGATGCTTGTA
Probe1286_NFKB_28May09_483_AGAT	AGATCAATTCGTCCCAGATTTGGACCGATTGACTTGAGTGACTCTAAACCGATGCTTGTA
Probe1287_NFKB_28May09_484_AGAT	AGATAAGATCGTCCCAGATTTGGACCGATTGACTTGAGTGACTCTAAACCGATGCTTGTA
Probe1288_NFKB_28May09_485_AGAT	AGATGGAATCGTCCCAGATTTGGACCGATTGACTTGAGTGACTCTAAACCGATGCTTGTA
Probe1289_NFKB_28May09_486_AGAT	AGATAGAGGCGTCCCAGATTTGGACCGATTGACTTGAGTGACTCTAAACCGATGCTTGTA
Probe1290_NFKB_28May09_487_AGAT	AGATGAAGGCGTCCCAGATTTGGACCGATTGACTTGAGTGACTCTAAACCGATGCTTGTA
Probe1291_NFKB_28May09_488_AGAT	AGATAAAAGCGTCCCAGATTTGGACCGATTGACTTGAGTGACTCTAAACCGATGCTTGTA
Probe1292_NFKB_28May09_489_AGAT	AGATAAATACGTCCCAGATTTGGACCGATTGACTTGAGTGACTCTAAACCGATGCTTGTA
Probe1293_NFKB_28May09_490_AGAT	AGATGAGGACGTCCCAGATTTGGACCGATTGACTTGAGTGACTCTAAACCGATGCTTGTA
Probe1294_NFKB_28May09_491_AGAT	AGATCGGAACGTCCCAGATTTGGACCGATTGACTTGAGTGACTCTAAACCGATGCTTGTA
Probe1295_NFKB_28May09_492_AGAT	AGATCGGGTAGTCCCAGATTTGGACCGATTGACTTGAGTGACTCTAAACCGATGCTTGTA
Probe1296_NFKB_28May09_493_AGAT	AGATGAGGTAGTCCCAGATTTGGACCGATTGACTTGAGTGACTCTAAACCGATGCTTGTA
Probe1297_NFKB_28May09_494_AGAT	AGATGGGATAGTCCCAGATTTGGACCGATTGACTTGAGTGACTCTAAACCGATGCTTGTA
Probe1298_NFKB_28May09_495_AGAT	AGATGAAATAGTCCCAGATTTGGACCGATTGACTTGAGTGACTCTAAACCGATGCTTGTA
Probe1299_NFKB_28May09_496_AGAT	AGATCAGTGAGTCCCAGATTTGGACCGATTGACTTGAGTGACTCTAAACCGATGCTTGTA
Probe1300_NFKB_28May09_497_AGAT	AGATGGAGGAGTCCCAGATTTGGACCGATTGACTTGAGTGACTCTAAACCGATGCTTGTA
Probe1301_NFKB_28May09_498_AGAT	AGATAAAGGAGTCCCAGATTTGGACCGATTGACTTGAGTGACTCTAAACCGATGCTTGTA
Probe1302_NFKB_28May09_499_AGAT	AGATAAGTAAGTCCCAGATTTGGACCGATTGACTTGAGTGACTCTAAACCGATGCTTGTA
Probe1303_NFKB_28May09_500_AGAT	AGATAGATAAGTCCCAGATTTGGACCGATTGACTTGAGTGACTCTAAACCGATGCTTGTA
Probe1304_NFKB_28May09_501_AGAT	AGATGAATAAGTCCCAGATTTGGACCGATTGACTTGAGTGACTCTAAACCGATGCTTGTA
Probe1305_NFKB_28May09_502_AGAT	AGATAGGAAAGTCCCAGATTTGGACCGATTGACTTGAGTGACTCTAAACCGATGCTTGTA
Probe1306_NFKB_28May09_503_AGAT	AGATGAGAAAGTCCCAGATTTGGACCGATTGACTTGAGTGACTCTAAACCGATGCTTGTA
Probe1307_NFKB_28May09_504_AGAT	AGATCAAAAAGTCCCAGATTTGGACCGATTGACTTGAGTGACTCTAAACCGATGCTTGTA
Probe1308_NFKB_28May09_505_AGAT	AGATAAGTTTCTCCCAGATTTGGACCGATTGACTTGAGTGACTCTAAACCGATGCTTGTA
Probe1309_NFKB_28May09_506_AGAT	AGATGAGGTTCTCCCAGATTTGGACCGATTGACTTGAGTGACTCTAAACCGATGCTTGTA
Probe1310_NFKB_28May09_507_AGAT	AGATCGAGTTCTCCCAGATTTGGACCGATTGACTTGAGTGACTCTAAACCGATGCTTGTA
Probe1311_NFKB_28May09_508_AGAT	AGATGGGATTCTCCCAGATTTGGACCGATTGACTTGAGTGACTCTAAACCGATGCTTGTA
Probe1312_NFKB_28May09_509_AGAT	AGATCGGTGTCTCCCAGATTTGGACCGATTGACTTGAGTGACTCTAAACCGATGCTTGTA
Probe1313_NFKB_28May09_510_AGAT	AGATCAATGTCTCCCAGATTTGGACCGATTGACTTGAGTGACTCTAAACCGATGCTTGTA
Probe1314_NFKB_28May09_511_AGAT	AGATAGAGGTCTCCCAGATTTGGACCGATTGACTTGAGTGACTCTAAACCGATGCTTGTA
Probe1315_NFKB_28May09_512_AGAT	AGATAAAAGTCTCCCAGATTTGGACCGATTGACTTGAGTGACTCTAAACCGATGCTTGTA
Probe1316_NFKB_28May09_513_AGAT	AGATGGATATCTCCCAGATTTGGACCGATTGACTTGAGTGACTCTAAACCGATGCTTGTA
Probe1317_NFKB_28May09_514_AGAT	AGATAAATATCTCCCAGATTTGGACCGATTGACTTGAGTGACTCTAAACCGATGCTTGTA
Probe1318_NFKB_28May09_515_AGAT	AGATAGGGATCTCCCAGATTTGGACCGATTGACTTGAGTGACTCTAAACCGATGCTTGTA
Probe1319_NFKB_28May09_516_AGAT	AGATCAGAATCTCCCAGATTTGGACCGATTGACTTGAGTGACTCTAAACCGATGCTTGTA
Probe1320_NFKB_28May09_517_AGAT	AGATGAAAATCTCCCAGATTTGGACCGATTGACTTGAGTGACTCTAAACCGATGCTTGTA
Probe1321_NFKB_28May09_518_AGAT	AGATAGGTTGCTCCCAGATTTGGACCGATTGACTTGAGTGACTCTAAACCGATGCTTGTA
Probe1322_NFKB_28May09_519_AGAT	AGATCAATTGCTCCCAGATTTGGACCGATTGACTTGAGTGACTCTAAACCGATGCTTGTA
Probe1323_NFKB_28May09_520_AGAT	AGATAGAATGCTCCCAGATTTGGACCGATTGACTTGAGTGACTCTAAACCGATGCTTGTA
Probe1324_NFKB_28May09_521_AGAT	AGATGAAATGCTCCCAGATTTGGACCGATTGACTTGAGTGACTCTAAACCGATGCTTGTA
Probe1325_NFKB_28May09_522_AGAT	AGATCAGTGGCTCCCAGATTTGGACCGATTGACTTGAGTGACTCTAAACCGATGCTTGTA
Probe1326_NFKB_28May09_523_AGAT	AGATAGATGGCTCCCAGATTTGGACCGATTGACTTGAGTGACTCTAAACCGATGCTTGTA
Probe1327_NFKB_28May09_524_AGAT	AGATGAAGGGCTCCCAGATTTGGACCGATTGACTTGAGTGACTCTAAACCGATGCTTGTA
Probe1328_NFKB_28May09_525_AGAT	AGATAAGAGGCTCCCAGATTTGGACCGATTGACTTGAGTGACTCTAAACCGATGCTTGTA
Probe1329_NFKB_28May09_526_AGAT	AGATGAATAGCTCCCAGATTTGGACCGATTGACTTGAGTGACTCTAAACCGATGCTTGTA
Probe1330_NFKB_28May09_527_AGAT	AGATCGGGAGCTCCCAGATTTGGACCGATTGACTTGAGTGACTCTAAACCGATGCTTGTA
Probe1331_NFKB_28May09_528_AGAT	AGATAAGGAGCTCCCAGATTTGGACCGATTGACTTGAGTGACTCTAAACCGATGCTTGTA
Probe1332_NFKB_28May09_529_AGAT	AGATGGGAAGCTCCCAGATTTGGACCGATTGACTTGAGTGACTCTAAACCGATGCTTGTA
Probe1333_NFKB_28May09_530_AGAT	AGATAGATTCCTCCCAGATTTGGACCGATTGACTTGAGTGACTCTAAACCGATGCTTGTA
Probe1334_NFKB_28May09_531_AGAT	AGATGAATTCCTCCCAGATTTGGACCGATTGACTTGAGTGACTCTAAACCGATGCTTGTA
Probe1335_NFKB_28May09_532_AGAT	AGATCGGGTCCTCCCAGATTTGGACCGATTGACTTGAGTGACTCTAAACCGATGCTTGTA
Probe1336_NFKB_28May09_533_AGAT	AGATGGAGTCCTCCCAGATTTGGACCGATTGACTTGAGTGACTCTAAACCGATGCTTGTA
Probe1337_NFKB_28May09_534_AGAT	AGATGAGATCCTCCCAGATTTGGACCGATTGACTTGAGTGACTCTAAACCGATGCTTGTA
Probe1338_NFKB_28May09_535_AGAT	AGATAAGTGCCTCCCAGATTTGGACCGATTGACTTGAGTGACTCTAAACCGATGCTTGTA
Probe1339_NFKB_28May09_536_AGAT	AGATGGGGGCCTCCCAGATTTGGACCGATTGACTTGAGTGACTCTAAACCGATGCTTGTA
Probe1340_NFKB_28May09_537_AGAT	AGATCAGGGCCTCCCAGATTTGGACCGATTGACTTGAGTGACTCTAAACCGATGCTTGTA
Probe1341_NFKB_28May09_538_AGAT	AGATAAAGGCCTCCCAGATTTGGACCGATTGACTTGAGTGACTCTAAACCGATGCTTGTA
Probe1342_NFKB_28May09_539_AGAT	AGATAGGAGCCTCCCAGATTTGGACCGATTGACTTGAGTGACTCTAAACCGATGCTTGTA
Probe1343_NFKB_28May09_540_AGAT	AGATGGAAGCCTCCCAGATTTGGACCGATTGACTTGAGTGACTCTAAACCGATGCTTGTA
Probe1344_NFKB_28May09_541_AGAT	AGATCAAAGCCTCCCAGATTTGGACCGATTGACTTGAGTGACTCTAAACCGATGCTTGTA
Probe1345_NFKB_28May09_542_AGAT	AGATGGGTACCTCCCAGATTTGGACCGATTGACTTGAGTGACTCTAAACCGATGCTTGTA
Probe1346_NFKB_28May09_543_AGAT	AGATCGATACCTCCCAGATTTGGACCGATTGACTTGAGTGACTCTAAACCGATGCTTGTA
Probe1347_NFKB_28May09_544_AGAT	AGATAGAGACCTCCCAGATTTGGACCGATTGACTTGAGTGACTCTAAACCGATGCTTGTA
Probe1348_NFKB_28May09_545_AGAT	AGATCAAGACCTCCCAGATTTGGACCGATTGACTTGAGTGACTCTAAACCGATGCTTGTA
Probe1349_NFKB_28May09_546_AGAT	AGATAAAAACCTCCCAGATTTGGACCGATTGACTTGAGTGACTCTAAACCGATGCTTGTA
Probe1350_NFKB_28May09_547_AGAT	AGATGGGTTACTCCCAGATTTGGACCGATTGACTTGAGTGACTCTAAACCGATGCTTGTA
Probe1351_NFKB_28May09_548_AGAT	AGATAAATTACTCCCAGATTTGGACCGATTGACTTGAGTGACTCTAAACCGATGCTTGTA
Probe1352_NFKB_28May09_549_AGAT	AGATAAGGTACTCCCAGATTTGGACCGATTGACTTGAGTGACTCTAAACCGATGCTTGTA
Probe1353_NFKB_28May09_550_AGAT	AGATCAGATACTCCCAGATTTGGACCGATTGACTTGAGTGACTCTAAACCGATGCTTGTA
Probe1354_NFKB_28May09_551_AGAT	AGATGGAATACTCCCAGATTTGGACCGATTGACTTGAGTGACTCTAAACCGATGCTTGTA
Probe1355_NFKB_28May09_552_AGAT	AGATGAGTGACTCCCAGATTTGGACCGATTGACTTGAGTGACTCTAAACCGATGCTTGTA
Probe1356_NFKB_28May09_553_AGAT	AGATGGATGACTCCCAGATTTGGACCGATTGACTTGAGTGACTCTAAACCGATGCTTGTA
Probe1357_NFKB_28May09_554_AGAT	AGATAGGGGACTCCCAGATTTGGACCGATTGACTTGAGTGACTCTAAACCGATGCTTGTA
Probe1358_NFKB_28May09_555_AGAT	AGATCGAAGACTCCCAGATTTGGACCGATTGACTTGAGTGACTCTAAACCGATGCTTGTA
Probe1359_NFKB_28May09_556_AGAT	AGATCGGTAACTCCCAGATTTGGACCGATTGACTTGAGTGACTCTAAACCGATGCTTGTA
Probe1360_NFKB_28May09_557_AGAT	AGATCAATAACTCCCAGATTTGGACCGATTGACTTGAGTGACTCTAAACCGATGCTTGTA
Probe1361_NFKB_28May09_558_AGAT	AGATCAGGAACTCCCAGATTTGGACCGATTGACTTGAGTGACTCTAAACCGATGCTTGTA
Probe1362_NFKB_28May09_559_AGAT	AGATAGAAAACTCCCAGATTTGGACCGATTGACTTGAGTGACTCTAAACCGATGCTTGTA
Probe1363_NFKB_28May09_560_AGAT	AGATCAGTTTATCCCAGATTTGGACCGATTGACTTGAGTGACTCTAAACCGATGCTTGTA
Probe1364_NFKB_28May09_561_AGAT	AGATAGATTTATCCCAGATTTGGACCGATTGACTTGAGTGACTCTAAACCGATGCTTGTA
Probe1365_NFKB_28May09_562_AGAT	AGATCGGGTTATCCCAGATTTGGACCGATTGACTTGAGTGACTCTAAACCGATGCTTGTA
Probe1366_NFKB_28May09_563_AGAT	AGATAAGGTTATCCCAGATTTGGACCGATTGACTTGAGTGACTCTAAACCGATGCTTGTA
Probe1367_NFKB_28May09_564_AGAT	AGATGAAGTTATCCCAGATTTGGACCGATTGACTTGAGTGACTCTAAACCGATGCTTGTA
Probe1368_NFKB_28May09_565_AGAT	AGATAAGTGTATCCCAGATTTGGACCGATTGACTTGAGTGACTCTAAACCGATGCTTGTA
Probe1369_NFKB_28May09_566_AGAT	AGATGGAGGTATCCCAGATTTGGACCGATTGACTTGAGTGACTCTAAACCGATGCTTGTA
Probe1370_NFKB_28May09_567_AGAT	AGATCAAGGTATCCCAGATTTGGACCGATTGACTTGAGTGACTCTAAACCGATGCTTGTA
Probe1371_NFKB_28May09_568_AGAT	AGATCGGAGTATCCCAGATTTGGACCGATTGACTTGAGTGACTCTAAACCGATGCTTGTA
Probe1372_NFKB_28May09_569_AGAT	AGATGAGAGTATCCCAGATTTGGACCGATTGACTTGAGTGACTCTAAACCGATGCTTGTA
Probe1373_NFKB_28May09_570_AGAT	AGATGGGTATATCCCAGATTTGGACCGATTGACTTGAGTGACTCTAAACCGATGCTTGTA
Probe1374_NFKB_28May09_571_AGAT	AGATCGATATATCCCAGATTTGGACCGATTGACTTGAGTGACTCTAAACCGATGCTTGTA
Probe1375_NFKB_28May09_572_AGAT	AGATGAATATATCCCAGATTTGGACCGATTGACTTGAGTGACTCTAAACCGATGCTTGTA
Probe1376_NFKB_28May09_573_AGAT	AGATCAGGATATCCCAGATTTGGACCGATTGACTTGAGTGACTCTAAACCGATGCTTGTA
Probe1377_NFKB_28May09_574_AGAT	AGATAGGAATATCCCAGATTTGGACCGATTGACTTGAGTGACTCTAAACCGATGCTTGTA
Probe1378_NFKB_28May09_575_AGAT	AGATCAAAATATCCCAGATTTGGACCGATTGACTTGAGTGACTCTAAACCGATGCTTGTA
Probe1379_NFKB_28May09_576_AGAT	AGATAAGTTGATCCCAGATTTGGACCGATTGACTTGAGTGACTCTAAACCGATGCTTGTA
Probe1380_NFKB_28May09_577_AGAT	AGATGGGGTGATCCCAGATTTGGACCGATTGACTTGAGTGACTCTAAACCGATGCTTGTA
Probe1381_NFKB_28May09_578_AGAT	AGATGGAATGATCCCAGATTTGGACCGATTGACTTGAGTGACTCTAAACCGATGCTTGTA
Probe1382_NFKB_28May09_579_AGAT	AGATAAAATGATCCCAGATTTGGACCGATTGACTTGAGTGACTCTAAACCGATGCTTGTA
Probe1383_NFKB_28May09_580_AGAT	AGATCGGTGGATCCCAGATTTGGACCGATTGACTTGAGTGACTCTAAACCGATGCTTGTA
Probe1384_NFKB_28May09_581_AGAT	AGATGAATGGATCCCAGATTTGGACCGATTGACTTGAGTGACTCTAAACCGATGCTTGTA
Probe1385_NFKB_28May09_582_AGAT	AGATCAGGGGATCCCAGATTTGGACCGATTGACTTGAGTGACTCTAAACCGATGCTTGTA
Probe1386_NFKB_28May09_583_AGAT	AGATAAAGGGATCCCAGATTTGGACCGATTGACTTGAGTGACTCTAAACCGATGCTTGTA
Probe1387_NFKB_28May09_584_AGAT	AGATAAATAGATCCCAGATTTGGACCGATTGACTTGAGTGACTCTAAACCGATGCTTGTA
Probe1388_NFKB_28May09_585_AGAT	AGATAGAGAGATCCCAGATTTGGACCGATTGACTTGAGTGACTCTAAACCGATGCTTGTA
Probe1389_NFKB_28May09_586_AGAT	AGATGAGAAGATCCCAGATTTGGACCGATTGACTTGAGTGACTCTAAACCGATGCTTGTA
Probe1390_NFKB_28May09_587_AGAT	AGATCGAAAGATCCCAGATTTGGACCGATTGACTTGAGTGACTCTAAACCGATGCTTGTA
Probe1391_NFKB_28May09_588_AGAT	AGATAGGTTCATCCCAGATTTGGACCGATTGACTTGAGTGACTCTAAACCGATGCTTGTA
Probe1392_NFKB_28May09_589_AGAT	AGATAAAGTCATCCCAGATTTGGACCGATTGACTTGAGTGACTCTAAACCGATGCTTGTA
Probe1393_NFKB_28May09_590_AGAT	AGATCGAATCATCCCAGATTTGGACCGATTGACTTGAGTGACTCTAAACCGATGCTTGTA
Probe1394_NFKB_28May09_591_AGAT	AGATGGATGCATCCCAGATTTGGACCGATTGACTTGAGTGACTCTAAACCGATGCTTGTA
Probe1395_NFKB_28May09_592_AGAT	AGATGAGGGCATCCCAGATTTGGACCGATTGACTTGAGTGACTCTAAACCGATGCTTGTA
Probe1396_NFKB_28May09_593_AGAT	AGATCGAGGCATCCCAGATTTGGACCGATTGACTTGAGTGACTCTAAACCGATGCTTGTA
Probe1397_NFKB_28May09_594_AGAT	AGATCAGAGCATCCCAGATTTGGACCGATTGACTTGAGTGACTCTAAACCGATGCTTGTA
Probe1398_NFKB_28May09_595_AGAT	AGATAGAAGCATCCCAGATTTGGACCGATTGACTTGAGTGACTCTAAACCGATGCTTGTA
Probe1399_NFKB_28May09_596_AGAT	AGATCGGTACATCCCAGATTTGGACCGATTGACTTGAGTGACTCTAAACCGATGCTTGTA
Probe1400_NFKB_28May09_597_AGAT	AGATAAGTACATCCCAGATTTGGACCGATTGACTTGAGTGACTCTAAACCGATGCTTGTA
Probe1401_NFKB_28May09_598_AGAT	AGATAGATACATCCCAGATTTGGACCGATTGACTTGAGTGACTCTAAACCGATGCTTGTA
Probe1402_NFKB_28May09_599_AGAT	AGATCAATACATCCCAGATTTGGACCGATTGACTTGAGTGACTCTAAACCGATGCTTGTA
Probe1403_NFKB_28May09_600_AGAT	AGATGAAAACATCCCAGATTTGGACCGATTGACTTGAGTGACTCTAAACCGATGCTTGTA
Probe1404_NFKB_28May09_601_AGAT	AGATGAGTTAATCCCAGATTTGGACCGATTGACTTGAGTGACTCTAAACCGATGCTTGTA
Probe1405_NFKB_28May09_602_AGAT	AGATCGATTAATCCCAGATTTGGACCGATTGACTTGAGTGACTCTAAACCGATGCTTGTA
Probe1406_NFKB_28May09_603_AGAT	AGATGGAGTAATCCCAGATTTGGACCGATTGACTTGAGTGACTCTAAACCGATGCTTGTA
Probe1407_NFKB_28May09_604_AGAT	AGATCAAGTAATCCCAGATTTGGACCGATTGACTTGAGTGACTCTAAACCGATGCTTGTA
Probe1408_NFKB_28May09_605_AGAT	AGATAGGATAATCCCAGATTTGGACCGATTGACTTGAGTGACTCTAAACCGATGCTTGTA
Probe1409_NFKB_28May09_606_AGAT	AGATCAATGAATCCCAGATTTGGACCGATTGACTTGAGTGACTCTAAACCGATGCTTGTA
Probe1410_NFKB_28May09_607_AGAT	AGATCGGGGAATCCCAGATTTGGACCGATTGACTTGAGTGACTCTAAACCGATGCTTGTA
Probe1411_NFKB_28May09_608_AGAT	AGATAAGGGAATCCCAGATTTGGACCGATTGACTTGAGTGACTCTAAACCGATGCTTGTA
Probe1412_NFKB_28May09_609_AGAT	AGATAGAGGAATCCCAGATTTGGACCGATTGACTTGAGTGACTCTAAACCGATGCTTGTA
Probe1413_NFKB_28May09_610_AGAT	AGATAAAAGAATCCCAGATTTGGACCGATTGACTTGAGTGACTCTAAACCGATGCTTGTA
Probe1414_NFKB_28May09_611_AGAT	AGATGGATAAATCCCAGATTTGGACCGATTGACTTGAGTGACTCTAAACCGATGCTTGTA
Probe1415_NFKB_28May09_612_AGAT	AGATCGAGAAATCCCAGATTTGGACCGATTGACTTGAGTGACTCTAAACCGATGCTTGTA
Probe1416_NFKB_28May09_613_AGAT	AGATGAAGAAATCCCAGATTTGGACCGATTGACTTGAGTGACTCTAAACCGATGCTTGTA
Probe1417_NFKB_28May09_614_AGAT	AGATCAGAAAATCCCAGATTTGGACCGATTGACTTGAGTGACTCTAAACCGATGCTTGTA
Probe1418_NFKB_28May09_615_AGAT	AGATAGGTTTTCCCCAGATTTGGACCGATTGACTTGAGTGACTCTAAACCGATGCTTGTA
Probe1419_NFKB_28May09_616_AGAT	AGATGGATTTTCCCCAGATTTGGACCGATTGACTTGAGTGACTCTAAACCGATGCTTGTA
Probe1420_NFKB_28May09_617_AGAT	AGATGAAGTTTCCCCAGATTTGGACCGATTGACTTGAGTGACTCTAAACCGATGCTTGTA
Probe1421_NFKB_28May09_618_AGAT	AGATAAGATTTCCCCAGATTTGGACCGATTGACTTGAGTGACTCTAAACCGATGCTTGTA
Probe1422_NFKB_28May09_619_AGAT	AGATAGAATTTCCCCAGATTTGGACCGATTGACTTGAGTGACTCTAAACCGATGCTTGTA
Probe1423_NFKB_28May09_620_AGAT	AGATGGGTGTTCCCCAGATTTGGACCGATTGACTTGAGTGACTCTAAACCGATGCTTGTA
Probe1424_NFKB_28May09_621_AGAT	AGATAAGTGTTCCCCAGATTTGGACCGATTGACTTGAGTGACTCTAAACCGATGCTTGTA
Probe1425_NFKB_28May09_622_AGAT	AGATCGGGGTTCCCCAGATTTGGACCGATTGACTTGAGTGACTCTAAACCGATGCTTGTA
Probe1426_NFKB_28May09_623_AGAT	AGATAGAGGTTCCCCAGATTTGGACCGATTGACTTGAGTGACTCTAAACCGATGCTTGTA
Probe1427_NFKB_28May09_624_AGAT	AGATCAAGGTTCCCCAGATTTGGACCGATTGACTTGAGTGACTCTAAACCGATGCTTGTA
Probe1428_NFKB_28May09_625_AGAT	AGATGAGAGTTCCCCAGATTTGGACCGATTGACTTGAGTGACTCTAAACCGATGCTTGTA
Probe1429_NFKB_28May09_626_AGAT	AGATAGATATTCCCCAGATTTGGACCGATTGACTTGAGTGACTCTAAACCGATGCTTGTA
Probe1430_NFKB_28May09_627_AGAT	AGATGAGGATTCCCCAGATTTGGACCGATTGACTTGAGTGACTCTAAACCGATGCTTGTA
Probe1431_NFKB_28May09_628_AGAT	AGATGGAGATTCCCCAGATTTGGACCGATTGACTTGAGTGACTCTAAACCGATGCTTGTA
Probe1432_NFKB_28May09_629_AGAT	AGATCAGAATTCCCCAGATTTGGACCGATTGACTTGAGTGACTCTAAACCGATGCTTGTA
Probe1433_NFKB_28May09_630_AGAT	AGATAAAAATTCCCCAGATTTGGACCGATTGACTTGAGTGACTCTAAACCGATGCTTGTA
Probe1434_NFKB_28May09_631_AGAT	AGATGAATTGTCCCCAGATTTGGACCGATTGACTTGAGTGACTCTAAACCGATGCTTGTA
Probe1435_NFKB_28May09_632_AGAT	AGATCGAATGTCCCCAGATTTGGACCGATTGACTTGAGTGACTCTAAACCGATGCTTGTA
Probe1436_NFKB_28May09_633_AGAT	AGATCAGTGGTCCCCAGATTTGGACCGATTGACTTGAGTGACTCTAAACCGATGCTTGTA
Probe1437_NFKB_28May09_634_AGAT	AGATAGATGGTCCCCAGATTTGGACCGATTGACTTGAGTGACTCTAAACCGATGCTTGTA
Probe1438_NFKB_28May09_635_AGAT	AGATAGGAGGTCCCCAGATTTGGACCGATTGACTTGAGTGACTCTAAACCGATGCTTGTA
Probe1439_NFKB_28May09_636_AGAT	AGATAAAAGGTCCCCAGATTTGGACCGATTGACTTGAGTGACTCTAAACCGATGCTTGTA
Probe1440_NFKB_28May09_637_AGAT	AGATCGGTAGTCCCCAGATTTGGACCGATTGACTTGAGTGACTCTAAACCGATGCTTGTA
Probe1441_NFKB_28May09_638_AGAT	AGATAAGTAGTCCCCAGATTTGGACCGATTGACTTGAGTGACTCTAAACCGATGCTTGTA
Probe1442_NFKB_28May09_639_AGAT	AGATCAAGAGTCCCCAGATTTGGACCGATTGACTTGAGTGACTCTAAACCGATGCTTGTA
Probe1443_NFKB_28May09_640_AGAT	AGATAGAAAGTCCCCAGATTTGGACCGATTGACTTGAGTGACTCTAAACCGATGCTTGTA
Probe1444_NFKB_28May09_641_AGAT	AGATGAGTTCTCCCCAGATTTGGACCGATTGACTTGAGTGACTCTAAACCGATGCTTGTA
Probe1445_NFKB_28May09_642_AGAT	AGATGGAGTCTCCCCAGATTTGGACCGATTGACTTGAGTGACTCTAAACCGATGCTTGTA
Probe1446_NFKB_28May09_643_AGAT	AGATAAAGTCTCCCCAGATTTGGACCGATTGACTTGAGTGACTCTAAACCGATGCTTGTA
Probe1447_NFKB_28May09_644_AGAT	AGATAGGATCTCCCCAGATTTGGACCGATTGACTTGAGTGACTCTAAACCGATGCTTGTA
Probe1448_NFKB_28May09_645_AGAT	AGATCGATGCTCCCCAGATTTGGACCGATTGACTTGAGTGACTCTAAACCGATGCTTGTA
Probe1449_NFKB_28May09_646_AGAT	AGATGAGGGCTCCCCAGATTTGGACCGATTGACTTGAGTGACTCTAAACCGATGCTTGTA
Probe1450_NFKB_28May09_647_AGAT	AGATCAGAGCTCCCCAGATTTGGACCGATTGACTTGAGTGACTCTAAACCGATGCTTGTA
Probe1451_NFKB_28May09_648_AGAT	AGATGAAAGCTCCCCAGATTTGGACCGATTGACTTGAGTGACTCTAAACCGATGCTTGTA
Probe1452_NFKB_28May09_649_AGAT	AGATGGGTACTCCCCAGATTTGGACCGATTGACTTGAGTGACTCTAAACCGATGCTTGTA
Probe1453_NFKB_28May09_650_AGAT	AGATGAATACTCCCCAGATTTGGACCGATTGACTTGAGTGACTCTAAACCGATGCTTGTA
Probe1454_NFKB_28May09_651_AGAT	AGATCGGGACTCCCCAGATTTGGACCGATTGACTTGAGTGACTCTAAACCGATGCTTGTA
Probe1455_NFKB_28May09_652_AGAT	AGATAAGGACTCCCCAGATTTGGACCGATTGACTTGAGTGACTCTAAACCGATGCTTGTA
Probe1456_NFKB_28May09_653_AGAT	AGATGAGAACTCCCCAGATTTGGACCGATTGACTTGAGTGACTCTAAACCGATGCTTGTA
Probe1457_NFKB_28May09_654_AGAT	AGATGGAAACTCCCCAGATTTGGACCGATTGACTTGAGTGACTCTAAACCGATGCTTGTA
Probe1458_NFKB_28May09_655_AGAT	AGATGGGTTATCCCCAGATTTGGACCGATTGACTTGAGTGACTCTAAACCGATGCTTGTA
Probe1459_NFKB_28May09_656_AGAT	AGATAAGTTATCCCCAGATTTGGACCGATTGACTTGAGTGACTCTAAACCGATGCTTGTA
Probe1460_NFKB_28May09_657_AGAT	AGATCAATTATCCCCAGATTTGGACCGATTGACTTGAGTGACTCTAAACCGATGCTTGTA
Probe1461_NFKB_28May09_658_AGAT	AGATCGGGTATCCCCAGATTTGGACCGATTGACTTGAGTGACTCTAAACCGATGCTTGTA
Probe1462_NFKB_28May09_659_AGAT	AGATGAGATATCCCCAGATTTGGACCGATTGACTTGAGTGACTCTAAACCGATGCTTGTA
Probe1463_NFKB_28May09_660_AGAT	AGATGAATGATCCCCAGATTTGGACCGATTGACTTGAGTGACTCTAAACCGATGCTTGTA
Probe1464_NFKB_28May09_661_AGAT	AGATCAGGGATCCCCAGATTTGGACCGATTGACTTGAGTGACTCTAAACCGATGCTTGTA
Probe1465_NFKB_28May09_662_AGAT	AGATGGAGGATCCCCAGATTTGGACCGATTGACTTGAGTGACTCTAAACCGATGCTTGTA
Probe1466_NFKB_28May09_663_AGAT	AGATCGAAGATCCCCAGATTTGGACCGATTGACTTGAGTGACTCTAAACCGATGCTTGTA
Probe1467_NFKB_28May09_664_AGAT	AGATGGATAATCCCCAGATTTGGACCGATTGACTTGAGTGACTCTAAACCGATGCTTGTA
Probe1468_NFKB_28May09_665_AGAT	AGATGAAGAATCCCCAGATTTGGACCGATTGACTTGAGTGACTCTAAACCGATGCTTGTA
Probe1469_NFKB_28May09_666_AGAT	AGATCAAAAATCCCCAGATTTGGACCGATTGACTTGAGTGACTCTAAACCGATGCTTGTA
Probe1470_NFKB_28May09_667_AGAT	AGATCAGTTTGCCCCAGATTTGGACCGATTGACTTGAGTGACTCTAAACCGATGCTTGTA
Probe1471_NFKB_28May09_668_AGAT	AGATCGAGTTGCCCCAGATTTGGACCGATTGACTTGAGTGACTCTAAACCGATGCTTGTA
Probe1472_NFKB_28May09_669_AGAT	AGATAAAGTTGCCCCAGATTTGGACCGATTGACTTGAGTGACTCTAAACCGATGCTTGTA
Probe1473_NFKB_28May09_670_AGAT	AGATCGGATTGCCCCAGATTTGGACCGATTGACTTGAGTGACTCTAAACCGATGCTTGTA
Probe1474_NFKB_28May09_671_AGAT	AGATGAGATTGCCCCAGATTTGGACCGATTGACTTGAGTGACTCTAAACCGATGCTTGTA
Probe1475_NFKB_28May09_672_AGAT	AGATAAATGTGCCCCAGATTTGGACCGATTGACTTGAGTGACTCTAAACCGATGCTTGTA
Probe1476_NFKB_28May09_673_AGAT	AGATGGGGGTGCCCCAGATTTGGACCGATTGACTTGAGTGACTCTAAACCGATGCTTGTA
Probe1477_NFKB_28May09_674_AGAT	AGATGAAAGTGCCCCAGATTTGGACCGATTGACTTGAGTGACTCTAAACCGATGCTTGTA
Probe1478_NFKB_28May09_675_AGAT	AGATAAGTATGCCCCAGATTTGGACCGATTGACTTGAGTGACTCTAAACCGATGCTTGTA
Probe1479_NFKB_28May09_676_AGAT	AGATCGGGATGCCCCAGATTTGGACCGATTGACTTGAGTGACTCTAAACCGATGCTTGTA
Probe1480_NFKB_28May09_677_AGAT	AGATGAAGATGCCCCAGATTTGGACCGATTGACTTGAGTGACTCTAAACCGATGCTTGTA
Probe1481_NFKB_28May09_678_AGAT	AGATAGGTTGGCCCCAGATTTGGACCGATTGACTTGAGTGACTCTAAACCGATGCTTGTA
Probe1482_NFKB_28May09_679_AGAT	AGATAAATTGGCCCCAGATTTGGACCGATTGACTTGAGTGACTCTAAACCGATGCTTGTA
Probe1483_NFKB_28May09_680_AGAT	AGATGAAGTGGCCCCAGATTTGGACCGATTGACTTGAGTGACTCTAAACCGATGCTTGTA
Probe1484_NFKB_28May09_681_AGAT	AGATGGGATGGCCCCAGATTTGGACCGATTGACTTGAGTGACTCTAAACCGATGCTTGTA
Probe1485_NFKB_28May09_682_AGAT	AGATCAATGGGCCCCAGATTTGGACCGATTGACTTGAGTGACTCTAAACCGATGCTTGTA
Probe1486_NFKB_28May09_683_AGAT	AGATAAGGGGGCCCCAGATTTGGACCGATTGACTTGAGTGACTCTAAACCGATGCTTGTA
Probe1487_NFKB_28May09_684_AGAT	AGATGGAAGGGCCCCAGATTTGGACCGATTGACTTGAGTGACTCTAAACCGATGCTTGTA
Probe1488_NFKB_28May09_685_AGAT	AGATGGGTAGGCCCCAGATTTGGACCGATTGACTTGAGTGACTCTAAACCGATGCTTGTA
Probe1489_NFKB_28May09_686_AGAT	AGATAGAGAGGCCCCAGATTTGGACCGATTGACTTGAGTGACTCTAAACCGATGCTTGTA
Probe1490_NFKB_28May09_687_AGAT	AGATCAGAAGGCCCCAGATTTGGACCGATTGACTTGAGTGACTCTAAACCGATGCTTGTA
Probe1491_NFKB_28May09_688_AGAT	AGATGAAAAGGCCCCAGATTTGGACCGATTGACTTGAGTGACTCTAAACCGATGCTTGTA
Probe1492_NFKB_28May09_689_AGAT	AGATAGATTCGCCCCAGATTTGGACCGATTGACTTGAGTGACTCTAAACCGATGCTTGTA
Probe1493_NFKB_28May09_690_AGAT	AGATGGGGTCGCCCCAGATTTGGACCGATTGACTTGAGTGACTCTAAACCGATGCTTGTA
Probe1494_NFKB_28May09_691_AGAT	AGATCAGGTCGCCCCAGATTTGGACCGATTGACTTGAGTGACTCTAAACCGATGCTTGTA
Probe1495_NFKB_28May09_692_AGAT	AGATGAAATCGCCCCAGATTTGGACCGATTGACTTGAGTGACTCTAAACCGATGCTTGTA
Probe1496_NFKB_28May09_693_AGAT	AGATGAGTGCGCCCCAGATTTGGACCGATTGACTTGAGTGACTCTAAACCGATGCTTGTA
Probe1497_NFKB_28May09_694_AGAT	AGATGGAGGCGCCCCAGATTTGGACCGATTGACTTGAGTGACTCTAAACCGATGCTTGTA
Probe1498_NFKB_28May09_695_AGAT	AGATAGGAGCGCCCCAGATTTGGACCGATTGACTTGAGTGACTCTAAACCGATGCTTGTA
Probe1499_NFKB_28May09_696_AGAT	AGATCGAAGCGCCCCAGATTTGGACCGATTGACTTGAGTGACTCTAAACCGATGCTTGTA
Probe1500_NFKB_28May09_697_AGAT	AGATAGGTACGCCCCAGATTTGGACCGATTGACTTGAGTGACTCTAAACCGATGCTTGTA
Probe1501_NFKB_28May09_698_AGAT	AGATCAATACGCCCCAGATTTGGACCGATTGACTTGAGTGACTCTAAACCGATGCTTGTA
Probe1502_NFKB_28May09_699_AGAT	AGATCGAGACGCCCCAGATTTGGACCGATTGACTTGAGTGACTCTAAACCGATGCTTGTA
Probe1503_NFKB_28May09_700_AGAT	AGATAAAGACGCCCCAGATTTGGACCGATTGACTTGAGTGACTCTAAACCGATGCTTGTA
Probe1504_NFKB_28May09_701_AGAT	AGATGGATTAGCCCCAGATTTGGACCGATTGACTTGAGTGACTCTAAACCGATGCTTGTA
Probe1505_NFKB_28May09_702_AGAT	AGATAAGGTAGCCCCAGATTTGGACCGATTGACTTGAGTGACTCTAAACCGATGCTTGTA
Probe1506_NFKB_28May09_703_AGAT	AGATCAAATAGCCCCAGATTTGGACCGATTGACTTGAGTGACTCTAAACCGATGCTTGTA
Probe1507_NFKB_28May09_704_AGAT	AGATCGGTGAGCCCCAGATTTGGACCGATTGACTTGAGTGACTCTAAACCGATGCTTGTA
Probe1508_NFKB_28May09_705_AGAT	AGATAGAGGAGCCCCAGATTTGGACCGATTGACTTGAGTGACTCTAAACCGATGCTTGTA
Probe1509_NFKB_28May09_706_AGAT	AGATCAAGGAGCCCCAGATTTGGACCGATTGACTTGAGTGACTCTAAACCGATGCTTGTA
Probe1510_NFKB_28May09_707_AGAT	AGATAAGAGAGCCCCAGATTTGGACCGATTGACTTGAGTGACTCTAAACCGATGCTTGTA
Probe1511_NFKB_28May09_708_AGAT	AGATGAGTAAGCCCCAGATTTGGACCGATTGACTTGAGTGACTCTAAACCGATGCTTGTA
Probe1512_NFKB_28May09_709_AGAT	AGATCGATAAGCCCCAGATTTGGACCGATTGACTTGAGTGACTCTAAACCGATGCTTGTA
Probe1513_NFKB_28May09_710_AGAT	AGATGGGAAAGCCCCAGATTTGGACCGATTGACTTGAGTGACTCTAAACCGATGCTTGTA
Probe1514_NFKB_28May09_711_AGAT	AGATAGAAAAGCCCCAGATTTGGACCGATTGACTTGAGTGACTCTAAACCGATGCTTGTA
Probe1515_NFKB_28May09_712_AGAT	AGATAAATTTCCCCCAGATTTGGACCGATTGACTTGAGTGACTCTAAACCGATGCTTGTA
Probe1516_NFKB_28May09_713_AGAT	AGATCAAATTCCCCCAGATTTGGACCGATTGACTTGAGTGACTCTAAACCGATGCTTGTA
Probe1517_NFKB_28May09_714_AGAT	AGATAGGTGTCCCCCAGATTTGGACCGATTGACTTGAGTGACTCTAAACCGATGCTTGTA
Probe1518_NFKB_28May09_715_AGAT	AGATGGATGTCCCCCAGATTTGGACCGATTGACTTGAGTGACTCTAAACCGATGCTTGTA
Probe1519_NFKB_28May09_716_AGAT	AGATCAGGGTCCCCCAGATTTGGACCGATTGACTTGAGTGACTCTAAACCGATGCTTGTA
Probe1520_NFKB_28May09_717_AGAT	AGATAGAAGTCCCCCAGATTTGGACCGATTGACTTGAGTGACTCTAAACCGATGCTTGTA
Probe1521_NFKB_28May09_718_AGAT	AGATCGGTATCCCCCAGATTTGGACCGATTGACTTGAGTGACTCTAAACCGATGCTTGTA
Probe1522_NFKB_28May09_719_AGAT	AGATGAATATCCCCCAGATTTGGACCGATTGACTTGAGTGACTCTAAACCGATGCTTGTA
Probe1523_NFKB_28May09_720_AGAT	AGATAGAGATCCCCCAGATTTGGACCGATTGACTTGAGTGACTCTAAACCGATGCTTGTA
Probe1524_NFKB_28May09_721_AGAT	AGATAAGAATCCCCCAGATTTGGACCGATTGACTTGAGTGACTCTAAACCGATGCTTGTA
Probe1525_NFKB_28May09_722_AGAT	AGATCGAAATCCCCCAGATTTGGACCGATTGACTTGAGTGACTCTAAACCGATGCTTGTA
Probe1526_NFKB_28May09_723_AGAT	AGATGAGTTGCCCCCAGATTTGGACCGATTGACTTGAGTGACTCTAAACCGATGCTTGTA
Probe1527_NFKB_28May09_724_AGAT	AGATCGGGTGCCCCCAGATTTGGACCGATTGACTTGAGTGACTCTAAACCGATGCTTGTA
Probe1528_NFKB_28May09_725_AGAT	AGATAAAGTGCCCCCAGATTTGGACCGATTGACTTGAGTGACTCTAAACCGATGCTTGTA
Probe1529_NFKB_28May09_726_AGAT	AGATAAGATGCCCCCAGATTTGGACCGATTGACTTGAGTGACTCTAAACCGATGCTTGTA
Probe1530_NFKB_28May09_727_AGAT	AGATGGAATGCCCCCAGATTTGGACCGATTGACTTGAGTGACTCTAAACCGATGCTTGTA
Probe1531_NFKB_28May09_728_AGAT	AGATGGGTGGCCCCCAGATTTGGACCGATTGACTTGAGTGACTCTAAACCGATGCTTGTA
Probe1532_NFKB_28May09_729_AGAT	AGATAAGTGGCCCCCAGATTTGGACCGATTGACTTGAGTGACTCTAAACCGATGCTTGTA
Probe1533_NFKB_28May09_730_AGAT	AGATCGAGGGCCCCCAGATTTGGACCGATTGACTTGAGTGACTCTAAACCGATGCTTGTA
Probe1534_NFKB_28May09_731_AGAT	AGATCGGAGGCCCCCAGATTTGGACCGATTGACTTGAGTGACTCTAAACCGATGCTTGTA
Probe1535_NFKB_28May09_732_AGAT	AGATCAAAGGCCCCCAGATTTGGACCGATTGACTTGAGTGACTCTAAACCGATGCTTGTA
Probe1536_NFKB_28May09_733_AGAT	AGATCGATAGCCCCCAGATTTGGACCGATTGACTTGAGTGACTCTAAACCGATGCTTGTA
Probe1537_NFKB_28May09_734_AGAT	AGATGAGGAGCCCCCAGATTTGGACCGATTGACTTGAGTGACTCTAAACCGATGCTTGTA
Probe1538_NFKB_28May09_735_AGAT	AGATAGGAAGCCCCCAGATTTGGACCGATTGACTTGAGTGACTCTAAACCGATGCTTGTA
Probe1539_NFKB_28May09_736_AGAT	AGATAAAAAGCCCCCAGATTTGGACCGATTGACTTGAGTGACTCTAAACCGATGCTTGTA
Probe1540_NFKB_28May09_737_AGAT	AGATCGGTTCCCCCCAGATTTGGACCGATTGACTTGAGTGACTCTAAACCGATGCTTGTA
Probe1541_NFKB_28May09_738_AGAT	AGATCAATTCCCCCCAGATTTGGACCGATTGACTTGAGTGACTCTAAACCGATGCTTGTA
Probe1542_NFKB_28May09_739_AGAT	AGATAAGGTCCCCCCAGATTTGGACCGATTGACTTGAGTGACTCTAAACCGATGCTTGTA
Probe1543_NFKB_28May09_740_AGAT	AGATAGAATCCCCCCAGATTTGGACCGATTGACTTGAGTGACTCTAAACCGATGCTTGTA
Probe1544_NFKB_28May09_741_AGAT	AGATAAATGCCCCCCAGATTTGGACCGATTGACTTGAGTGACTCTAAACCGATGCTTGTA
Probe1545_NFKB_28May09_742_AGAT	AGATGAAGGCCCCCCAGATTTGGACCGATTGACTTGAGTGACTCTAAACCGATGCTTGTA
Probe1546_NFKB_28May09_743_AGAT	AGATGAGAGCCCCCCAGATTTGGACCGATTGACTTGAGTGACTCTAAACCGATGCTTGTA
Probe1547_NFKB_28May09_744_AGAT	AGATCAGTACCCCCCAGATTTGGACCGATTGACTTGAGTGACTCTAAACCGATGCTTGTA
Probe1548_NFKB_28May09_745_AGAT	AGATGGATACCCCCCAGATTTGGACCGATTGACTTGAGTGACTCTAAACCGATGCTTGTA
Probe1549_NFKB_28May09_746_AGAT	AGATGGGAACCCCCCAGATTTGGACCGATTGACTTGAGTGACTCTAAACCGATGCTTGTA
Probe1550_NFKB_28May09_747_AGAT	AGATCAGTTACCCCCAGATTTGGACCGATTGACTTGAGTGACTCTAAACCGATGCTTGTA
Probe1551_NFKB_28May09_748_AGAT	AGATAGATTACCCCCAGATTTGGACCGATTGACTTGAGTGACTCTAAACCGATGCTTGTA
Probe1552_NFKB_28May09_749_AGAT	AGATGAAGTACCCCCAGATTTGGACCGATTGACTTGAGTGACTCTAAACCGATGCTTGTA
Probe1553_NFKB_28May09_750_AGAT	AGATAGGATACCCCCAGATTTGGACCGATTGACTTGAGTGACTCTAAACCGATGCTTGTA
Probe1554_NFKB_28May09_751_AGAT	AGATCAATGACCCCCAGATTTGGACCGATTGACTTGAGTGACTCTAAACCGATGCTTGTA
Probe1555_NFKB_28May09_752_AGAT	AGATAAGGGACCCCCAGATTTGGACCGATTGACTTGAGTGACTCTAAACCGATGCTTGTA
Probe1556_NFKB_28May09_753_AGAT	AGATCAGAGACCCCCAGATTTGGACCGATTGACTTGAGTGACTCTAAACCGATGCTTGTA
Probe1557_NFKB_28May09_754_AGAT	AGATGAAAGACCCCCAGATTTGGACCGATTGACTTGAGTGACTCTAAACCGATGCTTGTA
Probe1558_NFKB_28May09_755_AGAT	AGATAAATAACCCCCAGATTTGGACCGATTGACTTGAGTGACTCTAAACCGATGCTTGTA
Probe1559_NFKB_28May09_756_AGAT	AGATCGGGAACCCCCAGATTTGGACCGATTGACTTGAGTGACTCTAAACCGATGCTTGTA
Probe1560_NFKB_28May09_757_AGAT	AGATGGAGAACCCCCAGATTTGGACCGATTGACTTGAGTGACTCTAAACCGATGCTTGTA
Probe1561_NFKB_28May09_758_AGAT	AGATCAAGAACCCCCAGATTTGGACCGATTGACTTGAGTGACTCTAAACCGATGCTTGTA
Probe1562_NFKB_28May09_759_AGAT	AGATGAGAAACCCCCAGATTTGGACCGATTGACTTGAGTGACTCTAAACCGATGCTTGTA
Probe1563_NFKB_28May09_760_AGAT	AGATCGGTTTACCCCAGATTTGGACCGATTGACTTGAGTGACTCTAAACCGATGCTTGTA
Probe1564_NFKB_28May09_761_AGAT	AGATCAGGTTACCCCAGATTTGGACCGATTGACTTGAGTGACTCTAAACCGATGCTTGTA
Probe1565_NFKB_28May09_762_AGAT	AGATGGAATTACCCCAGATTTGGACCGATTGACTTGAGTGACTCTAAACCGATGCTTGTA
Probe1566_NFKB_28May09_763_AGAT	AGATGAGTGTACCCCAGATTTGGACCGATTGACTTGAGTGACTCTAAACCGATGCTTGTA
Probe1567_NFKB_28May09_764_AGAT	AGATCGATGTACCCCAGATTTGGACCGATTGACTTGAGTGACTCTAAACCGATGCTTGTA
Probe1568_NFKB_28May09_765_AGAT	AGATCAAAGTACCCCAGATTTGGACCGATTGACTTGAGTGACTCTAAACCGATGCTTGTA
Probe1569_NFKB_28May09_766_AGAT	AGATCAATATACCCCAGATTTGGACCGATTGACTTGAGTGACTCTAAACCGATGCTTGTA
Probe1570_NFKB_28May09_767_AGAT	AGATAAGGATACCCCAGATTTGGACCGATTGACTTGAGTGACTCTAAACCGATGCTTGTA
Probe1571_NFKB_28May09_768_AGAT	AGATCGAGATACCCCAGATTTGGACCGATTGACTTGAGTGACTCTAAACCGATGCTTGTA
Probe1572_NFKB_28May09_769_AGAT	AGATGAGAATACCCCAGATTTGGACCGATTGACTTGAGTGACTCTAAACCGATGCTTGTA
Probe1573_NFKB_28May09_770_AGAT	AGATCGATTGACCCCAGATTTGGACCGATTGACTTGAGTGACTCTAAACCGATGCTTGTA
Probe1574_NFKB_28May09_771_AGAT	AGATGAGGTGACCCCAGATTTGGACCGATTGACTTGAGTGACTCTAAACCGATGCTTGTA
Probe1575_NFKB_28May09_772_AGAT	AGATGGAGTGACCCCAGATTTGGACCGATTGACTTGAGTGACTCTAAACCGATGCTTGTA
Probe1576_NFKB_28May09_773_AGAT	AGATCAGATGACCCCAGATTTGGACCGATTGACTTGAGTGACTCTAAACCGATGCTTGTA
Probe1577_NFKB_28May09_774_AGAT	AGATAGAATGACCCCAGATTTGGACCGATTGACTTGAGTGACTCTAAACCGATGCTTGTA
Probe1578_NFKB_28May09_775_AGAT	AGATAAATGGACCCCAGATTTGGACCGATTGACTTGAGTGACTCTAAACCGATGCTTGTA
Probe1579_NFKB_28May09_776_AGAT	AGATGAAGGGACCCCAGATTTGGACCGATTGACTTGAGTGACTCTAAACCGATGCTTGTA
Probe1580_NFKB_28May09_777_AGAT	AGATGAGAGGACCCCAGATTTGGACCGATTGACTTGAGTGACTCTAAACCGATGCTTGTA
Probe1581_NFKB_28May09_778_AGAT	AGATCAGTAGACCCCAGATTTGGACCGATTGACTTGAGTGACTCTAAACCGATGCTTGTA
Probe1582_NFKB_28May09_779_AGAT	AGATGGATAGACCCCAGATTTGGACCGATTGACTTGAGTGACTCTAAACCGATGCTTGTA
Probe1583_NFKB_28May09_780_AGAT	AGATAAGTTCACCCCAGATTTGGACCGATTGACTTGAGTGACTCTAAACCGATGCTTGTA
Probe1584_NFKB_28May09_781_AGAT	AGATGAATTCACCCCAGATTTGGACCGATTGACTTGAGTGACTCTAAACCGATGCTTGTA
Probe1585_NFKB_28May09_782_AGAT	AGATCAAGTCACCCCAGATTTGGACCGATTGACTTGAGTGACTCTAAACCGATGCTTGTA
Probe1586_NFKB_28May09_783_AGAT	AGATAGGTGCACCCCAGATTTGGACCGATTGACTTGAGTGACTCTAAACCGATGCTTGTA
Probe1587_NFKB_28May09_784_AGAT	AGATCGGGGCACCCCAGATTTGGACCGATTGACTTGAGTGACTCTAAACCGATGCTTGTA
Probe1588_NFKB_28May09_785_AGAT	AGATAAGGGCACCCCAGATTTGGACCGATTGACTTGAGTGACTCTAAACCGATGCTTGTA
Probe1589_NFKB_28May09_786_AGAT	AGATAAAAGCACCCCAGATTTGGACCGATTGACTTGAGTGACTCTAAACCGATGCTTGTA
Probe1590_NFKB_28May09_787_AGAT	AGATAAATACACCCCAGATTTGGACCGATTGACTTGAGTGACTCTAAACCGATGCTTGTA
Probe1591_NFKB_28May09_788_AGAT	AGATGGGGACACCCCAGATTTGGACCGATTGACTTGAGTGACTCTAAACCGATGCTTGTA
Probe1592_NFKB_28May09_789_AGAT	AGATAGAGACACCCCAGATTTGGACCGATTGACTTGAGTGACTCTAAACCGATGCTTGTA
Probe1593_NFKB_28May09_790_AGAT	AGATGAAGACACCCCAGATTTGGACCGATTGACTTGAGTGACTCTAAACCGATGCTTGTA
Probe1594_NFKB_28May09_791_AGAT	AGATAAGAACACCCCAGATTTGGACCGATTGACTTGAGTGACTCTAAACCGATGCTTGTA
Probe1595_NFKB_28May09_792_AGAT	AGATCAAAACACCCCAGATTTGGACCGATTGACTTGAGTGACTCTAAACCGATGCTTGTA
Probe1596_NFKB_28May09_793_AGAT	AGATCGAGTAACCCCAGATTTGGACCGATTGACTTGAGTGACTCTAAACCGATGCTTGTA
Probe1597_NFKB_28May09_794_AGAT	AGATAAAATAACCCCAGATTTGGACCGATTGACTTGAGTGACTCTAAACCGATGCTTGTA
Probe1598_NFKB_28May09_795_AGAT	AGATCAGTGAACCCCAGATTTGGACCGATTGACTTGAGTGACTCTAAACCGATGCTTGTA
Probe1599_NFKB_28May09_796_AGAT	AGATAGATGAACCCCAGATTTGGACCGATTGACTTGAGTGACTCTAAACCGATGCTTGTA
Probe1600_NFKB_28May09_797_AGAT	AGATGGGGGAACCCCAGATTTGGACCGATTGACTTGAGTGACTCTAAACCGATGCTTGTA
Probe1601_NFKB_28May09_798_AGAT	AGATAAAGGAACCCCAGATTTGGACCGATTGACTTGAGTGACTCTAAACCGATGCTTGTA
Probe1602_NFKB_28May09_799_AGAT	AGATGGAAGAACCCCAGATTTGGACCGATTGACTTGAGTGACTCTAAACCGATGCTTGTA
Probe1603_NFKB_28May09_800_AGAT	AGATAGGTAAACCCCAGATTTGGACCGATTGACTTGAGTGACTCTAAACCGATGCTTGTA
Probe1604_NFKB_28May09_801_AGAT	AGATCAGGAAACCCCAGATTTGGACCGATTGACTTGAGTGACTCTAAACCGATGCTTGTA
Probe1605_NFKB_28May09_802_AGAT	AGATCGGAAAACCCCAGATTTGGACCGATTGACTTGAGTGACTCTAAACCGATGCTTGTA
Probe1606_NFKB_28May09_803_AGAT	AGATGAAAAAACCCCAGATTTGGACCGATTGACTTGAGTGACTCTAAACCGATGCTTGTA
Probe1607_NFKB_28May09_1_AGAT	AGATGGAGTTTTCCTAGATTTGGACCGATTGACTTGAGTGACTCTAAACCGATGCTTGTA
Probe1608_NFKB_28May09_2_AGAT	AGATGAGATTTTCCTAGATTTGGACCGATTGACTTGAGTGACTCTAAACCGATGCTTGTA
Probe1609_NFKB_28May09_3_AGAT	AGATAAAATTTTCCTAGATTTGGACCGATTGACTTGAGTGACTCTAAACCGATGCTTGTA
Probe1610_NFKB_28May09_4_AGAT	AGATGGGTGTTTCCTAGATTTGGACCGATTGACTTGAGTGACTCTAAACCGATGCTTGTA
Probe1611_NFKB_28May09_5_AGAT	AGATCAGTGTTTCCTAGATTTGGACCGATTGACTTGAGTGACTCTAAACCGATGCTTGTA
Probe1612_NFKB_28May09_6_AGAT	AGATCAAAGTTTCCTAGATTTGGACCGATTGACTTGAGTGACTCTAAACCGATGCTTGTA
Probe1613_NFKB_28May09_7_AGAT	AGATCGATATTTCCTAGATTTGGACCGATTGACTTGAGTGACTCTAAACCGATGCTTGTA
Probe1614_NFKB_28May09_8_AGAT	AGATAGAGATTTCCTAGATTTGGACCGATTGACTTGAGTGACTCTAAACCGATGCTTGTA
Probe1615_NFKB_28May09_9_AGAT	AGATGAAGATTTCCTAGATTTGGACCGATTGACTTGAGTGACTCTAAACCGATGCTTGTA
Probe1616_NFKB_28May09_10_AGAT	AGATCGGAATTTCCTAGATTTGGACCGATTGACTTGAGTGACTCTAAACCGATGCTTGTA
Probe1617_NFKB_28May09_11_AGAT	AGATAAGAATTTCCTAGATTTGGACCGATTGACTTGAGTGACTCTAAACCGATGCTTGTA
Probe1618_NFKB_28May09_12_AGAT	AGATGGAAATTTCCTAGATTTGGACCGATTGACTTGAGTGACTCTAAACCGATGCTTGTA
Probe1619_NFKB_28May09_13_AGAT	AGATAAGTTGTTCCTAGATTTGGACCGATTGACTTGAGTGACTCTAAACCGATGCTTGTA
Probe1620_NFKB_28May09_14_AGAT	AGATGAATTGTTCCTAGATTTGGACCGATTGACTTGAGTGACTCTAAACCGATGCTTGTA
Probe1621_NFKB_28May09_15_AGAT	AGATGGGGTGTTCCTAGATTTGGACCGATTGACTTGAGTGACTCTAAACCGATGCTTGTA
Probe1622_NFKB_28May09_16_AGAT	AGATCAGATGTTCCTAGATTTGGACCGATTGACTTGAGTGACTCTAAACCGATGCTTGTA
Probe1623_NFKB_28May09_17_AGAT	AGATAGAATGTTCCTAGATTTGGACCGATTGACTTGAGTGACTCTAAACCGATGCTTGTA
Probe1624_NFKB_28May09_18_AGAT	AGATCGGTGGTTCCTAGATTTGGACCGATTGACTTGAGTGACTCTAAACCGATGCTTGTA
Probe1625_NFKB_28May09_19_AGAT	AGATAGATGGTTCCTAGATTTGGACCGATTGACTTGAGTGACTCTAAACCGATGCTTGTA
Probe1626_NFKB_28May09_20_AGAT	AGATCAATGGTTCCTAGATTTGGACCGATTGACTTGAGTGACTCTAAACCGATGCTTGTA
Probe1627_NFKB_28May09_21_AGAT	AGATCAGGGGTTCCTAGATTTGGACCGATTGACTTGAGTGACTCTAAACCGATGCTTGTA
Probe1628_NFKB_28May09_22_AGAT	AGATAAAGGGTTCCTAGATTTGGACCGATTGACTTGAGTGACTCTAAACCGATGCTTGTA
Probe1629_NFKB_28May09_23_AGAT	AGATAAGAGGTTCCTAGATTTGGACCGATTGACTTGAGTGACTCTAAACCGATGCTTGTA
Probe1630_NFKB_28May09_24_AGAT	AGATGGGTAGTTCCTAGATTTGGACCGATTGACTTGAGTGACTCTAAACCGATGCTTGTA
Probe1631_NFKB_28May09_25_AGAT	AGATAGGGAGTTCCTAGATTTGGACCGATTGACTTGAGTGACTCTAAACCGATGCTTGTA
Probe1632_NFKB_28May09_26_AGAT	AGATCGAAAGTTCCTAGATTTGGACCGATTGACTTGAGTGACTCTAAACCGATGCTTGTA
Probe1633_NFKB_28May09_27_AGAT	AGATGAGTTCTTCCTAGATTTGGACCGATTGACTTGAGTGACTCTAAACCGATGCTTGTA
Probe1634_NFKB_28May09_28_AGAT	AGATAGATTCTTCCTAGATTTGGACCGATTGACTTGAGTGACTCTAAACCGATGCTTGTA
Probe1635_NFKB_28May09_29_AGAT	AGATCGGATCTTCCTAGATTTGGACCGATTGACTTGAGTGACTCTAAACCGATGCTTGTA
Probe1636_NFKB_28May09_30_AGAT	AGATCGAGGCTTCCTAGATTTGGACCGATTGACTTGAGTGACTCTAAACCGATGCTTGTA
Probe1637_NFKB_28May09_31_AGAT	AGATGGAAGCTTCCTAGATTTGGACCGATTGACTTGAGTGACTCTAAACCGATGCTTGTA
Probe1638_NFKB_28May09_32_AGAT	AGATGGATACTTCCTAGATTTGGACCGATTGACTTGAGTGACTCTAAACCGATGCTTGTA
Probe1639_NFKB_28May09_33_AGAT	AGATCAATACTTCCTAGATTTGGACCGATTGACTTGAGTGACTCTAAACCGATGCTTGTA
Probe1640_NFKB_28May09_34_AGAT	AGATCAGGACTTCCTAGATTTGGACCGATTGACTTGAGTGACTCTAAACCGATGCTTGTA
Probe1641_NFKB_28May09_35_AGAT	AGATGAGAACTTCCTAGATTTGGACCGATTGACTTGAGTGACTCTAAACCGATGCTTGTA
Probe1642_NFKB_28May09_36_AGAT	AGATCGGGTATTCCTAGATTTGGACCGATTGACTTGAGTGACTCTAAACCGATGCTTGTA
Probe1643_NFKB_28May09_37_AGAT	AGATAAGGTATTCCTAGATTTGGACCGATTGACTTGAGTGACTCTAAACCGATGCTTGTA
Probe1644_NFKB_28May09_38_AGAT	AGATCAAGTATTCCTAGATTTGGACCGATTGACTTGAGTGACTCTAAACCGATGCTTGTA
Probe1645_NFKB_28May09_39_AGAT	AGATAAGTGATTCCTAGATTTGGACCGATTGACTTGAGTGACTCTAAACCGATGCTTGTA
Probe1646_NFKB_28May09_40_AGAT	AGATGGATGATTCCTAGATTTGGACCGATTGACTTGAGTGACTCTAAACCGATGCTTGTA
Probe1647_NFKB_28May09_41_AGAT	AGATGAGGGATTCCTAGATTTGGACCGATTGACTTGAGTGACTCTAAACCGATGCTTGTA
Probe1648_NFKB_28May09_42_AGAT	AGATCAGAGATTCCTAGATTTGGACCGATTGACTTGAGTGACTCTAAACCGATGCTTGTA
Probe1649_NFKB_28May09_43_AGAT	AGATAGAAGATTCCTAGATTTGGACCGATTGACTTGAGTGACTCTAAACCGATGCTTGTA
Probe1650_NFKB_28May09_44_AGAT	AGATAGGTAATTCCTAGATTTGGACCGATTGACTTGAGTGACTCTAAACCGATGCTTGTA
Probe1651_NFKB_28May09_45_AGAT	AGATGAGTAATTCCTAGATTTGGACCGATTGACTTGAGTGACTCTAAACCGATGCTTGTA
Probe1652_NFKB_28May09_46_AGAT	AGATAAATAATTCCTAGATTTGGACCGATTGACTTGAGTGACTCTAAACCGATGCTTGTA
Probe1653_NFKB_28May09_47_AGAT	AGATGAAAAATTCCTAGATTTGGACCGATTGACTTGAGTGACTCTAAACCGATGCTTGTA
Probe1654_NFKB_28May09_48_AGAT	AGATCAGGTTGTCCTAGATTTGGACCGATTGACTTGAGTGACTCTAAACCGATGCTTGTA
Probe1655_NFKB_28May09_49_AGAT	AGATGAAGTTGTCCTAGATTTGGACCGATTGACTTGAGTGACTCTAAACCGATGCTTGTA
Probe1656_NFKB_28May09_50_AGAT	AGATAGGATTGTCCTAGATTTGGACCGATTGACTTGAGTGACTCTAAACCGATGCTTGTA
Probe1657_NFKB_28May09_51_AGAT	AGATAAGTGTGTCCTAGATTTGGACCGATTGACTTGAGTGACTCTAAACCGATGCTTGTA
Probe1658_NFKB_28May09_52_AGAT	AGATCAATGTGTCCTAGATTTGGACCGATTGACTTGAGTGACTCTAAACCGATGCTTGTA
Probe1659_NFKB_28May09_53_AGAT	AGATAGAGGTGTCCTAGATTTGGACCGATTGACTTGAGTGACTCTAAACCGATGCTTGTA
Probe1660_NFKB_28May09_54_AGAT	AGATGGGAGTGTCCTAGATTTGGACCGATTGACTTGAGTGACTCTAAACCGATGCTTGTA
Probe1661_NFKB_28May09_55_AGAT	AGATCGAAGTGTCCTAGATTTGGACCGATTGACTTGAGTGACTCTAAACCGATGCTTGTA
Probe1662_NFKB_28May09_56_AGAT	AGATGAAAGTGTCCTAGATTTGGACCGATTGACTTGAGTGACTCTAAACCGATGCTTGTA
Probe1663_NFKB_28May09_57_AGAT	AGATCGGTATGTCCTAGATTTGGACCGATTGACTTGAGTGACTCTAAACCGATGCTTGTA
Probe1664_NFKB_28May09_58_AGAT	AGATAAATATGTCCTAGATTTGGACCGATTGACTTGAGTGACTCTAAACCGATGCTTGTA
Probe1665_NFKB_28May09_59_AGAT	AGATGAGAATGTCCTAGATTTGGACCGATTGACTTGAGTGACTCTAAACCGATGCTTGTA
Probe1666_NFKB_28May09_60_AGAT	AGATGGGTTGGTCCTAGATTTGGACCGATTGACTTGAGTGACTCTAAACCGATGCTTGTA
Probe1667_NFKB_28May09_61_AGAT	AGATAGATTGGTCCTAGATTTGGACCGATTGACTTGAGTGACTCTAAACCGATGCTTGTA
Probe1668_NFKB_28May09_62_AGAT	AGATGAGGTGGTCCTAGATTTGGACCGATTGACTTGAGTGACTCTAAACCGATGCTTGTA
Probe1669_NFKB_28May09_63_AGAT	AGATGGAATGGTCCTAGATTTGGACCGATTGACTTGAGTGACTCTAAACCGATGCTTGTA
Probe1670_NFKB_28May09_64_AGAT	AGATCAAATGGTCCTAGATTTGGACCGATTGACTTGAGTGACTCTAAACCGATGCTTGTA
Probe1671_NFKB_28May09_65_AGAT	AGATCAGTGGGTCCTAGATTTGGACCGATTGACTTGAGTGACTCTAAACCGATGCTTGTA
Probe1672_NFKB_28May09_66_AGAT	AGATCAAGGGGTCCTAGATTTGGACCGATTGACTTGAGTGACTCTAAACCGATGCTTGTA
Probe1673_NFKB_28May09_67_AGAT	AGATGAATAGGTCCTAGATTTGGACCGATTGACTTGAGTGACTCTAAACCGATGCTTGTA
Probe1674_NFKB_28May09_68_AGAT	AGATGGGGAGGTCCTAGATTTGGACCGATTGACTTGAGTGACTCTAAACCGATGCTTGTA
Probe1675_NFKB_28May09_69_AGAT	AGATCAGGAGGTCCTAGATTTGGACCGATTGACTTGAGTGACTCTAAACCGATGCTTGTA
Probe1676_NFKB_28May09_70_AGAT	AGATAGAGAGGTCCTAGATTTGGACCGATTGACTTGAGTGACTCTAAACCGATGCTTGTA
Probe1677_NFKB_28May09_71_AGAT	AGATAAGAAGGTCCTAGATTTGGACCGATTGACTTGAGTGACTCTAAACCGATGCTTGTA
Probe1678_NFKB_28May09_72_AGAT	AGATCGGGTCGTCCTAGATTTGGACCGATTGACTTGAGTGACTCTAAACCGATGCTTGTA
Probe1679_NFKB_28May09_73_AGAT	AGATGGAGTCGTCCTAGATTTGGACCGATTGACTTGAGTGACTCTAAACCGATGCTTGTA
Probe1680_NFKB_28May09_74_AGAT	AGATAAAGTCGTCCTAGATTTGGACCGATTGACTTGAGTGACTCTAAACCGATGCTTGTA
Probe1681_NFKB_28May09_75_AGAT	AGATGGGATCGTCCTAGATTTGGACCGATTGACTTGAGTGACTCTAAACCGATGCTTGTA
Probe1682_NFKB_28May09_76_AGAT	AGATCAGATCGTCCTAGATTTGGACCGATTGACTTGAGTGACTCTAAACCGATGCTTGTA
Probe1683_NFKB_28May09_77_AGAT	AGATAGGTGCGTCCTAGATTTGGACCGATTGACTTGAGTGACTCTAAACCGATGCTTGTA
Probe1684_NFKB_28May09_78_AGAT	AGATGAGTGCGTCCTAGATTTGGACCGATTGACTTGAGTGACTCTAAACCGATGCTTGTA
Probe1685_NFKB_28May09_79_AGAT	AGATGGATGCGTCCTAGATTTGGACCGATTGACTTGAGTGACTCTAAACCGATGCTTGTA
Probe1686_NFKB_28May09_80_AGAT	AGATAAGGGCGTCCTAGATTTGGACCGATTGACTTGAGTGACTCTAAACCGATGCTTGTA
Probe1687_NFKB_28May09_81_AGAT	AGATCAAAGCGTCCTAGATTTGGACCGATTGACTTGAGTGACTCTAAACCGATGCTTGTA
Probe1688_NFKB_28May09_82_AGAT	AGATAGGGACGTCCTAGATTTGGACCGATTGACTTGAGTGACTCTAAACCGATGCTTGTA
Probe1689_NFKB_28May09_83_AGAT	AGATCGAGACGTCCTAGATTTGGACCGATTGACTTGAGTGACTCTAAACCGATGCTTGTA
Probe1690_NFKB_28May09_84_AGAT	AGATAGAAACGTCCTAGATTTGGACCGATTGACTTGAGTGACTCTAAACCGATGCTTGTA
Probe1691_NFKB_28May09_85_AGAT	AGATGAAAACGTCCTAGATTTGGACCGATTGACTTGAGTGACTCTAAACCGATGCTTGTA
Probe1692_NFKB_28May09_86_AGAT	AGATAAGTTAGTCCTAGATTTGGACCGATTGACTTGAGTGACTCTAAACCGATGCTTGTA
Probe1693_NFKB_28May09_87_AGAT	AGATCGATTAGTCCTAGATTTGGACCGATTGACTTGAGTGACTCTAAACCGATGCTTGTA
Probe1694_NFKB_28May09_88_AGAT	AGATGAATTAGTCCTAGATTTGGACCGATTGACTTGAGTGACTCTAAACCGATGCTTGTA
Probe1695_NFKB_28May09_89_AGAT	AGATGAGATAGTCCTAGATTTGGACCGATTGACTTGAGTGACTCTAAACCGATGCTTGTA
Probe1696_NFKB_28May09_90_AGAT	AGATAAAATAGTCCTAGATTTGGACCGATTGACTTGAGTGACTCTAAACCGATGCTTGTA
Probe1697_NFKB_28May09_91_AGAT	AGATAAATGAGTCCTAGATTTGGACCGATTGACTTGAGTGACTCTAAACCGATGCTTGTA
Probe1698_NFKB_28May09_92_AGAT	AGATAGGGGAGTCCTAGATTTGGACCGATTGACTTGAGTGACTCTAAACCGATGCTTGTA
Probe1699_NFKB_28May09_93_AGAT	AGATCAGGGAGTCCTAGATTTGGACCGATTGACTTGAGTGACTCTAAACCGATGCTTGTA
Probe1700_NFKB_28May09_94_AGAT	AGATGAAGGAGTCCTAGATTTGGACCGATTGACTTGAGTGACTCTAAACCGATGCTTGTA
Probe1701_NFKB_28May09_95_AGAT	AGATCGGAGAGTCCTAGATTTGGACCGATTGACTTGAGTGACTCTAAACCGATGCTTGTA
Probe1702_NFKB_28May09_96_AGAT	AGATAAGAGAGTCCTAGATTTGGACCGATTGACTTGAGTGACTCTAAACCGATGCTTGTA
Probe1703_NFKB_28May09_97_AGAT	AGATGGGTAAGTCCTAGATTTGGACCGATTGACTTGAGTGACTCTAAACCGATGCTTGTA
Probe1704_NFKB_28May09_98_AGAT	AGATCAATAAGTCCTAGATTTGGACCGATTGACTTGAGTGACTCTAAACCGATGCTTGTA
Probe1705_NFKB_28May09_99_AGAT	AGATGGAGAAGTCCTAGATTTGGACCGATTGACTTGAGTGACTCTAAACCGATGCTTGTA
Probe1706_NFKB_28May09_100_AGAT	AGATAAAGAAGTCCTAGATTTGGACCGATTGACTTGAGTGACTCTAAACCGATGCTTGTA
Probe1707_NFKB_28May09_101_AGAT	AGATCAGAAAGTCCTAGATTTGGACCGATTGACTTGAGTGACTCTAAACCGATGCTTGTA
Probe1708_NFKB_28May09_102_AGAT	AGATGAGTTTCTCCTAGATTTGGACCGATTGACTTGAGTGACTCTAAACCGATGCTTGTA
Probe1709_NFKB_28May09_103_AGAT	AGATGGATTTCTCCTAGATTTGGACCGATTGACTTGAGTGACTCTAAACCGATGCTTGTA
Probe1710_NFKB_28May09_104_AGAT	AGATAAAGTTCTCCTAGATTTGGACCGATTGACTTGAGTGACTCTAAACCGATGCTTGTA
Probe1711_NFKB_28May09_105_AGAT	AGATAAGATTCTCCTAGATTTGGACCGATTGACTTGAGTGACTCTAAACCGATGCTTGTA
Probe1712_NFKB_28May09_106_AGAT	AGATCGAATTCTCCTAGATTTGGACCGATTGACTTGAGTGACTCTAAACCGATGCTTGTA
Probe1713_NFKB_28May09_107_AGAT	AGATCGATGTCTCCTAGATTTGGACCGATTGACTTGAGTGACTCTAAACCGATGCTTGTA
Probe1714_NFKB_28May09_108_AGAT	AGATCGGGGTCTCCTAGATTTGGACCGATTGACTTGAGTGACTCTAAACCGATGCTTGTA
Probe1715_NFKB_28May09_109_AGAT	AGATGAAGGTCTCCTAGATTTGGACCGATTGACTTGAGTGACTCTAAACCGATGCTTGTA
Probe1716_NFKB_28May09_110_AGAT	AGATAGAAGTCTCCTAGATTTGGACCGATTGACTTGAGTGACTCTAAACCGATGCTTGTA
Probe1717_NFKB_28May09_111_AGAT	AGATAGATATCTCCTAGATTTGGACCGATTGACTTGAGTGACTCTAAACCGATGCTTGTA
Probe1718_NFKB_28May09_112_AGAT	AGATCAAGATCTCCTAGATTTGGACCGATTGACTTGAGTGACTCTAAACCGATGCTTGTA
Probe1719_NFKB_28May09_113_AGAT	AGATGGGAATCTCCTAGATTTGGACCGATTGACTTGAGTGACTCTAAACCGATGCTTGTA
Probe1720_NFKB_28May09_114_AGAT	AGATCGGTTGCTCCTAGATTTGGACCGATTGACTTGAGTGACTCTAAACCGATGCTTGTA
Probe1721_NFKB_28May09_115_AGAT	AGATAAATTGCTCCTAGATTTGGACCGATTGACTTGAGTGACTCTAAACCGATGCTTGTA
Probe1722_NFKB_28May09_116_AGAT	AGATCAGGTGCTCCTAGATTTGGACCGATTGACTTGAGTGACTCTAAACCGATGCTTGTA
Probe1723_NFKB_28May09_117_AGAT	AGATCGAGTGCTCCTAGATTTGGACCGATTGACTTGAGTGACTCTAAACCGATGCTTGTA
Probe1724_NFKB_28May09_118_AGAT	AGATGAAGTGCTCCTAGATTTGGACCGATTGACTTGAGTGACTCTAAACCGATGCTTGTA
Probe1725_NFKB_28May09_119_AGAT	AGATGGATGGCTCCTAGATTTGGACCGATTGACTTGAGTGACTCTAAACCGATGCTTGTA
Probe1726_NFKB_28May09_120_AGAT	AGATAAGGGGCTCCTAGATTTGGACCGATTGACTTGAGTGACTCTAAACCGATGCTTGTA
Probe1727_NFKB_28May09_121_AGAT	AGATCAAAGGCTCCTAGATTTGGACCGATTGACTTGAGTGACTCTAAACCGATGCTTGTA
Probe1728_NFKB_28May09_122_AGAT	AGATAGGTAGCTCCTAGATTTGGACCGATTGACTTGAGTGACTCTAAACCGATGCTTGTA
Probe1729_NFKB_28May09_123_AGAT	AGATCAGTAGCTCCTAGATTTGGACCGATTGACTTGAGTGACTCTAAACCGATGCTTGTA
Probe1730_NFKB_28May09_124_AGAT	AGATCGATAGCTCCTAGATTTGGACCGATTGACTTGAGTGACTCTAAACCGATGCTTGTA
Probe1731_NFKB_28May09_125_AGAT	AGATGAGGAGCTCCTAGATTTGGACCGATTGACTTGAGTGACTCTAAACCGATGCTTGTA
Probe1732_NFKB_28May09_126_AGAT	AGATGGAGAGCTCCTAGATTTGGACCGATTGACTTGAGTGACTCTAAACCGATGCTTGTA
Probe1733_NFKB_28May09_127_AGAT	AGATCGGAAGCTCCTAGATTTGGACCGATTGACTTGAGTGACTCTAAACCGATGCTTGTA
Probe1734_NFKB_28May09_128_AGAT	AGATAAAAAGCTCCTAGATTTGGACCGATTGACTTGAGTGACTCTAAACCGATGCTTGTA
Probe1735_NFKB_28May09_129_AGAT	AGATGGGTTCCTCCTAGATTTGGACCGATTGACTTGAGTGACTCTAAACCGATGCTTGTA
Probe1736_NFKB_28May09_130_AGAT	AGATCAATTCCTCCTAGATTTGGACCGATTGACTTGAGTGACTCTAAACCGATGCTTGTA
Probe1737_NFKB_28May09_131_AGAT	AGATAAGGTCCTCCTAGATTTGGACCGATTGACTTGAGTGACTCTAAACCGATGCTTGTA
Probe1738_NFKB_28May09_132_AGAT	AGATGAAATCCTCCTAGATTTGGACCGATTGACTTGAGTGACTCTAAACCGATGCTTGTA
Probe1739_NFKB_28May09_133_AGAT	AGATCGGTGCCTCCTAGATTTGGACCGATTGACTTGAGTGACTCTAAACCGATGCTTGTA
Probe1740_NFKB_28May09_134_AGAT	AGATGAATGCCTCCTAGATTTGGACCGATTGACTTGAGTGACTCTAAACCGATGCTTGTA
Probe1741_NFKB_28May09_135_AGAT	AGATGAGGGCCTCCTAGATTTGGACCGATTGACTTGAGTGACTCTAAACCGATGCTTGTA
Probe1742_NFKB_28May09_136_AGAT	AGATAGAGGCCTCCTAGATTTGGACCGATTGACTTGAGTGACTCTAAACCGATGCTTGTA
Probe1743_NFKB_28May09_137_AGAT	AGATAAAAGCCTCCTAGATTTGGACCGATTGACTTGAGTGACTCTAAACCGATGCTTGTA
Probe1744_NFKB_28May09_138_AGAT	AGATAAGTACCTCCTAGATTTGGACCGATTGACTTGAGTGACTCTAAACCGATGCTTGTA
Probe1745_NFKB_28May09_139_AGAT	AGATGAAGACCTCCTAGATTTGGACCGATTGACTTGAGTGACTCTAAACCGATGCTTGTA
Probe1746_NFKB_28May09_140_AGAT	AGATCAGAACCTCCTAGATTTGGACCGATTGACTTGAGTGACTCTAAACCGATGCTTGTA
Probe1747_NFKB_28May09_141_AGAT	AGATGGAAACCTCCTAGATTTGGACCGATTGACTTGAGTGACTCTAAACCGATGCTTGTA
Probe1748_NFKB_28May09_142_AGAT	AGATCAGTTACTCCTAGATTTGGACCGATTGACTTGAGTGACTCTAAACCGATGCTTGTA
Probe1749_NFKB_28May09_143_AGAT	AGATAGATTACTCCTAGATTTGGACCGATTGACTTGAGTGACTCTAAACCGATGCTTGTA
Probe1750_NFKB_28May09_144_AGAT	AGATGGGGTACTCCTAGATTTGGACCGATTGACTTGAGTGACTCTAAACCGATGCTTGTA
Probe1751_NFKB_28May09_145_AGAT	AGATAGGTGACTCCTAGATTTGGACCGATTGACTTGAGTGACTCTAAACCGATGCTTGTA
Probe1752_NFKB_28May09_146_AGAT	AGATCAATGACTCCTAGATTTGGACCGATTGACTTGAGTGACTCTAAACCGATGCTTGTA
Probe1753_NFKB_28May09_147_AGAT	AGATAAAGGACTCCTAGATTTGGACCGATTGACTTGAGTGACTCTAAACCGATGCTTGTA
Probe1754_NFKB_28May09_148_AGAT	AGATGAGAGACTCCTAGATTTGGACCGATTGACTTGAGTGACTCTAAACCGATGCTTGTA
Probe1755_NFKB_28May09_149_AGAT	AGATGGAAGACTCCTAGATTTGGACCGATTGACTTGAGTGACTCTAAACCGATGCTTGTA
Probe1756_NFKB_28May09_150_AGAT	AGATGAATAACTCCTAGATTTGGACCGATTGACTTGAGTGACTCTAAACCGATGCTTGTA
Probe1757_NFKB_28May09_151_AGAT	AGATCGGGAACTCCTAGATTTGGACCGATTGACTTGAGTGACTCTAAACCGATGCTTGTA
Probe1758_NFKB_28May09_152_AGAT	AGATAGAGAACTCCTAGATTTGGACCGATTGACTTGAGTGACTCTAAACCGATGCTTGTA
Probe1759_NFKB_28May09_153_AGAT	AGATAGGAAACTCCTAGATTTGGACCGATTGACTTGAGTGACTCTAAACCGATGCTTGTA
Probe1760_NFKB_28May09_154_AGAT	AGATAGGTTTATCCTAGATTTGGACCGATTGACTTGAGTGACTCTAAACCGATGCTTGTA
Probe1761_NFKB_28May09_155_AGAT	AGATCAATTTATCCTAGATTTGGACCGATTGACTTGAGTGACTCTAAACCGATGCTTGTA
Probe1762_NFKB_28May09_156_AGAT	AGATGAGGTTATCCTAGATTTGGACCGATTGACTTGAGTGACTCTAAACCGATGCTTGTA
Probe1763_NFKB_28May09_157_AGAT	AGATCGAGTTATCCTAGATTTGGACCGATTGACTTGAGTGACTCTAAACCGATGCTTGTA
Probe1764_NFKB_28May09_158_AGAT	AGATAAATGTATCCTAGATTTGGACCGATTGACTTGAGTGACTCTAAACCGATGCTTGTA
Probe1765_NFKB_28May09_159_AGAT	AGATCAGAGTATCCTAGATTTGGACCGATTGACTTGAGTGACTCTAAACCGATGCTTGTA
Probe1766_NFKB_28May09_160_AGAT	AGATGGAAGTATCCTAGATTTGGACCGATTGACTTGAGTGACTCTAAACCGATGCTTGTA
Probe1767_NFKB_28May09_161_AGAT	AGATGAGTATATCCTAGATTTGGACCGATTGACTTGAGTGACTCTAAACCGATGCTTGTA
Probe1768_NFKB_28May09_162_AGAT	AGATAAGGATATCCTAGATTTGGACCGATTGACTTGAGTGACTCTAAACCGATGCTTGTA
Probe1769_NFKB_28May09_163_AGAT	AGATGGAGATATCCTAGATTTGGACCGATTGACTTGAGTGACTCTAAACCGATGCTTGTA
Probe1770_NFKB_28May09_164_AGAT	AGATGAAAATATCCTAGATTTGGACCGATTGACTTGAGTGACTCTAAACCGATGCTTGTA
Probe1771_NFKB_28May09_165_AGAT	AGATAAAGTGATCCTAGATTTGGACCGATTGACTTGAGTGACTCTAAACCGATGCTTGTA
Probe1772_NFKB_28May09_166_AGAT	AGATGAGATGATCCTAGATTTGGACCGATTGACTTGAGTGACTCTAAACCGATGCTTGTA
Probe1773_NFKB_28May09_167_AGAT	AGATCGAATGATCCTAGATTTGGACCGATTGACTTGAGTGACTCTAAACCGATGCTTGTA
Probe1774_NFKB_28May09_168_AGAT	AGATGAGTGGATCCTAGATTTGGACCGATTGACTTGAGTGACTCTAAACCGATGCTTGTA
Probe1775_NFKB_28May09_169_AGAT	AGATCGATGGATCCTAGATTTGGACCGATTGACTTGAGTGACTCTAAACCGATGCTTGTA
Probe1776_NFKB_28May09_170_AGAT	AGATGGAGGGATCCTAGATTTGGACCGATTGACTTGAGTGACTCTAAACCGATGCTTGTA
Probe1777_NFKB_28May09_171_AGAT	AGATAGGAGGATCCTAGATTTGGACCGATTGACTTGAGTGACTCTAAACCGATGCTTGTA
Probe1778_NFKB_28May09_172_AGAT	AGATAAAAGGATCCTAGATTTGGACCGATTGACTTGAGTGACTCTAAACCGATGCTTGTA
Probe1779_NFKB_28May09_173_AGAT	AGATAGATAGATCCTAGATTTGGACCGATTGACTTGAGTGACTCTAAACCGATGCTTGTA
Probe1780_NFKB_28May09_174_AGAT	AGATCGGGAGATCCTAGATTTGGACCGATTGACTTGAGTGACTCTAAACCGATGCTTGTA
Probe1781_NFKB_28May09_175_AGAT	AGATCAAGAGATCCTAGATTTGGACCGATTGACTTGAGTGACTCTAAACCGATGCTTGTA
Probe1782_NFKB_28May09_176_AGAT	AGATCAGAAGATCCTAGATTTGGACCGATTGACTTGAGTGACTCTAAACCGATGCTTGTA
Probe1783_NFKB_28May09_177_AGAT	AGATGGAAAGATCCTAGATTTGGACCGATTGACTTGAGTGACTCTAAACCGATGCTTGTA
Probe1784_NFKB_28May09_178_AGAT	AGATCGGTTCATCCTAGATTTGGACCGATTGACTTGAGTGACTCTAAACCGATGCTTGTA
Probe1785_NFKB_28May09_179_AGAT	AGATGGATTCATCCTAGATTTGGACCGATTGACTTGAGTGACTCTAAACCGATGCTTGTA
Probe1786_NFKB_28May09_180_AGAT	AGATAAATTCATCCTAGATTTGGACCGATTGACTTGAGTGACTCTAAACCGATGCTTGTA
Probe1787_NFKB_28May09_181_AGAT	AGATGGGGTCATCCTAGATTTGGACCGATTGACTTGAGTGACTCTAAACCGATGCTTGTA
Probe1788_NFKB_28May09_182_AGAT	AGATCAGGTCATCCTAGATTTGGACCGATTGACTTGAGTGACTCTAAACCGATGCTTGTA
Probe1789_NFKB_28May09_183_AGAT	AGATAGAGTCATCCTAGATTTGGACCGATTGACTTGAGTGACTCTAAACCGATGCTTGTA
Probe1790_NFKB_28May09_184_AGAT	AGATCAGTGCATCCTAGATTTGGACCGATTGACTTGAGTGACTCTAAACCGATGCTTGTA
Probe1791_NFKB_28May09_185_AGAT	AGATCGGGGCATCCTAGATTTGGACCGATTGACTTGAGTGACTCTAAACCGATGCTTGTA
Probe1792_NFKB_28May09_186_AGAT	AGATGAAGGCATCCTAGATTTGGACCGATTGACTTGAGTGACTCTAAACCGATGCTTGTA
Probe1793_NFKB_28May09_187_AGAT	AGATAAGAGCATCCTAGATTTGGACCGATTGACTTGAGTGACTCTAAACCGATGCTTGTA
Probe1794_NFKB_28May09_188_AGAT	AGATCGAAGCATCCTAGATTTGGACCGATTGACTTGAGTGACTCTAAACCGATGCTTGTA
Probe1795_NFKB_28May09_189_AGAT	AGATAGGTACATCCTAGATTTGGACCGATTGACTTGAGTGACTCTAAACCGATGCTTGTA
Probe1796_NFKB_28May09_190_AGAT	AGATGAATACATCCTAGATTTGGACCGATTGACTTGAGTGACTCTAAACCGATGCTTGTA
Probe1797_NFKB_28May09_191_AGAT	AGATAAAAACATCCTAGATTTGGACCGATTGACTTGAGTGACTCTAAACCGATGCTTGTA
Probe1798_NFKB_28May09_192_AGAT	AGATGAAGTAATCCTAGATTTGGACCGATTGACTTGAGTGACTCTAAACCGATGCTTGTA
Probe1799_NFKB_28May09_193_AGAT	AGATCGGATAATCCTAGATTTGGACCGATTGACTTGAGTGACTCTAAACCGATGCTTGTA
Probe1800_NFKB_28May09_194_AGAT	AGATAAGATAATCCTAGATTTGGACCGATTGACTTGAGTGACTCTAAACCGATGCTTGTA
Probe1801_NFKB_28May09_195_AGAT	AGATAGAATAATCCTAGATTTGGACCGATTGACTTGAGTGACTCTAAACCGATGCTTGTA
Probe1802_NFKB_28May09_196_AGAT	AGATCAAATAATCCTAGATTTGGACCGATTGACTTGAGTGACTCTAAACCGATGCTTGTA
Probe1803_NFKB_28May09_197_AGAT	AGATGGGTGAATCCTAGATTTGGACCGATTGACTTGAGTGACTCTAAACCGATGCTTGTA
Probe1804_NFKB_28May09_198_AGAT	AGATAGATGAATCCTAGATTTGGACCGATTGACTTGAGTGACTCTAAACCGATGCTTGTA
Probe1805_NFKB_28May09_199_AGAT	AGATCGAGGAATCCTAGATTTGGACCGATTGACTTGAGTGACTCTAAACCGATGCTTGTA
Probe1806_NFKB_28May09_200_AGAT	AGATGAAAGAATCCTAGATTTGGACCGATTGACTTGAGTGACTCTAAACCGATGCTTGTA
Probe1807_NFKB_28May09_201_AGAT	AGATCAGTAAATCCTAGATTTGGACCGATTGACTTGAGTGACTCTAAACCGATGCTTGTA
Probe1808_NFKB_28May09_202_AGAT	AGATGAGGAAATCCTAGATTTGGACCGATTGACTTGAGTGACTCTAAACCGATGCTTGTA
Probe1809_NFKB_28May09_203_AGAT	AGATCGAAAAATCCTAGATTTGGACCGATTGACTTGAGTGACTCTAAACCGATGCTTGTA
Probe1810_NFKB_28May09_204_AGAT	AGATCAGGTTTCCCTAGATTTGGACCGATTGACTTGAGTGACTCTAAACCGATGCTTGTA
Probe1811_NFKB_28May09_205_AGAT	AGATCGAGTTTCCCTAGATTTGGACCGATTGACTTGAGTGACTCTAAACCGATGCTTGTA
Probe1812_NFKB_28May09_206_AGAT	AGATAGGATTTCCCTAGATTTGGACCGATTGACTTGAGTGACTCTAAACCGATGCTTGTA
Probe1813_NFKB_28May09_207_AGAT	AGATAGATGTTCCCTAGATTTGGACCGATTGACTTGAGTGACTCTAAACCGATGCTTGTA
Probe1814_NFKB_28May09_208_AGAT	AGATCAATGTTCCCTAGATTTGGACCGATTGACTTGAGTGACTCTAAACCGATGCTTGTA
Probe1815_NFKB_28May09_209_AGAT	AGATGAGGGTTCCCTAGATTTGGACCGATTGACTTGAGTGACTCTAAACCGATGCTTGTA
Probe1816_NFKB_28May09_210_AGAT	AGATCGAAGTTCCCTAGATTTGGACCGATTGACTTGAGTGACTCTAAACCGATGCTTGTA
Probe1817_NFKB_28May09_211_AGAT	AGATGAAAGTTCCCTAGATTTGGACCGATTGACTTGAGTGACTCTAAACCGATGCTTGTA
Probe1818_NFKB_28May09_212_AGAT	AGATAAGTATTCCCTAGATTTGGACCGATTGACTTGAGTGACTCTAAACCGATGCTTGTA
Probe1819_NFKB_28May09_213_AGAT	AGATGAATATTCCCTAGATTTGGACCGATTGACTTGAGTGACTCTAAACCGATGCTTGTA
Probe1820_NFKB_28May09_214_AGAT	AGATGGGGATTCCCTAGATTTGGACCGATTGACTTGAGTGACTCTAAACCGATGCTTGTA
Probe1821_NFKB_28May09_215_AGAT	AGATCAAGATTCCCTAGATTTGGACCGATTGACTTGAGTGACTCTAAACCGATGCTTGTA
Probe1822_NFKB_28May09_216_AGAT	AGATGAGAATTCCCTAGATTTGGACCGATTGACTTGAGTGACTCTAAACCGATGCTTGTA
Probe1823_NFKB_28May09_217_AGAT	AGATCGATTGTCCCTAGATTTGGACCGATTGACTTGAGTGACTCTAAACCGATGCTTGTA
Probe1824_NFKB_28May09_218_AGAT	AGATAAATTGTCCCTAGATTTGGACCGATTGACTTGAGTGACTCTAAACCGATGCTTGTA
Probe1825_NFKB_28May09_219_AGAT	AGATAAGGTGTCCCTAGATTTGGACCGATTGACTTGAGTGACTCTAAACCGATGCTTGTA
Probe1826_NFKB_28May09_220_AGAT	AGATAGAGTGTCCCTAGATTTGGACCGATTGACTTGAGTGACTCTAAACCGATGCTTGTA
Probe1827_NFKB_28May09_221_AGAT	AGATGAAGTGTCCCTAGATTTGGACCGATTGACTTGAGTGACTCTAAACCGATGCTTGTA
Probe1828_NFKB_28May09_222_AGAT	AGATAGGTGGTCCCTAGATTTGGACCGATTGACTTGAGTGACTCTAAACCGATGCTTGTA
Probe1829_NFKB_28May09_223_AGAT	AGATCGGGGGTCCCTAGATTTGGACCGATTGACTTGAGTGACTCTAAACCGATGCTTGTA
Probe1830_NFKB_28May09_224_AGAT	AGATGGAGGGTCCCTAGATTTGGACCGATTGACTTGAGTGACTCTAAACCGATGCTTGTA
Probe1831_NFKB_28May09_225_AGAT	AGATCAAGGGTCCCTAGATTTGGACCGATTGACTTGAGTGACTCTAAACCGATGCTTGTA
Probe1832_NFKB_28May09_226_AGAT	AGATGAGAGGTCCCTAGATTTGGACCGATTGACTTGAGTGACTCTAAACCGATGCTTGTA
Probe1833_NFKB_28May09_227_AGAT	AGATGAGTAGTCCCTAGATTTGGACCGATTGACTTGAGTGACTCTAAACCGATGCTTGTA
Probe1834_NFKB_28May09_228_AGAT	AGATGGATAGTCCCTAGATTTGGACCGATTGACTTGAGTGACTCTAAACCGATGCTTGTA
Probe1835_NFKB_28May09_229_AGAT	AGATCAGAAGTCCCTAGATTTGGACCGATTGACTTGAGTGACTCTAAACCGATGCTTGTA
Probe1836_NFKB_28May09_230_AGAT	AGATGAAAAGTCCCTAGATTTGGACCGATTGACTTGAGTGACTCTAAACCGATGCTTGTA
Probe1837_NFKB_28May09_231_AGAT	AGATCAGTTCTCCCTAGATTTGGACCGATTGACTTGAGTGACTCTAAACCGATGCTTGTA
Probe1838_NFKB_28May09_232_AGAT	AGATGGGGTCTCCCTAGATTTGGACCGATTGACTTGAGTGACTCTAAACCGATGCTTGTA
Probe1839_NFKB_28May09_233_AGAT	AGATAAGATCTCCCTAGATTTGGACCGATTGACTTGAGTGACTCTAAACCGATGCTTGTA
Probe1840_NFKB_28May09_234_AGAT	AGATCAAATCTCCCTAGATTTGGACCGATTGACTTGAGTGACTCTAAACCGATGCTTGTA
Probe1841_NFKB_28May09_235_AGAT	AGATGGGTGCTCCCTAGATTTGGACCGATTGACTTGAGTGACTCTAAACCGATGCTTGTA
Probe1842_NFKB_28May09_236_AGAT	AGATAAGTGCTCCCTAGATTTGGACCGATTGACTTGAGTGACTCTAAACCGATGCTTGTA
Probe1843_NFKB_28May09_237_AGAT	AGATCAGGGCTCCCTAGATTTGGACCGATTGACTTGAGTGACTCTAAACCGATGCTTGTA
Probe1844_NFKB_28May09_238_AGAT	AGATGAAGGCTCCCTAGATTTGGACCGATTGACTTGAGTGACTCTAAACCGATGCTTGTA
Probe1845_NFKB_28May09_239_AGAT	AGATAGAAGCTCCCTAGATTTGGACCGATTGACTTGAGTGACTCTAAACCGATGCTTGTA
Probe1846_NFKB_28May09_240_AGAT	AGATCGGTACTCCCTAGATTTGGACCGATTGACTTGAGTGACTCTAAACCGATGCTTGTA
Probe1847_NFKB_28May09_241_AGAT	AGATAAAGACTCCCTAGATTTGGACCGATTGACTTGAGTGACTCTAAACCGATGCTTGTA
Probe1848_NFKB_28May09_242_AGAT	AGATCGGTTATCCCTAGATTTGGACCGATTGACTTGAGTGACTCTAAACCGATGCTTGTA
Probe1849_NFKB_28May09_243_AGAT	AGATGAGTTATCCCTAGATTTGGACCGATTGACTTGAGTGACTCTAAACCGATGCTTGTA
Probe1850_NFKB_28May09_244_AGAT	AGATAGATTATCCCTAGATTTGGACCGATTGACTTGAGTGACTCTAAACCGATGCTTGTA
Probe1851_NFKB_28May09_245_AGAT	AGATGGAATATCCCTAGATTTGGACCGATTGACTTGAGTGACTCTAAACCGATGCTTGTA
Probe1852_NFKB_28May09_246_AGAT	AGATAGGGGATCCCTAGATTTGGACCGATTGACTTGAGTGACTCTAAACCGATGCTTGTA
Probe1853_NFKB_28May09_247_AGAT	AGATAAAGGATCCCTAGATTTGGACCGATTGACTTGAGTGACTCTAAACCGATGCTTGTA
Probe1854_NFKB_28May09_248_AGAT	AGATAAGAGATCCCTAGATTTGGACCGATTGACTTGAGTGACTCTAAACCGATGCTTGTA
Probe1855_NFKB_28May09_249_AGAT	AGATCAATAATCCCTAGATTTGGACCGATTGACTTGAGTGACTCTAAACCGATGCTTGTA
Probe1856_NFKB_28May09_250_AGAT	AGATGAGGAATCCCTAGATTTGGACCGATTGACTTGAGTGACTCTAAACCGATGCTTGTA
Probe1857_NFKB_28May09_251_AGAT	AGATCGAGAATCCCTAGATTTGGACCGATTGACTTGAGTGACTCTAAACCGATGCTTGTA
Probe1858_NFKB_28May09_252_AGAT	AGATCGGAAATCCCTAGATTTGGACCGATTGACTTGAGTGACTCTAAACCGATGCTTGTA
Probe1859_NFKB_28May09_253_AGAT	AGATAGAAAATCCCTAGATTTGGACCGATTGACTTGAGTGACTCTAAACCGATGCTTGTA
Probe1860_NFKB_28May09_254_AGAT	AGATGGGTTTGCCCTAGATTTGGACCGATTGACTTGAGTGACTCTAAACCGATGCTTGTA
Probe1861_NFKB_28May09_255_AGAT	AGATAAATTTGCCCTAGATTTGGACCGATTGACTTGAGTGACTCTAAACCGATGCTTGTA
Probe1862_NFKB_28May09_256_AGAT	AGATAGGGTTGCCCTAGATTTGGACCGATTGACTTGAGTGACTCTAAACCGATGCTTGTA
Probe1863_NFKB_28May09_257_AGAT	AGATGAGGTTGCCCTAGATTTGGACCGATTGACTTGAGTGACTCTAAACCGATGCTTGTA
Probe1864_NFKB_28May09_258_AGAT	AGATAGAATTGCCCTAGATTTGGACCGATTGACTTGAGTGACTCTAAACCGATGCTTGTA
Probe1865_NFKB_28May09_259_AGAT	AGATGAAATTGCCCTAGATTTGGACCGATTGACTTGAGTGACTCTAAACCGATGCTTGTA
Probe1866_NFKB_28May09_260_AGAT	AGATAGGTGTGCCCTAGATTTGGACCGATTGACTTGAGTGACTCTAAACCGATGCTTGTA
Probe1867_NFKB_28May09_261_AGAT	AGATGAGTGTGCCCTAGATTTGGACCGATTGACTTGAGTGACTCTAAACCGATGCTTGTA
Probe1868_NFKB_28May09_262_AGAT	AGATAAGGGTGCCCTAGATTTGGACCGATTGACTTGAGTGACTCTAAACCGATGCTTGTA
Probe1869_NFKB_28May09_263_AGAT	AGATCGAGGTGCCCTAGATTTGGACCGATTGACTTGAGTGACTCTAAACCGATGCTTGTA
Probe1870_NFKB_28May09_264_AGAT	AGATGAAGGTGCCCTAGATTTGGACCGATTGACTTGAGTGACTCTAAACCGATGCTTGTA
Probe1871_NFKB_28May09_265_AGAT	AGATCAGAGTGCCCTAGATTTGGACCGATTGACTTGAGTGACTCTAAACCGATGCTTGTA
Probe1872_NFKB_28May09_266_AGAT	AGATGGATATGCCCTAGATTTGGACCGATTGACTTGAGTGACTCTAAACCGATGCTTGTA
Probe1873_NFKB_28May09_267_AGAT	AGATAGAGATGCCCTAGATTTGGACCGATTGACTTGAGTGACTCTAAACCGATGCTTGTA
Probe1874_NFKB_28May09_268_AGAT	AGATAGGAATGCCCTAGATTTGGACCGATTGACTTGAGTGACTCTAAACCGATGCTTGTA
Probe1875_NFKB_28May09_269_AGAT	AGATCAAAATGCCCTAGATTTGGACCGATTGACTTGAGTGACTCTAAACCGATGCTTGTA
Probe1876_NFKB_28May09_270_AGAT	AGATGAGTTGGCCCTAGATTTGGACCGATTGACTTGAGTGACTCTAAACCGATGCTTGTA
Probe1877_NFKB_28May09_271_AGAT	AGATGGAGTGGCCCTAGATTTGGACCGATTGACTTGAGTGACTCTAAACCGATGCTTGTA
Probe1878_NFKB_28May09_272_AGAT	AGATCAAGTGGCCCTAGATTTGGACCGATTGACTTGAGTGACTCTAAACCGATGCTTGTA
Probe1879_NFKB_28May09_273_AGAT	AGATCGGATGGCCCTAGATTTGGACCGATTGACTTGAGTGACTCTAAACCGATGCTTGTA
Probe1880_NFKB_28May09_274_AGAT	AGATAAGATGGCCCTAGATTTGGACCGATTGACTTGAGTGACTCTAAACCGATGCTTGTA
Probe1881_NFKB_28May09_275_AGAT	AGATGGGTGGGCCCTAGATTTGGACCGATTGACTTGAGTGACTCTAAACCGATGCTTGTA
Probe1882_NFKB_28May09_276_AGAT	AGATAAGTGGGCCCTAGATTTGGACCGATTGACTTGAGTGACTCTAAACCGATGCTTGTA
Probe1883_NFKB_28May09_277_AGAT	AGATCGATGGGCCCTAGATTTGGACCGATTGACTTGAGTGACTCTAAACCGATGCTTGTA
Probe1884_NFKB_28May09_278_AGAT	AGATAGGGGGGCCCTAGATTTGGACCGATTGACTTGAGTGACTCTAAACCGATGCTTGTA
Probe1885_NFKB_28May09_279_AGAT	AGATAAAAGGGCCCTAGATTTGGACCGATTGACTTGAGTGACTCTAAACCGATGCTTGTA
Probe1886_NFKB_28May09_280_AGAT	AGATAGGTAGGCCCTAGATTTGGACCGATTGACTTGAGTGACTCTAAACCGATGCTTGTA
Probe1887_NFKB_28May09_281_AGAT	AGATGAGGAGGCCCTAGATTTGGACCGATTGACTTGAGTGACTCTAAACCGATGCTTGTA
Probe1888_NFKB_28May09_282_AGAT	AGATCGAAAGGCCCTAGATTTGGACCGATTGACTTGAGTGACTCTAAACCGATGCTTGTA
Probe1889_NFKB_28May09_283_AGAT	AGATAGGTTCGCCCTAGATTTGGACCGATTGACTTGAGTGACTCTAAACCGATGCTTGTA
Probe1890_NFKB_28May09_284_AGAT	AGATGAATTCGCCCTAGATTTGGACCGATTGACTTGAGTGACTCTAAACCGATGCTTGTA
Probe1891_NFKB_28May09_285_AGAT	AGATCGAATCGCCCTAGATTTGGACCGATTGACTTGAGTGACTCTAAACCGATGCTTGTA
Probe1892_NFKB_28May09_286_AGAT	AGATAAAATCGCCCTAGATTTGGACCGATTGACTTGAGTGACTCTAAACCGATGCTTGTA
Probe1893_NFKB_28May09_287_AGAT	AGATAGATGCGCCCTAGATTTGGACCGATTGACTTGAGTGACTCTAAACCGATGCTTGTA
Probe1894_NFKB_28May09_288_AGAT	AGATGGGGGCGCCCTAGATTTGGACCGATTGACTTGAGTGACTCTAAACCGATGCTTGTA
Probe1895_NFKB_28May09_289_AGAT	AGATCGGAGCGCCCTAGATTTGGACCGATTGACTTGAGTGACTCTAAACCGATGCTTGTA
Probe1896_NFKB_28May09_290_AGAT	AGATGAGAGCGCCCTAGATTTGGACCGATTGACTTGAGTGACTCTAAACCGATGCTTGTA
Probe1897_NFKB_28May09_291_AGAT	AGATCAGTACGCCCTAGATTTGGACCGATTGACTTGAGTGACTCTAAACCGATGCTTGTA
Probe1898_NFKB_28May09_292_AGAT	AGATAAATACGCCCTAGATTTGGACCGATTGACTTGAGTGACTCTAAACCGATGCTTGTA
Probe1899_NFKB_28May09_293_AGAT	AGATAAGGACGCCCTAGATTTGGACCGATTGACTTGAGTGACTCTAAACCGATGCTTGTA
Probe1900_NFKB_28May09_294_AGAT	AGATGGAGACGCCCTAGATTTGGACCGATTGACTTGAGTGACTCTAAACCGATGCTTGTA
Probe1901_NFKB_28May09_295_AGAT	AGATCAAGACGCCCTAGATTTGGACCGATTGACTTGAGTGACTCTAAACCGATGCTTGTA
Probe1902_NFKB_28May09_296_AGAT	AGATGGGAACGCCCTAGATTTGGACCGATTGACTTGAGTGACTCTAAACCGATGCTTGTA
Probe1903_NFKB_28May09_297_AGAT	AGATAGAGTAGCCCTAGATTTGGACCGATTGACTTGAGTGACTCTAAACCGATGCTTGTA
Probe1904_NFKB_28May09_298_AGAT	AGATAGGATAGCCCTAGATTTGGACCGATTGACTTGAGTGACTCTAAACCGATGCTTGTA
Probe1905_NFKB_28May09_299_AGAT	AGATCAGATAGCCCTAGATTTGGACCGATTGACTTGAGTGACTCTAAACCGATGCTTGTA
Probe1906_NFKB_28May09_300_AGAT	AGATGAATGAGCCCTAGATTTGGACCGATTGACTTGAGTGACTCTAAACCGATGCTTGTA
Probe1907_NFKB_28May09_301_AGAT	AGATGAGGGAGCCCTAGATTTGGACCGATTGACTTGAGTGACTCTAAACCGATGCTTGTA
Probe1908_NFKB_28May09_302_AGAT	AGATGGAAGAGCCCTAGATTTGGACCGATTGACTTGAGTGACTCTAAACCGATGCTTGTA
Probe1909_NFKB_28May09_303_AGAT	AGATAGATAAGCCCTAGATTTGGACCGATTGACTTGAGTGACTCTAAACCGATGCTTGTA
Probe1910_NFKB_28May09_304_AGAT	AGATCGGGAAGCCCTAGATTTGGACCGATTGACTTGAGTGACTCTAAACCGATGCTTGTA
Probe1911_NFKB_28May09_305_AGAT	AGATGAAGAAGCCCTAGATTTGGACCGATTGACTTGAGTGACTCTAAACCGATGCTTGTA
Probe1912_NFKB_28May09_306_AGAT	AGATAAGAAAGCCCTAGATTTGGACCGATTGACTTGAGTGACTCTAAACCGATGCTTGTA
Probe1913_NFKB_28May09_307_AGAT	AGATAAGTTTCCCCTAGATTTGGACCGATTGACTTGAGTGACTCTAAACCGATGCTTGTA
Probe1914_NFKB_28May09_308_AGAT	AGATCGATTTCCCCTAGATTTGGACCGATTGACTTGAGTGACTCTAAACCGATGCTTGTA
Probe1915_NFKB_28May09_309_AGAT	AGATGGAGTTCCCCTAGATTTGGACCGATTGACTTGAGTGACTCTAAACCGATGCTTGTA
Probe1916_NFKB_28May09_310_AGAT	AGATCAAGTTCCCCTAGATTTGGACCGATTGACTTGAGTGACTCTAAACCGATGCTTGTA
Probe1917_NFKB_28May09_311_AGAT	AGATAAAGGTCCCCTAGATTTGGACCGATTGACTTGAGTGACTCTAAACCGATGCTTGTA
Probe1918_NFKB_28May09_312_AGAT	AGATCAAAGTCCCCTAGATTTGGACCGATTGACTTGAGTGACTCTAAACCGATGCTTGTA
Probe1919_NFKB_28May09_313_AGAT	AGATGAGTATCCCCTAGATTTGGACCGATTGACTTGAGTGACTCTAAACCGATGCTTGTA
Probe1920_NFKB_28May09_314_AGAT	AGATCAGGATCCCCTAGATTTGGACCGATTGACTTGAGTGACTCTAAACCGATGCTTGTA
Probe1921_NFKB_28May09_315_AGAT	AGATCGGAATCCCCTAGATTTGGACCGATTGACTTGAGTGACTCTAAACCGATGCTTGTA
Probe1922_NFKB_28May09_316_AGAT	AGATGGAAATCCCCTAGATTTGGACCGATTGACTTGAGTGACTCTAAACCGATGCTTGTA
Probe1923_NFKB_28May09_317_AGAT	AGATAAAAATCCCCTAGATTTGGACCGATTGACTTGAGTGACTCTAAACCGATGCTTGTA
Probe1924_NFKB_28May09_318_AGAT	AGATAGGGTGCCCCTAGATTTGGACCGATTGACTTGAGTGACTCTAAACCGATGCTTGTA
Probe1925_NFKB_28May09_319_AGAT	AGATGGGATGCCCCTAGATTTGGACCGATTGACTTGAGTGACTCTAAACCGATGCTTGTA
Probe1926_NFKB_28May09_320_AGAT	AGATCAAATGCCCCTAGATTTGGACCGATTGACTTGAGTGACTCTAAACCGATGCTTGTA
Probe1927_NFKB_28May09_321_AGAT	AGATGAATGGCCCCTAGATTTGGACCGATTGACTTGAGTGACTCTAAACCGATGCTTGTA
Probe1928_NFKB_28May09_322_AGAT	AGATGGGGGGCCCCTAGATTTGGACCGATTGACTTGAGTGACTCTAAACCGATGCTTGTA
Probe1929_NFKB_28May09_323_AGAT	AGATAAGAGGCCCCTAGATTTGGACCGATTGACTTGAGTGACTCTAAACCGATGCTTGTA
Probe1930_NFKB_28May09_324_AGAT	AGATAGAAGGCCCCTAGATTTGGACCGATTGACTTGAGTGACTCTAAACCGATGCTTGTA
Probe1931_NFKB_28May09_325_AGAT	AGATCGGTAGCCCCTAGATTTGGACCGATTGACTTGAGTGACTCTAAACCGATGCTTGTA
Probe1932_NFKB_28May09_326_AGAT	AGATCAATAGCCCCTAGATTTGGACCGATTGACTTGAGTGACTCTAAACCGATGCTTGTA
Probe1933_NFKB_28May09_327_AGAT	AGATCGAGAGCCCCTAGATTTGGACCGATTGACTTGAGTGACTCTAAACCGATGCTTGTA
Probe1934_NFKB_28May09_328_AGAT	AGATGAAGAGCCCCTAGATTTGGACCGATTGACTTGAGTGACTCTAAACCGATGCTTGTA
Probe1935_NFKB_28May09_329_AGAT	AGATGAGAAGCCCCTAGATTTGGACCGATTGACTTGAGTGACTCTAAACCGATGCTTGTA
Probe1936_NFKB_28May09_330_AGAT	AGATGGATTCCCCCTAGATTTGGACCGATTGACTTGAGTGACTCTAAACCGATGCTTGTA
Probe1937_NFKB_28May09_331_AGAT	AGATGAGGTCCCCCTAGATTTGGACCGATTGACTTGAGTGACTCTAAACCGATGCTTGTA
Probe1938_NFKB_28May09_332_AGAT	AGATCGAGTCCCCCTAGATTTGGACCGATTGACTTGAGTGACTCTAAACCGATGCTTGTA
Probe1939_NFKB_28May09_333_AGAT	AGATAAAGTCCCCCTAGATTTGGACCGATTGACTTGAGTGACTCTAAACCGATGCTTGTA
Probe1940_NFKB_28May09_334_AGAT	AGATCAGATCCCCCTAGATTTGGACCGATTGACTTGAGTGACTCTAAACCGATGCTTGTA
Probe1941_NFKB_28May09_335_AGAT	AGATGAGTGCCCCCTAGATTTGGACCGATTGACTTGAGTGACTCTAAACCGATGCTTGTA
Probe1942_NFKB_28May09_336_AGAT	AGATAAGGGCCCCCTAGATTTGGACCGATTGACTTGAGTGACTCTAAACCGATGCTTGTA
Probe1943_NFKB_28May09_337_AGAT	AGATCAAGGCCCCCTAGATTTGGACCGATTGACTTGAGTGACTCTAAACCGATGCTTGTA
Probe1944_NFKB_28May09_338_AGAT	AGATAGGAGCCCCCTAGATTTGGACCGATTGACTTGAGTGACTCTAAACCGATGCTTGTA
Probe1945_NFKB_28May09_339_AGAT	AGATAGATACCCCCTAGATTTGGACCGATTGACTTGAGTGACTCTAAACCGATGCTTGTA
Probe1946_NFKB_28May09_340_AGAT	AGATCGGGACCCCCTAGATTTGGACCGATTGACTTGAGTGACTCTAAACCGATGCTTGTA
Probe1947_NFKB_28May09_341_AGAT	AGATAAGAACCCCCTAGATTTGGACCGATTGACTTGAGTGACTCTAAACCGATGCTTGTA
Probe1948_NFKB_28May09_342_AGAT	AGATCGAAACCCCCTAGATTTGGACCGATTGACTTGAGTGACTCTAAACCGATGCTTGTA
Probe1949_NFKB_28May09_343_AGAT	AGATGAAAACCCCCTAGATTTGGACCGATTGACTTGAGTGACTCTAAACCGATGCTTGTA
Probe1950_NFKB_28May09_344_AGAT	AGATAGGTTACCCCTAGATTTGGACCGATTGACTTGAGTGACTCTAAACCGATGCTTGTA
Probe1951_NFKB_28May09_345_AGAT	AGATCAATTACCCCTAGATTTGGACCGATTGACTTGAGTGACTCTAAACCGATGCTTGTA
Probe1952_NFKB_28May09_346_AGAT	AGATCAGGTACCCCTAGATTTGGACCGATTGACTTGAGTGACTCTAAACCGATGCTTGTA
Probe1953_NFKB_28May09_347_AGAT	AGATGAGATACCCCTAGATTTGGACCGATTGACTTGAGTGACTCTAAACCGATGCTTGTA
Probe1954_NFKB_28May09_348_AGAT	AGATCGAATACCCCTAGATTTGGACCGATTGACTTGAGTGACTCTAAACCGATGCTTGTA
Probe1955_NFKB_28May09_349_AGAT	AGATAAAATACCCCTAGATTTGGACCGATTGACTTGAGTGACTCTAAACCGATGCTTGTA
Probe1956_NFKB_28May09_350_AGAT	AGATCAGTGACCCCTAGATTTGGACCGATTGACTTGAGTGACTCTAAACCGATGCTTGTA
Probe1957_NFKB_28May09_351_AGAT	AGATCGATGACCCCTAGATTTGGACCGATTGACTTGAGTGACTCTAAACCGATGCTTGTA
Probe1958_NFKB_28May09_352_AGAT	AGATAAATGACCCCTAGATTTGGACCGATTGACTTGAGTGACTCTAAACCGATGCTTGTA
Probe1959_NFKB_28May09_353_AGAT	AGATCGGGGACCCCTAGATTTGGACCGATTGACTTGAGTGACTCTAAACCGATGCTTGTA
Probe1960_NFKB_28May09_354_AGAT	AGATGGAGGACCCCTAGATTTGGACCGATTGACTTGAGTGACTCTAAACCGATGCTTGTA
Probe1961_NFKB_28May09_355_AGAT	AGATGGGTAACCCCTAGATTTGGACCGATTGACTTGAGTGACTCTAAACCGATGCTTGTA
Probe1962_NFKB_28May09_356_AGAT	AGATAAGGAACCCCTAGATTTGGACCGATTGACTTGAGTGACTCTAAACCGATGCTTGTA
Probe1963_NFKB_28May09_357_AGAT	AGATCAAAAACCCCTAGATTTGGACCGATTGACTTGAGTGACTCTAAACCGATGCTTGTA
Probe1964_NFKB_28May09_358_AGAT	AGATGAATTTACCCTAGATTTGGACCGATTGACTTGAGTGACTCTAAACCGATGCTTGTA
Probe1965_NFKB_28May09_359_AGAT	AGATCGGGTTACCCTAGATTTGGACCGATTGACTTGAGTGACTCTAAACCGATGCTTGTA
Probe1966_NFKB_28May09_360_AGAT	AGATAAAGTTACCCTAGATTTGGACCGATTGACTTGAGTGACTCTAAACCGATGCTTGTA
Probe1967_NFKB_28May09_361_AGAT	AGATGAGATTACCCTAGATTTGGACCGATTGACTTGAGTGACTCTAAACCGATGCTTGTA
Probe1968_NFKB_28May09_362_AGAT	AGATCAAATTACCCTAGATTTGGACCGATTGACTTGAGTGACTCTAAACCGATGCTTGTA
Probe1969_NFKB_28May09_363_AGAT	AGATCGGTGTACCCTAGATTTGGACCGATTGACTTGAGTGACTCTAAACCGATGCTTGTA
Probe1970_NFKB_28May09_364_AGAT	AGATGGAGGTACCCTAGATTTGGACCGATTGACTTGAGTGACTCTAAACCGATGCTTGTA
Probe1971_NFKB_28May09_365_AGAT	AGATCAAGGTACCCTAGATTTGGACCGATTGACTTGAGTGACTCTAAACCGATGCTTGTA
Probe1972_NFKB_28May09_366_AGAT	AGATAAGAGTACCCTAGATTTGGACCGATTGACTTGAGTGACTCTAAACCGATGCTTGTA
Probe1973_NFKB_28May09_367_AGAT	AGATAGGTATACCCTAGATTTGGACCGATTGACTTGAGTGACTCTAAACCGATGCTTGTA
Probe1974_NFKB_28May09_368_AGAT	AGATGAAGATACCCTAGATTTGGACCGATTGACTTGAGTGACTCTAAACCGATGCTTGTA
Probe1975_NFKB_28May09_369_AGAT	AGATCAGAATACCCTAGATTTGGACCGATTGACTTGAGTGACTCTAAACCGATGCTTGTA
Probe1976_NFKB_28May09_370_AGAT	AGATAGAAATACCCTAGATTTGGACCGATTGACTTGAGTGACTCTAAACCGATGCTTGTA
Probe1977_NFKB_28May09_371_AGAT	AGATGGGTTGACCCTAGATTTGGACCGATTGACTTGAGTGACTCTAAACCGATGCTTGTA
Probe1978_NFKB_28May09_372_AGAT	AGATCAGTTGACCCTAGATTTGGACCGATTGACTTGAGTGACTCTAAACCGATGCTTGTA
Probe1979_NFKB_28May09_373_AGAT	AGATAGATTGACCCTAGATTTGGACCGATTGACTTGAGTGACTCTAAACCGATGCTTGTA
Probe1980_NFKB_28May09_374_AGAT	AGATCGAGTGACCCTAGATTTGGACCGATTGACTTGAGTGACTCTAAACCGATGCTTGTA
Probe1981_NFKB_28May09_375_AGAT	AGATGAAATGACCCTAGATTTGGACCGATTGACTTGAGTGACTCTAAACCGATGCTTGTA
Probe1982_NFKB_28May09_376_AGAT	AGATCAGGGGACCCTAGATTTGGACCGATTGACTTGAGTGACTCTAAACCGATGCTTGTA
Probe1983_NFKB_28May09_377_AGAT	AGATAGAGGGACCCTAGATTTGGACCGATTGACTTGAGTGACTCTAAACCGATGCTTGTA
Probe1984_NFKB_28May09_378_AGAT	AGATCGAAGGACCCTAGATTTGGACCGATTGACTTGAGTGACTCTAAACCGATGCTTGTA
Probe1985_NFKB_28May09_379_AGAT	AGATAAGTAGACCCTAGATTTGGACCGATTGACTTGAGTGACTCTAAACCGATGCTTGTA
Probe1986_NFKB_28May09_380_AGAT	AGATGAATAGACCCTAGATTTGGACCGATTGACTTGAGTGACTCTAAACCGATGCTTGTA
Probe1987_NFKB_28May09_381_AGAT	AGATAAAGAGACCCTAGATTTGGACCGATTGACTTGAGTGACTCTAAACCGATGCTTGTA
Probe1988_NFKB_28May09_382_AGAT	AGATGGGAAGACCCTAGATTTGGACCGATTGACTTGAGTGACTCTAAACCGATGCTTGTA
Probe1989_NFKB_28May09_383_AGAT	AGATCAAAAGACCCTAGATTTGGACCGATTGACTTGAGTGACTCTAAACCGATGCTTGTA
Probe1990_NFKB_28May09_384_AGAT	AGATAAGGTCACCCTAGATTTGGACCGATTGACTTGAGTGACTCTAAACCGATGCTTGTA
Probe1991_NFKB_28May09_385_AGAT	AGATGGAGTCACCCTAGATTTGGACCGATTGACTTGAGTGACTCTAAACCGATGCTTGTA
Probe1992_NFKB_28May09_386_AGAT	AGATAGGATCACCCTAGATTTGGACCGATTGACTTGAGTGACTCTAAACCGATGCTTGTA
Probe1993_NFKB_28May09_387_AGAT	AGATCAATGCACCCTAGATTTGGACCGATTGACTTGAGTGACTCTAAACCGATGCTTGTA
Probe1994_NFKB_28May09_388_AGAT	AGATGAGGGCACCCTAGATTTGGACCGATTGACTTGAGTGACTCTAAACCGATGCTTGTA
Probe1995_NFKB_28May09_389_AGAT	AGATCGAGGCACCCTAGATTTGGACCGATTGACTTGAGTGACTCTAAACCGATGCTTGTA
Probe1996_NFKB_28May09_390_AGAT	AGATAAAGGCACCCTAGATTTGGACCGATTGACTTGAGTGACTCTAAACCGATGCTTGTA
Probe1997_NFKB_28May09_391_AGAT	AGATCAGAGCACCCTAGATTTGGACCGATTGACTTGAGTGACTCTAAACCGATGCTTGTA
Probe1998_NFKB_28May09_392_AGAT	AGATGGAAGCACCCTAGATTTGGACCGATTGACTTGAGTGACTCTAAACCGATGCTTGTA
Probe1999_NFKB_28May09_393_AGAT	AGATGAGTACACCCTAGATTTGGACCGATTGACTTGAGTGACTCTAAACCGATGCTTGTA
[truncated: 13,155 more rows]
