# Supplementary material for: Extensive characterization of NF-κB binding uncovers non-canonical motifs and advances the interpretation of genetic functional traits
Source: Genome Biol. 2011 Jul 29;12(7):R70. doi: 10.1186/gb-2011-12-7-r70 (PMC3218832; doi:10.1186/gb-2011-12-7-r70)
Supplement: Additional file 7 — MATCH scores for all 11-mer sequences derived using both reference and alternative binding models. [file gb-2011-12-7-r70-S7.ZIP]

Archive with 1 entries (1 files):
- 11mer_MATCH_comparisons.txt
