# Supplementary material for: Extensive characterization of NF-κB binding uncovers non-canonical motifs and advances the interpretation of genetic functional traits
Source: Genome Biol. 2011 Jul 29;12(7):R70. doi: 10.1186/gb-2011-12-7-r70 (PMC3218832; doi:10.1186/gb-2011-12-7-r70)
Supplement: Additional file 7 — MATCH scores for all 11-mer sequences derived using both reference and alternative binding models. [file gb-2011-12-7-r70-S7.ZIP › 11mer_MATCH_comparisons.txt]

AAAAAAAAAAA	369	335
AAAAAAAAAAC	399	415
AAAAAAAAAAG	377	320
AAAAAAAAAAT	358	329
AAAAAAAAACA	491	453
AAAAAAAAACC	521	533
AAAAAAAAACG	499	438
AAAAAAAAACT	480	447
AAAAAAAAAGA	369	334
AAAAAAAAAGC	399	414
AAAAAAAAAGG	377	319
AAAAAAAAAGT	358	327
AAAAAAAAATA	369	337
AAAAAAAAATC	399	417
AAAAAAAAATG	377	322
AAAAAAAAATT	358	330
AAAAAAAACAA	453	443
AAAAAAAACAC	483	523
AAAAAAAACAG	461	428
AAAAAAAACAT	442	437
AAAAAAAACCA	575	561
AAAAAAAACCC	605	641
AAAAAAAACCG	583	546
AAAAAAAACCT	564	555
AAAAAAAACGA	453	442
AAAAAAAACGC	483	522
AAAAAAAACGG	461	427
AAAAAAAACGT	442	435
AAAAAAAACTA	453	445
AAAAAAAACTC	483	525
AAAAAAAACTG	461	430
AAAAAAAACTT	442	438
AAAAAAAAGAA	349	330
AAAAAAAAGAC	378	410
AAAAAAAAGAG	356	315
AAAAAAAAGAT	338	324
AAAAAAAAGCA	471	448
AAAAAAAAGCC	500	528
AAAAAAAAGCG	478	433
AAAAAAAAGCT	460	442
AAAAAAAAGGA	349	329
AAAAAAAAGGC	378	409
AAAAAAAAGGG	356	314
AAAAAAAAGGT	338	322
AAAAAAAAGTA	349	332
AAAAAAAAGTC	378	412
AAAAAAAAGTG	356	317
AAAAAAAAGTT	338	325
AAAAAAAATAA	349	337
AAAAAAAATAC	378	417
AAAAAAAATAG	356	322
AAAAAAAATAT	338	330
AAAAAAAATCA	471	455
AAAAAAAATCC	500	535
AAAAAAAATCG	478	440
AAAAAAAATCT	460	448
AAAAAAAATGA	349	335
AAAAAAAATGC	378	415
AAAAAAAATGG	356	320
AAAAAAAATGT	338	329
AAAAAAAATTA	349	339
AAAAAAAATTC	378	419
AAAAAAAATTG	356	324
AAAAAAAATTT	338	332
AAAAAAACAAA	408	354
AAAAAAACAAC	437	433
AAAAAAACAAG	415	339
AAAAAAACAAT	396	347
AAAAAAACACA	530	472
AAAAAAACACC	559	552
AAAAAAACACG	537	457
AAAAAAACACT	518	465
AAAAAAACAGA	408	352
AAAAAAACAGC	437	432
AAAAAAACAGG	415	337
AAAAAAACAGT	397	345
AAAAAAACATA	408	355
AAAAAAACATC	437	435
AAAAAAACATG	415	340
AAAAAAACATT	396	349
AAAAAAACCAA	492	462
AAAAAAACCAC	521	542
AAAAAAACCAG	499	447
AAAAAAACCAT	480	455
AAAAAAACCCA	614	580
AAAAAAACCCC	643	660
AAAAAAACCCG	621	565
AAAAAAACCCT	602	573
AAAAAAACCGA	492	460
AAAAAAACCGC	521	540
AAAAAAACCGG	499	445
AAAAAAACCGT	480	453
AAAAAAACCTA	492	463
AAAAAAACCTC	521	543
AAAAAAACCTG	499	448
AAAAAAACCTT	480	457
AAAAAAACGAA	387	349
AAAAAAACGAC	417	429
AAAAAAACGAG	395	334
AAAAAAACGAT	376	342
AAAAAAACGCA	509	467
AAAAAAACGCC	539	547
AAAAAAACGCG	517	452
AAAAAAACGCT	498	460
AAAAAAACGGA	387	347
AAAAAAACGGC	417	427
AAAAAAACGGG	395	332
AAAAAAACGGT	376	341
AAAAAAACGTA	387	350
AAAAAAACGTC	417	430
AAAAAAACGTG	395	335
AAAAAAACGTT	376	344
AAAAAAACTAA	387	355
AAAAAAACTAC	417	435
AAAAAAACTAG	395	340
AAAAAAACTAT	376	349
AAAAAAACTCA	509	473
AAAAAAACTCC	539	553
AAAAAAACTCG	517	458
AAAAAAACTCT	498	467
AAAAAAACTGA	387	354
AAAAAAACTGC	417	434
AAAAAAACTGG	395	339
AAAAAAACTGT	376	347
AAAAAAACTTA	387	357
AAAAAAACTTC	417	437
AAAAAAACTTG	395	342
AAAAAAACTTT	376	350
AAAAAAAGAAA	374	332
AAAAAAAGAAC	404	412
AAAAAAAGAAG	382	317
AAAAAAAGAAT	363	325
AAAAAAAGACA	496	450
AAAAAAAGACC	526	530
AAAAAAAGACG	504	435
AAAAAAAGACT	485	443
AAAAAAAGAGA	374	330
AAAAAAAGAGC	404	410
AAAAAAAGAGG	382	315
AAAAAAAGAGT	363	324
AAAAAAAGATA	374	334
AAAAAAAGATC	404	414
AAAAAAAGATG	382	319
AAAAAAAGATT	363	327
AAAAAAAGCAA	458	440
AAAAAAAGCAC	488	520
AAAAAAAGCAG	466	425
AAAAAAAGCAT	447	433
AAAAAAAGCCA	580	558
AAAAAAAGCCC	610	638
AAAAAAAGCCG	588	543
AAAAAAAGCCT	569	552
AAAAAAAGCGA	458	438
AAAAAAAGCGC	488	518
AAAAAAAGCGG	466	424
AAAAAAAGCGT	447	432
AAAAAAAGCTA	458	442
AAAAAAAGCTC	488	522
AAAAAAAGCTG	466	427
AAAAAAAGCTT	447	435
AAAAAAAGGAA	354	327
AAAAAAAGGAC	383	407
AAAAAAAGGAG	361	312
AAAAAAAGGAT	343	320
AAAAAAAGGCA	476	445
AAAAAAAGGCC	505	525
AAAAAAAGGCG	483	430
AAAAAAAGGCT	465	439
AAAAAAAGGGA	354	326
AAAAAAAGGGC	383	406
AAAAAAAGGGG	361	311
AAAAAAAGGGT	343	319
AAAAAAAGGTA	354	329
AAAAAAAGGTC	383	409
AAAAAAAGGTG	361	314
AAAAAAAGGTT	343	322
AAAAAAAGTAA	354	334
AAAAAAAGTAC	383	414
AAAAAAAGTAG	361	319
AAAAAAAGTAT	343	327
AAAAAAAGTCA	476	452
AAAAAAAGTCC	505	532
AAAAAAAGTCG	483	437
AAAAAAAGTCT	465	445
AAAAAAAGTGA	354	332
AAAAAAAGTGC	383	412
AAAAAAAGTGG	361	317
AAAAAAAGTGT	343	325
AAAAAAAGTTA	354	335
AAAAAAAGTTC	383	415
AAAAAAAGTTG	361	320
AAAAAAAGTTT	343	329
AAAAAAATAAA	446	419
AAAAAAATAAC	475	498
AAAAAAATAAG	453	404
AAAAAAATAAT	434	412
AAAAAAATACA	568	537
AAAAAAATACC	597	617
AAAAAAATACG	575	522
AAAAAAATACT	556	530
AAAAAAATAGA	446	417
AAAAAAATAGC	475	497
AAAAAAATAGG	453	402
AAAAAAATAGT	434	410
AAAAAAATATA	446	420
AAAAAAATATC	475	500
AAAAAAATATG	453	405
AAAAAAATATT	434	414
AAAAAAATCAA	530	527
AAAAAAATCAC	559	606
AAAAAAATCAG	537	512
AAAAAAATCAT	518	520
AAAAAAATCCA	652	645
AAAAAAATCCC	681	725
AAAAAAATCCG	659	630
AAAAAAATCCT	640	638
AAAAAAATCGA	530	525
AAAAAAATCGC	559	605
AAAAAAATCGG	537	510
AAAAAAATCGT	518	518
AAAAAAATCTA	530	528
AAAAAAATCTC	559	608
AAAAAAATCTG	537	513
AAAAAAATCTT	518	522
AAAAAAATGAA	425	414
AAAAAAATGAC	455	494
AAAAAAATGAG	433	399
AAAAAAATGAT	414	407
AAAAAAATGCA	547	532
AAAAAAATGCC	577	612
AAAAAAATGCG	555	517
AAAAAAATGCT	536	525
AAAAAAATGGA	425	412
AAAAAAATGGC	455	492
AAAAAAATGGG	433	397
AAAAAAATGGT	414	406
AAAAAAATGTA	425	415
AAAAAAATGTC	455	495
AAAAAAATGTG	433	400
AAAAAAATGTT	414	409
AAAAAAATTAA	425	420
AAAAAAATTAC	455	500
AAAAAAATTAG	433	405
AAAAAAATTAT	414	414
AAAAAAATTCA	547	538
AAAAAAATTCC	577	618
AAAAAAATTCG	555	523
AAAAAAATTCT	536	532
AAAAAAATTGA	425	419
AAAAAAATTGC	455	499
AAAAAAATTGG	433	404
AAAAAAATTGT	414	412
AAAAAAATTTA	425	422
AAAAAAATTTC	455	502
AAAAAAATTTG	433	407
AAAAAAATTTT	414	415
AAAAAACAAAA	392	327
AAAAAACAAAC	421	407
AAAAAACAAAG	399	312
AAAAAACAAAT	381	320
AAAAAACAACA	514	445
AAAAAACAACC	543	525
AAAAAACAACG	521	430
AAAAAACAACT	503	438
AAAAAACAAGA	392	325
AAAAAACAAGC	422	405
AAAAAACAAGG	399	310
AAAAAACAAGT	381	319
AAAAAACAATA	392	329
AAAAAACAATC	421	409
AAAAAACAATG	399	314
AAAAAACAATT	381	322
AAAAAACACAA	476	435
AAAAAACACAC	505	515
AAAAAACACAG	483	420
AAAAAACACAT	464	428
AAAAAACACCA	598	553
AAAAAACACCC	627	633
AAAAAACACCG	605	538
AAAAAACACCT	586	547
AAAAAACACGA	476	433
AAAAAACACGC	505	513
AAAAAACACGG	483	419
AAAAAACACGT	465	427
AAAAAACACTA	476	437
AAAAAACACTC	505	517
AAAAAACACTG	483	422
AAAAAACACTT	464	430
AAAAAACAGAA	371	322
AAAAAACAGAC	401	402
AAAAAACAGAG	379	307
AAAAAACAGAT	360	315
AAAAAACAGCA	494	440
AAAAAACAGCC	523	520
AAAAAACAGCG	501	425
AAAAAACAGCT	482	434
AAAAAACAGGA	372	321
AAAAAACAGGC	401	401
AAAAAACAGGG	379	306
AAAAAACAGGT	360	314
AAAAAACAGTA	371	324
AAAAAACAGTC	401	404
AAAAAACAGTG	379	309
AAAAAACAGTT	360	317
AAAAAACATAA	371	329
AAAAAACATAC	401	409
AAAAAACATAG	379	314
AAAAAACATAT	360	322
AAAAAACATCA	494	447
AAAAAACATCC	523	527
AAAAAACATCG	501	432
AAAAAACATCT	482	440
AAAAAACATGA	372	327
AAAAAACATGC	401	407
AAAAAACATGG	379	312
AAAAAACATGT	360	320
AAAAAACATTA	371	330
AAAAAACATTC	401	410
AAAAAACATTG	379	315
AAAAAACATTT	360	324
AAAAAACCAAA	430	345
AAAAAACCAAC	460	425
AAAAAACCAAG	438	330
AAAAAACCAAT	419	339
AAAAAACCACA	552	463
AAAAAACCACC	582	543
AAAAAACCACG	560	448
AAAAAACCACT	541	457
AAAAAACCAGA	430	344
AAAAAACCAGC	460	424
AAAAAACCAGG	438	329
AAAAAACCAGT	419	337
AAAAAACCATA	430	347
AAAAAACCATC	460	427
AAAAAACCATG	438	332
AAAAAACCATT	419	340
AAAAAACCCAA	514	453
AAAAAACCCAC	544	533
AAAAAACCCAG	522	438
AAAAAACCCAT	503	447
AAAAAACCCCA	636	571
AAAAAACCCCC	666	651
AAAAAACCCCG	644	557
AAAAAACCCCT	625	565
AAAAAACCCGA	514	452
AAAAAACCCGC	544	532
AAAAAACCCGG	522	437
AAAAAACCCGT	503	445
AAAAAACCCTA	514	455
AAAAAACCCTC	544	535
AAAAAACCCTG	522	440
AAAAAACCCTT	503	448
AAAAAACCGAA	410	340
AAAAAACCGAC	439	420
AAAAAACCGAG	417	325
AAAAAACCGAT	399	334
AAAAAACCGCA	532	459
AAAAAACCGCC	561	539
AAAAAACCGCG	539	444
AAAAAACCGCT	521	452
AAAAAACCGGA	410	339
AAAAAACCGGC	439	419
AAAAAACCGGG	417	324
AAAAAACCGGT	399	332
AAAAAACCGTA	410	342
AAAAAACCGTC	439	422
AAAAAACCGTG	417	327
AAAAAACCGTT	399	336
AAAAAACCTAA	410	347
AAAAAACCTAC	439	427
AAAAAACCTAG	417	332
AAAAAACCTAT	399	340
AAAAAACCTCA	532	465
AAAAAACCTCC	561	545
AAAAAACCTCG	539	450
AAAAAACCTCT	521	458
AAAAAACCTGA	410	345
AAAAAACCTGC	439	425
AAAAAACCTGG	417	330
AAAAAACCTGT	399	339
AAAAAACCTTA	410	349
AAAAAACCTTC	439	429
AAAAAACCTTG	417	334
AAAAAACCTTT	399	342
AAAAAACGAAA	397	324
AAAAAACGAAC	426	404
AAAAAACGAAG	404	309
AAAAAACGAAT	386	317
AAAAAACGACA	519	442
AAAAAACGACC	548	522
AAAAAACGACG	526	427
AAAAAACGACT	508	435
AAAAAACGAGA	397	322
AAAAAACGAGC	427	402
AAAAAACGAGG	404	307
AAAAAACGAGT	386	316
AAAAAACGATA	397	325
AAAAAACGATC	426	405
AAAAAACGATG	404	310
AAAAAACGATT	386	319
AAAAAACGCAA	481	432
AAAAAACGCAC	510	512
AAAAAACGCAG	488	417
AAAAAACGCAT	469	425
AAAAAACGCCA	603	550
AAAAAACGCCC	632	630
AAAAAACGCCG	610	535
AAAAAACGCCT	591	543
AAAAAACGCGA	481	430
AAAAAACGCGC	510	510
AAAAAACGCGG	488	415
AAAAAACGCGT	470	424
AAAAAACGCTA	481	433
AAAAAACGCTC	510	513
AAAAAACGCTG	488	419
AAAAAACGCTT	469	427
AAAAAACGGAA	376	319
AAAAAACGGAC	406	399
AAAAAACGGAG	384	304
AAAAAACGGAT	365	312
AAAAAACGGCA	499	437
AAAAAACGGCC	528	517
AAAAAACGGCG	506	422
AAAAAACGGCT	487	430
AAAAAACGGGA	377	317
AAAAAACGGGC	406	397
AAAAAACGGGG	384	302
AAAAAACGGGT	365	311
AAAAAACGGTA	376	321
AAAAAACGGTC	406	401
AAAAAACGGTG	384	306
AAAAAACGGTT	365	314
AAAAAACGTAA	376	325
AAAAAACGTAC	406	405
AAAAAACGTAG	384	310
AAAAAACGTAT	365	319
AAAAAACGTCA	499	443
AAAAAACGTCC	528	523
AAAAAACGTCG	506	428
AAAAAACGTCT	487	437
AAAAAACGTGA	377	324
AAAAAACGTGC	406	404
AAAAAACGTGG	384	309
AAAAAACGTGT	365	317
AAAAAACGTTA	376	327
AAAAAACGTTC	406	407
AAAAAACGTTG	384	312
AAAAAACGTTT	365	320
AAAAAACTAAA	468	410
AAAAAACTAAC	498	490
AAAAAACTAAG	476	395
AAAAAACTAAT	457	404
AAAAAACTACA	590	528
AAAAAACTACC	620	608
AAAAAACTACG	598	513
AAAAAACTACT	579	522
AAAAAACTAGA	468	409
AAAAAACTAGC	498	489
AAAAAACTAGG	476	394
AAAAAACTAGT	457	402
AAAAAACTATA	468	412
AAAAAACTATC	498	492
AAAAAACTATG	476	397
AAAAAACTATT	457	405
AAAAAACTCAA	552	518
AAAAAACTCAC	582	598
AAAAAACTCAG	560	503
AAAAAACTCAT	541	512
AAAAAACTCCA	674	636
AAAAAACTCCC	704	716
AAAAAACTCCG	682	621
AAAAAACTCCT	663	630
AAAAAACTCGA	552	517
AAAAAACTCGC	582	597
AAAAAACTCGG	560	502
AAAAAACTCGT	541	510
AAAAAACTCTA	552	520
AAAAAACTCTC	582	600
AAAAAACTCTG	560	505
AAAAAACTCTT	541	513
AAAAAACTGAA	448	405
AAAAAACTGAC	477	485
AAAAAACTGAG	455	390
AAAAAACTGAT	436	399
AAAAAACTGCA	570	524
AAAAAACTGCC	599	603
AAAAAACTGCG	577	509
AAAAAACTGCT	559	517
AAAAAACTGGA	448	404
AAAAAACTGGC	477	484
AAAAAACTGGG	455	389
AAAAAACTGGT	437	397
AAAAAACTGTA	448	407
AAAAAACTGTC	477	487
AAAAAACTGTG	455	392
AAAAAACTGTT	436	401
AAAAAACTTAA	448	412
AAAAAACTTAC	477	492
AAAAAACTTAG	455	397
AAAAAACTTAT	436	405
AAAAAACTTCA	570	530
AAAAAACTTCC	599	610
AAAAAACTTCG	577	515
AAAAAACTTCT	559	523
AAAAAACTTGA	448	410
AAAAAACTTGC	477	490
AAAAAACTTGG	455	395
AAAAAACTTGT	437	404
AAAAAACTTTA	448	414
AAAAAACTTTC	477	494
AAAAAACTTTG	455	399
AAAAAACTTTT	436	407
AAAAAAGAAAA	394	345
AAAAAAGAAAC	423	425
AAAAAAGAAAG	401	330
AAAAAAGAAAT	383	339
AAAAAAGAACA	516	463
AAAAAAGAACC	545	543
AAAAAAGAACG	523	448
AAAAAAGAACT	505	457
AAAAAAGAAGA	394	344
AAAAAAGAAGC	424	424
AAAAAAGAAGG	401	329
AAAAAAGAAGT	383	337
AAAAAAGAATA	394	347
AAAAAAGAATC	423	427
AAAAAAGAATG	401	332
AAAAAAGAATT	383	340
AAAAAAGACAA	478	453
AAAAAAGACAC	507	533
AAAAAAGACAG	485	438
AAAAAAGACAT	466	447
AAAAAAGACCA	600	571
AAAAAAGACCC	629	651
AAAAAAGACCG	607	556
AAAAAAGACCT	588	565
AAAAAAGACGA	478	452
AAAAAAGACGC	507	532
AAAAAAGACGG	485	437
AAAAAAGACGT	467	445
AAAAAAGACTA	478	455
AAAAAAGACTC	507	535
AAAAAAGACTG	485	440
AAAAAAGACTT	466	448
AAAAAAGAGAA	373	340
AAAAAAGAGAC	403	420
AAAAAAGAGAG	381	325
AAAAAAGAGAT	362	334
AAAAAAGAGCA	496	458
AAAAAAGAGCC	525	538
AAAAAAGAGCG	503	443
AAAAAAGAGCT	484	452
AAAAAAGAGGA	374	339
AAAAAAGAGGC	403	419
AAAAAAGAGGG	381	324
AAAAAAGAGGT	362	332
AAAAAAGAGTA	373	342
AAAAAAGAGTC	403	422
AAAAAAGAGTG	381	327
AAAAAAGAGTT	362	335
AAAAAAGATAA	373	347
AAAAAAGATAC	403	427
AAAAAAGATAG	381	332
AAAAAAGATAT	362	340
AAAAAAGATCA	496	465
AAAAAAGATCC	525	545
AAAAAAGATCG	503	450
AAAAAAGATCT	484	458
AAAAAAGATGA	374	345
AAAAAAGATGC	403	425
AAAAAAGATGG	381	330
AAAAAAGATGT	362	339
AAAAAAGATTA	373	349
AAAAAAGATTC	403	428
AAAAAAGATTG	381	334
AAAAAAGATTT	362	342
AAAAAAGCAAA	432	364
AAAAAAGCAAC	462	443
AAAAAAGCAAG	440	349
AAAAAAGCAAT	421	357
AAAAAAGCACA	554	482
AAAAAAGCACC	584	562
AAAAAAGCACG	562	467
AAAAAAGCACT	543	475
AAAAAAGCAGA	432	362
AAAAAAGCAGC	462	442
AAAAAAGCAGG	440	347
AAAAAAGCAGT	421	355
AAAAAAGCATA	432	365
AAAAAAGCATC	462	445
AAAAAAGCATG	440	350
AAAAAAGCATT	421	359
AAAAAAGCCAA	516	472
AAAAAAGCCAC	546	552
AAAAAAGCCAG	524	457
AAAAAAGCCAT	505	465
AAAAAAGCCCA	638	590
AAAAAAGCCCC	668	670
AAAAAAGCCCG	646	575
AAAAAAGCCCT	627	583
AAAAAAGCCGA	516	470
AAAAAAGCCGC	546	550
AAAAAAGCCGG	524	455
AAAAAAGCCGT	505	463
AAAAAAGCCTA	516	473
AAAAAAGCCTC	546	553
AAAAAAGCCTG	524	458
AAAAAAGCCTT	505	467
AAAAAAGCGAA	412	359
AAAAAAGCGAC	441	439
AAAAAAGCGAG	419	344
AAAAAAGCGAT	401	352
AAAAAAGCGCA	534	477
AAAAAAGCGCC	563	557
AAAAAAGCGCG	541	462
AAAAAAGCGCT	523	470
AAAAAAGCGGA	412	357
AAAAAAGCGGC	441	437
AAAAAAGCGGG	419	342
AAAAAAGCGGT	401	351
AAAAAAGCGTA	412	360
AAAAAAGCGTC	441	440
AAAAAAGCGTG	419	345
AAAAAAGCGTT	401	354
AAAAAAGCTAA	412	365
AAAAAAGCTAC	441	445
AAAAAAGCTAG	419	350
AAAAAAGCTAT	401	359
AAAAAAGCTCA	534	483
AAAAAAGCTCC	563	563
AAAAAAGCTCG	541	468
AAAAAAGCTCT	523	477
AAAAAAGCTGA	412	364
AAAAAAGCTGC	441	444
AAAAAAGCTGG	419	349
AAAAAAGCTGT	401	357
AAAAAAGCTTA	412	367
AAAAAAGCTTC	441	447
AAAAAAGCTTG	419	352
AAAAAAGCTTT	401	360
AAAAAAGGAAA	399	342
AAAAAAGGAAC	428	422
AAAAAAGGAAG	406	327
AAAAAAGGAAT	388	335
AAAAAAGGACA	521	460
AAAAAAGGACC	550	540
AAAAAAGGACG	528	445
AAAAAAGGACT	510	453
AAAAAAGGAGA	399	340
AAAAAAGGAGC	428	420
AAAAAAGGAGG	406	325
AAAAAAGGAGT	388	334
AAAAAAGGATA	399	344
AAAAAAGGATC	428	424
AAAAAAGGATG	406	329
AAAAAAGGATT	388	337
AAAAAAGGCAA	483	450
AAAAAAGGCAC	512	530
AAAAAAGGCAG	490	435
AAAAAAGGCAT	471	443
AAAAAAGGCCA	605	568
AAAAAAGGCCC	634	648
AAAAAAGGCCG	612	553
AAAAAAGGCCT	593	562
AAAAAAGGCGA	483	448
AAAAAAGGCGC	512	528
AAAAAAGGCGG	490	433
AAAAAAGGCGT	472	442
AAAAAAGGCTA	483	452
AAAAAAGGCTC	512	532
AAAAAAGGCTG	490	437
AAAAAAGGCTT	471	445
AAAAAAGGGAA	378	337
AAAAAAGGGAC	408	417
AAAAAAGGGAG	386	322
AAAAAAGGGAT	367	330
AAAAAAGGGCA	500	455
AAAAAAGGGCC	530	535
AAAAAAGGGCG	508	440
AAAAAAGGGCT	489	449
AAAAAAGGGGA	379	336
AAAAAAGGGGC	408	416
AAAAAAGGGGG	386	321
AAAAAAGGGGT	367	329
AAAAAAGGGTA	378	339
AAAAAAGGGTC	408	419
AAAAAAGGGTG	386	324
AAAAAAGGGTT	367	332
AAAAAAGGTAA	378	344
AAAAAAGGTAC	408	424
AAAAAAGGTAG	386	329
AAAAAAGGTAT	367	337
AAAAAAGGTCA	500	462
AAAAAAGGTCC	530	542
AAAAAAGGTCG	508	447
AAAAAAGGTCT	489	455
AAAAAAGGTGA	379	342
AAAAAAGGTGC	408	422
AAAAAAGGTGG	386	327
AAAAAAGGTGT	367	335
AAAAAAGGTTA	378	345
AAAAAAGGTTC	408	425
AAAAAAGGTTG	386	330
AAAAAAGGTTT	367	339
AAAAAAGTAAA	470	428
AAAAAAGTAAC	500	508
AAAAAAGTAAG	478	414
AAAAAAGTAAT	459	422
AAAAAAGTACA	592	547
AAAAAAGTACC	622	627
AAAAAAGTACG	600	532
AAAAAAGTACT	581	540
AAAAAAGTAGA	470	427
AAAAAAGTAGC	500	507
AAAAAAGTAGG	478	412
AAAAAAGTAGT	459	420
AAAAAAGTATA	470	430
AAAAAAGTATC	500	510
AAAAAAGTATG	478	415
AAAAAAGTATT	459	424
AAAAAAGTCAA	554	537
AAAAAAGTCAC	584	616
AAAAAAGTCAG	562	522
AAAAAAGTCAT	543	530
AAAAAAGTCCA	676	655
AAAAAAGTCCC	706	735
AAAAAAGTCCG	684	640
AAAAAAGTCCT	665	648
AAAAAAGTCGA	554	535
AAAAAAGTCGC	584	615
AAAAAAGTCGG	562	520
AAAAAAGTCGT	543	528
AAAAAAGTCTA	554	538
AAAAAAGTCTC	584	618
AAAAAAGTCTG	562	523
AAAAAAGTCTT	543	532
AAAAAAGTGAA	450	424
AAAAAAGTGAC	479	504
AAAAAAGTGAG	457	409
AAAAAAGTGAT	438	417
AAAAAAGTGCA	572	542
AAAAAAGTGCC	601	622
AAAAAAGTGCG	579	527
AAAAAAGTGCT	561	535
AAAAAAGTGGA	450	422
AAAAAAGTGGC	479	502
AAAAAAGTGGG	457	407
AAAAAAGTGGT	439	416
AAAAAAGTGTA	450	425
AAAAAAGTGTC	479	505
AAAAAAGTGTG	457	410
AAAAAAGTGTT	438	419
AAAAAAGTTAA	450	430
AAAAAAGTTAC	479	510
AAAAAAGTTAG	457	415
AAAAAAGTTAT	438	424
AAAAAAGTTCA	572	548
AAAAAAGTTCC	601	628
AAAAAAGTTCG	579	533
AAAAAAGTTCT	561	542
AAAAAAGTTGA	450	429
AAAAAAGTTGC	479	509
AAAAAAGTTGG	457	414
AAAAAAGTTGT	439	422
AAAAAAGTTTA	450	432
AAAAAAGTTTC	479	512
AAAAAAGTTTG	457	417
AAAAAAGTTTT	438	425
AAAAAATAAAA	399	352
AAAAAATAAAC	428	432
AAAAAATAAAG	406	337
AAAAAATAAAT	387	345
AAAAAATAACA	521	470
AAAAAATAACC	550	550
AAAAAATAACG	528	455
AAAAAATAACT	509	463
AAAAAATAAGA	399	350
AAAAAATAAGC	428	430
AAAAAATAAGG	406	335
AAAAAATAAGT	387	344
AAAAAATAATA	399	354
AAAAAATAATC	428	434
AAAAAATAATG	406	339
AAAAAATAATT	387	347
AAAAAATACAA	482	460
AAAAAATACAC	512	540
AAAAAATACAG	490	445
AAAAAATACAT	471	453
AAAAAATACCA	604	578
AAAAAATACCC	634	658
AAAAAATACCG	612	563
AAAAAATACCT	593	571
AAAAAATACGA	483	458
AAAAAATACGC	512	538
AAAAAATACGG	490	443
AAAAAATACGT	471	452
AAAAAATACTA	482	462
AAAAAATACTC	512	542
AAAAAATACTG	490	447
AAAAAATACTT	471	455
AAAAAATAGAA	378	347
AAAAAATAGAC	408	427
AAAAAATAGAG	385	332
AAAAAATAGAT	367	340
AAAAAATAGCA	500	465
AAAAAATAGCC	530	545
AAAAAATAGCG	507	450
AAAAAATAGCT	489	459
AAAAAATAGGA	378	346
AAAAAATAGGC	408	426
AAAAAATAGGG	386	331
AAAAAATAGGT	367	339
AAAAAATAGTA	378	349
AAAAAATAGTC	408	429
AAAAAATAGTG	385	334
AAAAAATAGTT	367	342
AAAAAATATAA	378	354
AAAAAATATAC	408	433
AAAAAATATAG	385	339
AAAAAATATAT	367	347
AAAAAATATCA	500	472
AAAAAATATCC	530	552
AAAAAATATCG	507	457
AAAAAATATCT	489	465
AAAAAATATGA	378	352
AAAAAATATGC	408	432
AAAAAATATGG	386	337
AAAAAATATGT	367	345
AAAAAATATTA	378	355
AAAAAATATTC	408	435
AAAAAATATTG	385	340
AAAAAATATTT	367	349
AAAAAATCAAA	437	370
AAAAAATCAAC	466	450
AAAAAATCAAG	444	355
AAAAAATCAAT	426	364
AAAAAATCACA	559	488
AAAAAATCACC	588	568
AAAAAATCACG	566	473
AAAAAATCACT	548	482
AAAAAATCAGA	437	369
AAAAAATCAGC	467	449
AAAAAATCAGG	444	354
AAAAAATCAGT	426	362
AAAAAATCATA	437	372
AAAAAATCATC	466	452
AAAAAATCATG	444	357
AAAAAATCATT	426	365
AAAAAATCCAA	521	478
AAAAAATCCAC	550	558
AAAAAATCCAG	528	463
AAAAAATCCAT	509	472
AAAAAATCCCA	643	596
AAAAAATCCCC	672	676
AAAAAATCCCG	650	581
AAAAAATCCCT	632	590
AAAAAATCCGA	521	477
AAAAAATCCGC	550	557
AAAAAATCCGG	528	462
AAAAAATCCGT	510	470
AAAAAATCCTA	521	480
AAAAAATCCTC	550	560
AAAAAATCCTG	528	465
AAAAAATCCTT	509	473
AAAAAATCGAA	417	365
AAAAAATCGAC	446	445
AAAAAATCGAG	424	350
AAAAAATCGAT	405	359
AAAAAATCGCA	539	484
AAAAAATCGCC	568	564
AAAAAATCGCG	546	469
AAAAAATCGCT	527	477
AAAAAATCGGA	417	364
AAAAAATCGGC	446	444
AAAAAATCGGG	424	349
AAAAAATCGGT	405	357
AAAAAATCGTA	417	367
AAAAAATCGTC	446	447
AAAAAATCGTG	424	352
AAAAAATCGTT	405	361
AAAAAATCTAA	417	372
AAAAAATCTAC	446	452
AAAAAATCTAG	424	357
AAAAAATCTAT	405	365
AAAAAATCTCA	539	490
AAAAAATCTCC	568	570
AAAAAATCTCG	546	475
AAAAAATCTCT	527	483
AAAAAATCTGA	417	370
AAAAAATCTGC	446	450
AAAAAATCTGG	424	355
AAAAAATCTGT	405	364
AAAAAATCTTA	417	374
AAAAAATCTTC	446	454
AAAAAATCTTG	424	359
AAAAAATCTTT	405	367
AAAAAATGAAA	404	349
AAAAAATGAAC	433	429
AAAAAATGAAG	411	334
AAAAAATGAAT	392	342
AAAAAATGACA	526	467
AAAAAATGACC	555	547
AAAAAATGACG	533	452
AAAAAATGACT	514	460
AAAAAATGAGA	404	347
AAAAAATGAGC	433	427
AAAAAATGAGG	411	332
AAAAAATGAGT	392	341
AAAAAATGATA	404	350
AAAAAATGATC	433	430
AAAAAATGATG	411	335
AAAAAATGATT	392	344
AAAAAATGCAA	487	457
AAAAAATGCAC	517	537
AAAAAATGCAG	495	442
AAAAAATGCAT	476	450
AAAAAATGCCA	609	575
AAAAAATGCCC	639	655
AAAAAATGCCG	617	560
AAAAAATGCCT	598	568
AAAAAATGCGA	488	455
AAAAAATGCGC	517	535
AAAAAATGCGG	495	440
AAAAAATGCGT	476	449
AAAAAATGCTA	487	458
AAAAAATGCTC	517	538
AAAAAATGCTG	495	443
AAAAAATGCTT	476	452
AAAAAATGGAA	383	344
AAAAAATGGAC	413	424
AAAAAATGGAG	390	329
AAAAAATGGAT	372	337
AAAAAATGGCA	505	462
AAAAAATGGCC	535	542
AAAAAATGGCG	512	447
AAAAAATGGCT	494	455
AAAAAATGGGA	383	342
AAAAAATGGGC	413	422
AAAAAATGGGG	391	327
AAAAAATGGGT	372	336
AAAAAATGGTA	383	346
AAAAAATGGTC	413	426
AAAAAATGGTG	390	331
AAAAAATGGTT	372	339
AAAAAATGTAA	383	350
AAAAAATGTAC	413	430
AAAAAATGTAG	390	335
AAAAAATGTAT	372	344
AAAAAATGTCA	505	468
AAAAAATGTCC	535	548
AAAAAATGTCG	512	453
AAAAAATGTCT	494	462
AAAAAATGTGA	383	349
AAAAAATGTGC	413	429
AAAAAATGTGG	391	334
AAAAAATGTGT	372	342
AAAAAATGTTA	383	352
AAAAAATGTTC	413	432
AAAAAATGTTG	390	337
AAAAAATGTTT	372	345
AAAAAATTAAA	475	435
AAAAAATTAAC	504	515
AAAAAATTAAG	482	420
AAAAAATTAAT	464	429
AAAAAATTACA	597	553
AAAAAATTACC	626	633
AAAAAATTACG	604	538
AAAAAATTACT	586	547
AAAAAATTAGA	475	434
AAAAAATTAGC	504	514
AAAAAATTAGG	482	419
AAAAAATTAGT	464	427
AAAAAATTATA	475	437
AAAAAATTATC	504	517
AAAAAATTATG	482	422
AAAAAATTATT	464	430
AAAAAATTCAA	559	543
AAAAAATTCAC	588	623
AAAAAATTCAG	566	528
AAAAAATTCAT	547	537
AAAAAATTCCA	681	661
AAAAAATTCCC	710	741
AAAAAATTCCG	688	646
AAAAAATTCCT	669	655
AAAAAATTCGA	559	542
AAAAAATTCGC	588	622
AAAAAATTCGG	566	527
AAAAAATTCGT	548	535
AAAAAATTCTA	559	545
AAAAAATTCTC	588	625
AAAAAATTCTG	566	530
AAAAAATTCTT	547	538
AAAAAATTGAA	454	430
AAAAAATTGAC	484	510
AAAAAATTGAG	462	415
AAAAAATTGAT	443	424
AAAAAATTGCA	576	549
AAAAAATTGCC	606	628
AAAAAATTGCG	584	534
AAAAAATTGCT	565	542
AAAAAATTGGA	455	429
AAAAAATTGGC	484	509
AAAAAATTGGG	462	414
AAAAAATTGGT	443	422
AAAAAATTGTA	454	432
AAAAAATTGTC	484	512
AAAAAATTGTG	462	417
AAAAAATTGTT	443	426
AAAAAATTTAA	454	437
AAAAAATTTAC	484	517
AAAAAATTTAG	462	422
AAAAAATTTAT	443	430
AAAAAATTTCA	576	555
AAAAAATTTCC	606	635
AAAAAATTTCG	584	540
AAAAAATTTCT	565	548
AAAAAATTTGA	455	435
AAAAAATTTGC	484	515
AAAAAATTTGG	462	420
AAAAAATTTGT	443	429
AAAAAATTTTA	454	439
AAAAAATTTTC	484	519
AAAAAATTTTG	462	424
AAAAAATTTTT	443	432
AAAAACAAAAA	267	220
AAAAACAAAAC	296	300
AAAAACAAAAG	274	205
AAAAACAAAAT	255	214
AAAAACAAACA	389	338
AAAAACAAACC	418	418
AAAAACAAACG	396	323
AAAAACAAACT	377	332
AAAAACAAAGA	267	219
AAAAACAAAGC	296	299
AAAAACAAAGG	274	204
AAAAACAAAGT	255	212
AAAAACAAATA	267	222
AAAAACAAATC	296	302
AAAAACAAATG	274	207
AAAAACAAATT	255	215
AAAAACAACAA	351	328
AAAAACAACAC	380	408
AAAAACAACAG	358	313
AAAAACAACAT	339	322
AAAAACAACCA	473	446
AAAAACAACCC	502	526
AAAAACAACCG	480	431
AAAAACAACCT	461	440
AAAAACAACGA	351	327
AAAAACAACGC	380	407
AAAAACAACGG	358	312
AAAAACAACGT	339	320
AAAAACAACTA	351	330
AAAAACAACTC	380	410
AAAAACAACTG	358	315
AAAAACAACTT	339	323
AAAAACAAGAA	246	215
AAAAACAAGAC	276	295
AAAAACAAGAG	254	200
AAAAACAAGAT	235	209
AAAAACAAGCA	368	334
AAAAACAAGCC	398	414
AAAAACAAGCG	376	319
AAAAACAAGCT	357	327
AAAAACAAGGA	246	214
AAAAACAAGGC	276	294
AAAAACAAGGG	254	199
AAAAACAAGGT	235	207
AAAAACAAGTA	246	217
AAAAACAAGTC	276	297
AAAAACAAGTG	254	202
AAAAACAAGTT	235	211
AAAAACAATAA	246	222
AAAAACAATAC	276	302
AAAAACAATAG	254	207
AAAAACAATAT	235	215
AAAAACAATCA	368	340
AAAAACAATCC	398	420
AAAAACAATCG	376	325
AAAAACAATCT	357	333
AAAAACAATGA	246	220
AAAAACAATGC	276	300
AAAAACAATGG	254	205
AAAAACAATGT	235	214
AAAAACAATTA	246	224
AAAAACAATTC	276	304
AAAAACAATTG	254	209
AAAAACAATTT	235	217
AAAAACACAAA	305	239
AAAAACACAAC	335	319
AAAAACACAAG	312	224
AAAAACACAAT	294	232
AAAAACACACA	427	357
AAAAACACACC	457	437
AAAAACACACG	434	342
AAAAACACACT	416	350
AAAAACACAGA	305	237
AAAAACACAGC	335	317
AAAAACACAGG	313	222
AAAAACACAGT	294	231
AAAAACACATA	305	240
AAAAACACATC	335	320
AAAAACACATG	312	225
AAAAACACATT	294	234
AAAAACACCAA	389	347
AAAAACACCAC	418	427
AAAAACACCAG	396	332
AAAAACACCAT	378	340
AAAAACACCCA	511	465
AAAAACACCCC	540	545
AAAAACACCCG	518	450
AAAAACACCCT	500	458
AAAAACACCGA	389	345
AAAAACACCGC	419	425
AAAAACACCGG	396	330
AAAAACACCGT	378	339
AAAAACACCTA	389	348
AAAAACACCTC	418	428
AAAAACACCTG	396	333
AAAAACACCTT	378	342
AAAAACACGAA	285	234
AAAAACACGAC	314	314
AAAAACACGAG	292	219
AAAAACACGAT	273	227
AAAAACACGCA	407	352
AAAAACACGCC	436	432
AAAAACACGCG	414	337
AAAAACACGCT	395	345
AAAAACACGGA	285	232
AAAAACACGGC	314	312
AAAAACACGGG	292	217
AAAAACACGGT	273	226
AAAAACACGTA	285	236
AAAAACACGTC	314	315
AAAAACACGTG	292	221
AAAAACACGTT	273	229
AAAAACACTAA	285	240
AAAAACACTAC	314	320
AAAAACACTAG	292	225
AAAAACACTAT	273	234
AAAAACACTCA	407	358
AAAAACACTCC	436	438
AAAAACACTCG	414	343
AAAAACACTCT	395	352
AAAAACACTGA	285	239
AAAAACACTGC	314	319
AAAAACACTGG	292	224
AAAAACACTGT	273	232
AAAAACACTTA	285	242
AAAAACACTTC	314	322
AAAAACACTTG	292	227
AAAAACACTTT	273	235
AAAAACAGAAA	272	217
AAAAACAGAAC	301	297
AAAAACAGAAG	279	202
AAAAACAGAAT	260	210
AAAAACAGACA	394	335
AAAAACAGACC	423	415
AAAAACAGACG	401	320
AAAAACAGACT	382	329
AAAAACAGAGA	272	216
AAAAACAGAGC	301	295
AAAAACAGAGG	279	201
AAAAACAGAGT	260	209
AAAAACAGATA	272	219
AAAAACAGATC	301	299
AAAAACAGATG	279	204
AAAAACAGATT	260	212
AAAAACAGCAA	356	325
AAAAACAGCAC	385	405
AAAAACAGCAG	363	310
AAAAACAGCAT	344	318
AAAAACAGCCA	478	443
AAAAACAGCCC	507	523
AAAAACAGCCG	485	428
AAAAACAGCCT	466	437
AAAAACAGCGA	356	324
AAAAACAGCGC	385	404
AAAAACAGCGG	363	309
AAAAACAGCGT	344	317
AAAAACAGCTA	356	327
AAAAACAGCTC	385	407
AAAAACAGCTG	363	312
AAAAACAGCTT	344	320
AAAAACAGGAA	251	212
AAAAACAGGAC	281	292
AAAAACAGGAG	259	197
AAAAACAGGAT	240	206
AAAAACAGGCA	373	330
AAAAACAGGCC	403	410
AAAAACAGGCG	381	315
AAAAACAGGCT	362	324
AAAAACAGGGA	251	211
AAAAACAGGGC	281	291
AAAAACAGGGG	259	196
AAAAACAGGGT	240	204
AAAAACAGGTA	251	214
AAAAACAGGTC	281	294
AAAAACAGGTG	259	199
AAAAACAGGTT	240	207
AAAAACAGTAA	251	219
AAAAACAGTAC	281	299
AAAAACAGTAG	259	204
AAAAACAGTAT	240	212
AAAAACAGTCA	373	337
AAAAACAGTCC	403	417
AAAAACAGTCG	381	322
AAAAACAGTCT	362	330
AAAAACAGTGA	251	217
AAAAACAGTGC	281	297
AAAAACAGTGG	259	202
AAAAACAGTGT	240	211
AAAAACAGTTA	251	220
AAAAACAGTTC	281	300
AAAAACAGTTG	259	205
AAAAACAGTTT	240	214
AAAAACATAAA	343	304
AAAAACATAAC	372	384
AAAAACATAAG	350	289
AAAAACATAAT	332	297
AAAAACATACA	465	422
AAAAACATACC	495	502
AAAAACATACG	472	407
AAAAACATACT	454	415
AAAAACATAGA	343	302
AAAAACATAGC	373	382
AAAAACATAGG	351	287
AAAAACATAGT	332	295
AAAAACATATA	343	305
AAAAACATATC	372	385
AAAAACATATG	350	290
AAAAACATATT	332	299
AAAAACATCAA	427	412
AAAAACATCAC	456	492
AAAAACATCAG	434	397
AAAAACATCAT	416	405
AAAAACATCCA	549	530
AAAAACATCCC	578	610
AAAAACATCCG	556	515
AAAAACATCCT	538	523
AAAAACATCGA	427	410
AAAAACATCGC	456	490
AAAAACATCGG	434	395
AAAAACATCGT	416	404
AAAAACATCTA	427	413
AAAAACATCTC	456	493
AAAAACATCTG	434	398
AAAAACATCTT	416	407
AAAAACATGAA	323	299
AAAAACATGAC	352	379
AAAAACATGAG	330	284
AAAAACATGAT	311	292
AAAAACATGCA	445	417
AAAAACATGCC	474	497
AAAAACATGCG	452	402
AAAAACATGCT	433	410
AAAAACATGGA	323	297
AAAAACATGGC	352	377
AAAAACATGGG	330	282
AAAAACATGGT	311	291
AAAAACATGTA	323	300
AAAAACATGTC	352	380
AAAAACATGTG	330	285
AAAAACATGTT	311	294
AAAAACATTAA	323	305
AAAAACATTAC	352	385
AAAAACATTAG	330	290
AAAAACATTAT	311	299
AAAAACATTCA	445	423
AAAAACATTCC	474	503
AAAAACATTCG	452	408
AAAAACATTCT	433	417
AAAAACATTGA	323	304
AAAAACATTGC	352	384
AAAAACATTGG	330	289
AAAAACATTGT	311	297
AAAAACATTTA	323	307
AAAAACATTTC	352	387
AAAAACATTTG	330	292
AAAAACATTTT	311	300
AAAAACCAAAA	289	212
AAAAACCAAAC	319	292
AAAAACCAAAG	297	197
AAAAACCAAAT	278	205
AAAAACCAACA	411	330
AAAAACCAACC	441	410
AAAAACCAACG	419	315
AAAAACCAACT	400	324
AAAAACCAAGA	289	211
AAAAACCAAGC	319	290
AAAAACCAAGG	297	196
AAAAACCAAGT	278	204
AAAAACCAATA	289	214
AAAAACCAATC	319	294
AAAAACCAATG	297	199
AAAAACCAATT	278	207
AAAAACCACAA	373	320
AAAAACCACAC	403	400
AAAAACCACAG	380	305
AAAAACCACAT	362	313
AAAAACCACCA	495	438
AAAAACCACCC	525	518
AAAAACCACCG	502	423
AAAAACCACCT	484	432
AAAAACCACGA	373	319
AAAAACCACGC	403	399
AAAAACCACGG	381	304
AAAAACCACGT	362	312
AAAAACCACTA	373	322
AAAAACCACTC	403	402
AAAAACCACTG	380	307
AAAAACCACTT	362	315
AAAAACCAGAA	269	207
AAAAACCAGAC	298	287
AAAAACCAGAG	276	192
AAAAACCAGAT	257	201
AAAAACCAGCA	391	325
AAAAACCAGCC	420	405
AAAAACCAGCG	398	310
AAAAACCAGCT	379	319
AAAAACCAGGA	269	206
AAAAACCAGGC	298	286
AAAAACCAGGG	276	191
AAAAACCAGGT	258	199
AAAAACCAGTA	269	209
AAAAACCAGTC	298	289
AAAAACCAGTG	276	194
AAAAACCAGTT	257	202
AAAAACCATAA	269	214
AAAAACCATAC	298	294
AAAAACCATAG	276	199
AAAAACCATAT	257	207
AAAAACCATCA	391	332
AAAAACCATCC	420	412
AAAAACCATCG	398	317
AAAAACCATCT	379	325
AAAAACCATGA	269	212
AAAAACCATGC	298	292
AAAAACCATGG	276	197
AAAAACCATGT	258	206
AAAAACCATTA	269	215
AAAAACCATTC	298	295
AAAAACCATTG	276	200
AAAAACCATTT	257	209
AAAAACCCAAA	328	230
AAAAACCCAAC	357	310
AAAAACCCAAG	335	215
AAAAACCCAAT	316	224
AAAAACCCACA	450	349
AAAAACCCACC	479	428
AAAAACCCACG	457	334
AAAAACCCACT	438	342
AAAAACCCAGA	328	229
AAAAACCCAGC	357	309
AAAAACCCAGG	335	214
AAAAACCCAGT	316	222
AAAAACCCATA	328	232
AAAAACCCATC	357	312
AAAAACCCATG	335	217
AAAAACCCATT	316	226
AAAAACCCCAA	412	338
AAAAACCCCAC	441	418
AAAAACCCCAG	419	323
AAAAACCCCAT	400	332
AAAAACCCCCA	534	457
AAAAACCCCCC	563	537
AAAAACCCCCG	541	442
AAAAACCCCCT	522	450
AAAAACCCCGA	412	337
AAAAACCCCGC	441	417
AAAAACCCCGG	419	322
AAAAACCCCGT	400	330
AAAAACCCCTA	412	340
AAAAACCCCTC	441	420
AAAAACCCCTG	419	325
AAAAACCCCTT	400	334
AAAAACCCGAA	307	226
AAAAACCCGAC	337	305
AAAAACCCGAG	315	211
AAAAACCCGAT	296	219
AAAAACCCGCA	429	344
AAAAACCCGCC	459	424
AAAAACCCGCG	437	329
AAAAACCCGCT	418	337
AAAAACCCGGA	307	224
AAAAACCCGGC	337	304
AAAAACCCGGG	315	209
AAAAACCCGGT	296	217
AAAAACCCGTA	307	227
AAAAACCCGTC	337	307
AAAAACCCGTG	315	212
AAAAACCCGTT	296	221
AAAAACCCTAA	307	232
AAAAACCCTAC	337	312
AAAAACCCTAG	315	217
AAAAACCCTAT	296	225
AAAAACCCTCA	429	350
AAAAACCCTCC	459	430
AAAAACCCTCG	437	335
AAAAACCCTCT	418	344
AAAAACCCTGA	307	231
AAAAACCCTGC	337	310
AAAAACCCTGG	315	216
AAAAACCCTGT	296	224
AAAAACCCTTA	307	234
AAAAACCCTTC	337	314
AAAAACCCTTG	315	219
AAAAACCCTTT	296	227
AAAAACCGAAA	294	209
AAAAACCGAAC	324	289
AAAAACCGAAG	302	194
AAAAACCGAAT	283	202
AAAAACCGACA	416	327
AAAAACCGACC	446	407
AAAAACCGACG	424	312
AAAAACCGACT	405	320
AAAAACCGAGA	294	207
AAAAACCGAGC	324	287
AAAAACCGAGG	302	192
AAAAACCGAGT	283	201
AAAAACCGATA	294	211
AAAAACCGATC	324	290
AAAAACCGATG	302	196
AAAAACCGATT	283	204
AAAAACCGCAA	378	317
AAAAACCGCAC	408	397
AAAAACCGCAG	385	302
AAAAACCGCAT	367	310
AAAAACCGCCA	500	435
AAAAACCGCCC	530	515
AAAAACCGCCG	507	420
AAAAACCGCCT	489	428
AAAAACCGCGA	378	315
AAAAACCGCGC	408	395
AAAAACCGCGG	386	300
AAAAACCGCGT	367	309
AAAAACCGCTA	378	319
AAAAACCGCTC	408	399
AAAAACCGCTG	385	304
AAAAACCGCTT	367	312
AAAAACCGGAA	274	204
AAAAACCGGAC	303	284
AAAAACCGGAG	281	189
AAAAACCGGAT	262	197
AAAAACCGGCA	396	322
AAAAACCGGCC	425	402
AAAAACCGGCG	403	307
AAAAACCGGCT	384	315
AAAAACCGGGA	274	202
AAAAACCGGGC	303	282
AAAAACCGGGG	281	187
AAAAACCGGGT	263	196
AAAAACCGGTA	274	206
AAAAACCGGTC	303	286
AAAAACCGGTG	281	191
AAAAACCGGTT	262	199
AAAAACCGTAA	274	210
AAAAACCGTAC	303	290
AAAAACCGTAG	281	195
AAAAACCGTAT	262	204
AAAAACCGTCA	396	329
AAAAACCGTCC	425	409
AAAAACCGTCG	403	314
AAAAACCGTCT	384	322
AAAAACCGTGA	274	209
AAAAACCGTGC	303	289
AAAAACCGTGG	281	194
AAAAACCGTGT	263	202
AAAAACCGTTA	274	212
AAAAACCGTTC	303	292
AAAAACCGTTG	281	197
AAAAACCGTTT	262	206
AAAAACCTAAA	366	295
AAAAACCTAAC	395	375
AAAAACCTAAG	373	280
AAAAACCTAAT	354	289
AAAAACCTACA	488	414
AAAAACCTACC	517	493
AAAAACCTACG	495	399
AAAAACCTACT	476	407
AAAAACCTAGA	366	294
AAAAACCTAGC	395	374
AAAAACCTAGG	373	279
AAAAACCTAGT	354	287
AAAAACCTATA	366	297
AAAAACCTATC	395	377
AAAAACCTATG	373	282
AAAAACCTATT	354	290
AAAAACCTCAA	449	403
AAAAACCTCAC	479	483
AAAAACCTCAG	457	388
AAAAACCTCAT	438	397
AAAAACCTCCA	571	522
AAAAACCTCCC	601	601
AAAAACCTCCG	579	507
AAAAACCTCCT	560	515
AAAAACCTCGA	450	402
AAAAACCTCGC	479	482
AAAAACCTCGG	457	387
AAAAACCTCGT	438	395
AAAAACCTCTA	449	405
AAAAACCTCTC	479	485
AAAAACCTCTG	457	390
AAAAACCTCTT	438	399
AAAAACCTGAA	345	290
AAAAACCTGAC	375	370
AAAAACCTGAG	353	276
AAAAACCTGAT	334	284
AAAAACCTGCA	467	409
AAAAACCTGCC	497	489
AAAAACCTGCG	475	394
AAAAACCTGCT	456	402
AAAAACCTGGA	345	289
AAAAACCTGGC	375	369
AAAAACCTGGG	353	274
AAAAACCTGGT	334	282
AAAAACCTGTA	345	292
AAAAACCTGTC	375	372
AAAAACCTGTG	353	277
AAAAACCTGTT	334	286
AAAAACCTTAA	345	297
AAAAACCTTAC	375	377
AAAAACCTTAG	353	282
AAAAACCTTAT	334	290
AAAAACCTTCA	467	415
AAAAACCTTCC	497	495
AAAAACCTTCG	475	400
AAAAACCTTCT	456	409
AAAAACCTTGA	345	295
AAAAACCTTGC	375	375
AAAAACCTTGG	353	281
AAAAACCTTGT	334	289
AAAAACCTTTA	345	299
AAAAACCTTTC	375	379
AAAAACCTTTG	353	284
AAAAACCTTTT	334	292
AAAAACGAAAA	291	230
AAAAACGAAAC	321	310
AAAAACGAAAG	299	215
AAAAACGAAAT	280	224
AAAAACGAACA	413	348
AAAAACGAACC	443	428
AAAAACGAACG	421	333
AAAAACGAACT	402	342
AAAAACGAAGA	291	229
AAAAACGAAGC	321	309
AAAAACGAAGG	299	214
AAAAACGAAGT	280	222
AAAAACGAATA	291	232
AAAAACGAATC	321	312
AAAAACGAATG	299	217
AAAAACGAATT	280	225
AAAAACGACAA	375	338
AAAAACGACAC	405	418
AAAAACGACAG	382	323
AAAAACGACAT	364	332
AAAAACGACCA	497	456
AAAAACGACCC	527	536
AAAAACGACCG	504	441
AAAAACGACCT	486	450
AAAAACGACGA	375	337
AAAAACGACGC	405	417
AAAAACGACGG	383	322
AAAAACGACGT	364	330
AAAAACGACTA	375	340
AAAAACGACTC	405	420
AAAAACGACTG	382	325
AAAAACGACTT	364	333
AAAAACGAGAA	271	225
AAAAACGAGAC	300	305
AAAAACGAGAG	278	210
AAAAACGAGAT	259	219
AAAAACGAGCA	393	344
AAAAACGAGCC	422	424
AAAAACGAGCG	400	329
AAAAACGAGCT	381	337
AAAAACGAGGA	271	224
AAAAACGAGGC	300	304
AAAAACGAGGG	278	209
AAAAACGAGGT	260	217
AAAAACGAGTA	271	227
AAAAACGAGTC	300	307
AAAAACGAGTG	278	212
AAAAACGAGTT	259	221
AAAAACGATAA	271	232
AAAAACGATAC	300	312
AAAAACGATAG	278	217
AAAAACGATAT	259	225
AAAAACGATCA	393	350
AAAAACGATCC	422	430
AAAAACGATCG	400	335
AAAAACGATCT	381	343
AAAAACGATGA	271	230
AAAAACGATGC	300	310
AAAAACGATGG	278	215
AAAAACGATGT	260	224
AAAAACGATTA	271	234
AAAAACGATTC	300	314
AAAAACGATTG	278	219
AAAAACGATTT	259	227
AAAAACGCAAA	330	249
AAAAACGCAAC	359	329
AAAAACGCAAG	337	234
AAAAACGCAAT	318	242
AAAAACGCACA	452	367
AAAAACGCACC	481	447
AAAAACGCACG	459	352
AAAAACGCACT	440	360
AAAAACGCAGA	330	247
AAAAACGCAGC	359	327
AAAAACGCAGG	337	232
AAAAACGCAGT	318	241
AAAAACGCATA	330	250
AAAAACGCATC	359	330
AAAAACGCATG	337	235
AAAAACGCATT	318	244
AAAAACGCCAA	414	357
AAAAACGCCAC	443	437
AAAAACGCCAG	421	342
AAAAACGCCAT	402	350
AAAAACGCCCA	536	475
AAAAACGCCCC	565	555
AAAAACGCCCG	543	460
AAAAACGCCCT	524	468
AAAAACGCCGA	414	355
AAAAACGCCGC	443	435
AAAAACGCCGG	421	340
AAAAACGCCGT	402	349
AAAAACGCCTA	414	358
AAAAACGCCTC	443	438
AAAAACGCCTG	421	343
AAAAACGCCTT	402	352
AAAAACGCGAA	309	244
AAAAACGCGAC	339	324
AAAAACGCGAG	317	229
AAAAACGCGAT	298	237
AAAAACGCGCA	431	362
AAAAACGCGCC	461	442
AAAAACGCGCG	439	347
AAAAACGCGCT	420	355
AAAAACGCGGA	309	242
AAAAACGCGGC	339	322
AAAAACGCGGG	317	227
AAAAACGCGGT	298	236
AAAAACGCGTA	309	246
AAAAACGCGTC	339	325
AAAAACGCGTG	317	231
AAAAACGCGTT	298	239
AAAAACGCTAA	309	250
AAAAACGCTAC	339	330
AAAAACGCTAG	317	235
AAAAACGCTAT	298	244
AAAAACGCTCA	431	368
AAAAACGCTCC	461	448
AAAAACGCTCG	439	353
AAAAACGCTCT	420	362
AAAAACGCTGA	309	249
AAAAACGCTGC	339	329
AAAAACGCTGG	317	234
AAAAACGCTGT	298	242
AAAAACGCTTA	309	252
AAAAACGCTTC	339	332
AAAAACGCTTG	317	237
AAAAACGCTTT	298	245
AAAAACGGAAA	296	227
AAAAACGGAAC	326	307
AAAAACGGAAG	304	212
AAAAACGGAAT	285	220
AAAAACGGACA	418	345
AAAAACGGACC	448	425
AAAAACGGACG	426	330
AAAAACGGACT	407	339
AAAAACGGAGA	296	226
AAAAACGGAGC	326	305
AAAAACGGAGG	304	211
AAAAACGGAGT	285	219
AAAAACGGATA	296	229
AAAAACGGATC	326	309
AAAAACGGATG	304	214
AAAAACGGATT	285	222
AAAAACGGCAA	380	335
AAAAACGGCAC	410	415
AAAAACGGCAG	387	320
AAAAACGGCAT	369	328
AAAAACGGCCA	502	453
AAAAACGGCCC	532	533
AAAAACGGCCG	509	438
AAAAACGGCCT	491	447
AAAAACGGCGA	380	334
AAAAACGGCGC	410	414
AAAAACGGCGG	388	319
AAAAACGGCGT	369	327
AAAAACGGCTA	380	337
AAAAACGGCTC	410	417
AAAAACGGCTG	387	322
AAAAACGGCTT	369	330
AAAAACGGGAA	276	222
AAAAACGGGAC	305	302
AAAAACGGGAG	283	207
AAAAACGGGAT	264	216
AAAAACGGGCA	398	340
AAAAACGGGCC	427	420
AAAAACGGGCG	405	325
AAAAACGGGCT	386	334
AAAAACGGGGA	276	221
AAAAACGGGGC	305	301
AAAAACGGGGG	283	206
AAAAACGGGGT	265	214
AAAAACGGGTA	276	224
AAAAACGGGTC	305	304
AAAAACGGGTG	283	209
AAAAACGGGTT	264	217
AAAAACGGTAA	276	229
AAAAACGGTAC	305	309
AAAAACGGTAG	283	214
AAAAACGGTAT	264	222
AAAAACGGTCA	398	347
AAAAACGGTCC	427	427
AAAAACGGTCG	405	332
AAAAACGGTCT	386	340
AAAAACGGTGA	276	227
AAAAACGGTGC	305	307
AAAAACGGTGG	283	212
AAAAACGGTGT	265	221
AAAAACGGTTA	276	230
AAAAACGGTTC	305	310
AAAAACGGTTG	283	215
AAAAACGGTTT	264	224
AAAAACGTAAA	368	314
AAAAACGTAAC	397	394
AAAAACGTAAG	375	299
AAAAACGTAAT	356	307
AAAAACGTACA	490	432
AAAAACGTACC	519	512
AAAAACGTACG	497	417
AAAAACGTACT	478	425
AAAAACGTAGA	368	312
AAAAACGTAGC	397	392
AAAAACGTAGG	375	297
AAAAACGTAGT	356	305
AAAAACGTATA	368	315
AAAAACGTATC	397	395
AAAAACGTATG	375	300
AAAAACGTATT	356	309
AAAAACGTCAA	451	422
AAAAACGTCAC	481	502
AAAAACGTCAG	459	407
AAAAACGTCAT	440	415
AAAAACGTCCA	573	540
AAAAACGTCCC	603	620
AAAAACGTCCG	581	525
AAAAACGTCCT	562	533
AAAAACGTCGA	452	420
AAAAACGTCGC	481	500
AAAAACGTCGG	459	405
AAAAACGTCGT	440	414
AAAAACGTCTA	451	423
AAAAACGTCTC	481	503
AAAAACGTCTG	459	408
AAAAACGTCTT	440	417
AAAAACGTGAA	347	309
AAAAACGTGAC	377	389
AAAAACGTGAG	355	294
AAAAACGTGAT	336	302
AAAAACGTGCA	469	427
AAAAACGTGCC	499	507
AAAAACGTGCG	477	412
AAAAACGTGCT	458	420
AAAAACGTGGA	347	307
AAAAACGTGGC	377	387
AAAAACGTGGG	355	292
AAAAACGTGGT	336	301
AAAAACGTGTA	347	310
AAAAACGTGTC	377	390
AAAAACGTGTG	355	295
AAAAACGTGTT	336	304
AAAAACGTTAA	347	315
AAAAACGTTAC	377	395
AAAAACGTTAG	355	300
AAAAACGTTAT	336	309
AAAAACGTTCA	469	433
AAAAACGTTCC	499	513
AAAAACGTTCG	477	418
AAAAACGTTCT	458	427
AAAAACGTTGA	347	314
AAAAACGTTGC	377	394
AAAAACGTTGG	355	299
AAAAACGTTGT	336	307
AAAAACGTTTA	347	317
AAAAACGTTTC	377	397
AAAAACGTTTG	355	302
AAAAACGTTTT	336	310
AAAAACTAAAA	296	266
AAAAACTAAAC	325	317
AAAAACTAAAG	303	242
AAAAACTAAAT	285	241
AAAAACTAACA	418	376
AAAAACTAACC	447	435
AAAAACTAACG	425	352
AAAAACTAACT	407	351
AAAAACTAAGA	296	266
AAAAACTAAGC	325	315
AAAAACTAAGG	303	242
AAAAACTAAGT	285	241
AAAAACTAATA	296	267
AAAAACTAATC	325	319
AAAAACTAATG	303	244
AAAAACTAATT	285	242
AAAAACTACAA	380	372
AAAAACTACAC	409	425
AAAAACTACAG	387	349
AAAAACTACAT	368	347
AAAAACTACCA	502	482
AAAAACTACCC	531	543
AAAAACTACCG	509	459
AAAAACTACCT	490	457
AAAAACTACGA	380	372
AAAAACTACGC	409	424
AAAAACTACGG	387	349
AAAAACTACGT	368	347
AAAAACTACTA	380	374
AAAAACTACTC	409	427
AAAAACTACTG	387	350
AAAAACTACTT	368	349
AAAAACTAGAA	275	262
AAAAACTAGAC	305	312
AAAAACTAGAG	283	239
AAAAACTAGAT	264	237
AAAAACTAGCA	397	372
AAAAACTAGCC	427	430
AAAAACTAGCG	405	349
AAAAACTAGCT	386	347
AAAAACTAGGA	276	262
AAAAACTAGGC	305	311
AAAAACTAGGG	283	239
AAAAACTAGGT	264	237
AAAAACTAGTA	275	264
AAAAACTAGTC	305	314
AAAAACTAGTG	283	241
AAAAACTAGTT	264	239
AAAAACTATAA	275	267
AAAAACTATAC	305	319
AAAAACTATAG	283	244
AAAAACTATAT	264	242
AAAAACTATCA	397	377
AAAAACTATCC	427	437
AAAAACTATCG	405	354
AAAAACTATCT	386	352
AAAAACTATGA	276	267
AAAAACTATGC	305	317
AAAAACTATGG	283	244
AAAAACTATGT	264	242
AAAAACTATTA	275	269
AAAAACTATTC	305	320
AAAAACTATTG	283	246
AAAAACTATTT	264	244
AAAAACTCAAA	334	307
AAAAACTCAAC	364	335
AAAAACTCAAG	342	284
AAAAACTCAAT	323	282
AAAAACTCACA	456	417
AAAAACTCACC	486	453
AAAAACTCACG	464	394
AAAAACTCACT	445	392
AAAAACTCAGA	334	307
AAAAACTCAGC	364	334
AAAAACTCAGG	342	284
AAAAACTCAGT	323	282
AAAAACTCATA	334	309
AAAAACTCATC	364	337
AAAAACTCATG	342	285
AAAAACTCATT	323	284
AAAAACTCCAA	418	414
AAAAACTCCAC	448	443
AAAAACTCCAG	426	390
AAAAACTCCAT	407	389
AAAAACTCCCA	540	524
AAAAACTCCCC	570	562
AAAAACTCCCG	548	500
AAAAACTCCCT	529	499
AAAAACTCCGA	418	414
AAAAACTCCGC	448	442
AAAAACTCCGG	426	390
AAAAACTCCGT	407	389
AAAAACTCCTA	418	415
AAAAACTCCTC	448	445
AAAAACTCCTG	426	392
AAAAACTCCTT	407	390
AAAAACTCGAA	314	304
AAAAACTCGAC	343	330
AAAAACTCGAG	321	281
AAAAACTCGAT	302	279
AAAAACTCGCA	436	414
AAAAACTCGCC	465	449
AAAAACTCGCG	443	390
AAAAACTCGCT	425	389
AAAAACTCGGA	314	304
AAAAACTCGGC	343	329
AAAAACTCGGG	321	281
AAAAACTCGGT	303	279
AAAAACTCGTA	314	305
AAAAACTCGTC	343	332
AAAAACTCGTG	321	282
AAAAACTCGTT	302	281
AAAAACTCTAA	314	309
AAAAACTCTAC	343	337
AAAAACTCTAG	321	285
AAAAACTCTAT	302	284
AAAAACTCTCA	436	419
AAAAACTCTCC	465	455
AAAAACTCTCG	443	395
AAAAACTCTCT	425	394
AAAAACTCTGA	314	309
AAAAACTCTGC	343	335
AAAAACTCTGG	321	285
AAAAACTCTGT	303	284
AAAAACTCTTA	314	310
AAAAACTCTTC	343	339
AAAAACTCTTG	321	287
AAAAACTCTTT	302	285
AAAAACTGAAA	301	262
AAAAACTGAAC	330	314
AAAAACTGAAG	308	239
AAAAACTGAAT	289	237
AAAAACTGACA	423	372
AAAAACTGACC	452	432
AAAAACTGACG	430	349
AAAAACTGACT	412	347
AAAAACTGAGA	301	262
AAAAACTGAGC	330	312
AAAAACTGAGG	308	239
AAAAACTGAGT	290	237
AAAAACTGATA	301	264
AAAAACTGATC	330	315
AAAAACTGATG	308	241
AAAAACTGATT	289	239
AAAAACTGCAA	385	369
AAAAACTGCAC	414	422
AAAAACTGCAG	392	346
AAAAACTGCAT	373	344
AAAAACTGCCA	507	479
AAAAACTGCCC	536	540
AAAAACTGCCG	514	455
AAAAACTGCCT	495	454
AAAAACTGCGA	385	369
AAAAACTGCGC	414	420
AAAAACTGCGG	392	346
AAAAACTGCGT	373	344
AAAAACTGCTA	385	371
AAAAACTGCTC	414	424
AAAAACTGCTG	392	347
AAAAACTGCTT	373	346
AAAAACTGGAA	280	259
AAAAACTGGAC	310	309
AAAAACTGGAG	288	236
AAAAACTGGAT	269	234
AAAAACTGGCA	402	369
AAAAACTGGCC	432	427
AAAAACTGGCG	410	346
AAAAACTGGCT	391	344
AAAAACTGGGA	281	259
AAAAACTGGGC	310	307
AAAAACTGGGG	288	236
AAAAACTGGGT	269	234
AAAAACTGGTA	280	261
AAAAACTGGTC	310	311
AAAAACTGGTG	288	237
AAAAACTGGTT	269	236
AAAAACTGTAA	280	264
AAAAACTGTAC	310	315
AAAAACTGTAG	288	241
AAAAACTGTAT	269	239
AAAAACTGTCA	402	374
AAAAACTGTCC	432	433
AAAAACTGTCG	410	351
AAAAACTGTCT	391	349
AAAAACTGTGA	281	264
AAAAACTGTGC	310	314
AAAAACTGTGG	288	241
AAAAACTGTGT	269	239
AAAAACTGTTA	280	266
AAAAACTGTTC	310	317
AAAAACTGTTG	288	242
AAAAACTGTTT	269	241
AAAAACTTAAA	372	339
AAAAACTTAAC	402	400
AAAAACTTAAG	380	315
AAAAACTTAAT	361	314
AAAAACTTACA	494	449
AAAAACTTACC	524	518
AAAAACTTACG	502	425
AAAAACTTACT	483	432
AAAAACTTAGA	372	339
AAAAACTTAGC	402	399
AAAAACTTAGG	380	315
AAAAACTTAGT	361	314
AAAAACTTATA	372	340
AAAAACTTATC	402	402
AAAAACTTATG	380	317
AAAAACTTATT	361	315
[truncated: 998,000+ more rows]
